# Supplementary material for: Differences in the Early Development of Human and Mouse Embryonic Stem Cells
Source: PLoS One. 2015 Oct 16;10(10):e0140803. doi: 10.1371/journal.pone.0140803 (PMC4608779; doi:10.1371/journal.pone.0140803)
Supplement: S1 Table — Number of Presence/Absence calls in all arrays for 15073 orthologous gene pairs in human and mouse. (XLSX) [file pone.0140803.s001.xlsx]

## Sheet: S1_Table
MU	HS	HS	MU
0610007P14Rik	C14orf1	24	27
0610009D07Rik	SF3B14	24	27
0610009O20Rik	KIAA0141	24	27
0610010F05Rik	KIAA1841	24	27
0610010K14Rik	C17orf49	24	27
0610011F06Rik	C16orf13	24	27
0610012G03Rik	LOC152217	24	27
0610030E20Rik	C2orf68	24	22
0610031J06Rik	C1orf85	24	27
0610037L13Rik	C1orf123	24	27
0610040J01Rik	C4orf19	21	0
1100001G20Rik	LOC645638	0	0
1110001A16Rik	LOC100505876	22	27
1110001J03Rik	C7orf55	24	27
1110004E09Rik	C21orf59	24	27
1110004F10Rik	C11orf58	24	27
1110007C09Rik	C9orf89	22	27
1110008F13Rik	C20orf24	24	27
1110008J03Rik	C12orf52	22	27
1110008L16Rik	KIAA0391	24	23
1110008P14Rik	C9orf16	22	27
1110012L19Rik	CXorf40A	24	27
1110017D15Rik	C9orf24	0	0
1110018G07Rik	KIAA0317	24	27
1110032A03Rik	C11orf1	24	26
1110032F04Rik	C3orf80	1	15
1110034G24Rik	C20orf196	23	24
1110037F02Rik	KIAA1429	24	27
1110038B12Rik	C6orf48	24	27
1110038F14Rik	C8orf33	24	27
1110051M20Rik	C11orf49	24	27
1110054M08Rik	LPP-AS2	0	15
1110057K04Rik	C2orf43	24	27
1110058L19Rik	C6orf57	24	27
1110059E24Rik	C9orf85	24	27
1110059G10Rik	KIAA1143	24	27
1110059M19Rik	CXorf64	0	0
1110065P20Rik	C1orf122	24	27
1190002N15Rik	C3orf58	24	27
1190005I06Rik	C16orf74	3	5
1200011I18Rik	KIAA1704	24	27
1200014J11Rik	C17orf85	24	27
1300018J18Rik	SELO	23	18
1500009L16Rik	C12orf75	24	27
1500011K16Rik	LINC00116	24	27
1500015O10Rik	C2orf40	3	3
1500032L24Rik	C22orf32	24	27
1600002H07Rik	C16orf59	0	26
1600002K03Rik	C19orf24	0	2
1600012H06Rik	C6orf120	24	27
1600014C10Rik	C19orf12	24	11
1600016N20Rik	C11orf35	0	9
1700001C02Rik	C2orf70	1	0
1700001L19Rik	C5orf49	1	0
1700001O22Rik	C9orf50	0	0
1700001P01Rik	C17orf98	0	1
1700003E16Rik	C2orf81	0	0
1700003F12Rik	C20orf144	0	0
1700003M02Rik	C6orf165	0	0
1700006E09Rik	C17orf105	0	0
1700007B14Rik	LOC285423	0	0
1700007G11Rik	C4orf22	0	3
1700007K13Rik	C9orf116	24	18
1700008O03Rik	C19orf81	16	0
1700009P17Rik	C1orf192	0	0
1700010I14Rik	C6orf118	15	18
1700011E24Rik	C2orf61	0	0
1700011H14Rik	C14orf105	2	4
1700012B09Rik	LOC643037	0	0
1700012P22Rik	C1orf158	0	9
1700013F07Rik	C1orf194	0	0
1700015E13Rik	C1orf111	0	0
1700016C15Rik	C1orf100	0	0
1700016H13Rik	C4orf36	0	0
1700016K19Rik	C17orf97	0	0
1700017B05Rik	C15orf39	23	27
1700017D01Rik	LINC00301	0	0
1700017N19Rik	C12orf50	0	0
1700018B08Rik	C16orf95	0	0
1700018C11Rik	LOC100505478	0	0
1700019B03Rik	C19orf45	0	0
1700019D03Rik	C2orf88	7	27
1700019L03Rik	C9orf117	2	3
1700019N19Rik	C10orf82	2	0
1700019O17Rik	C2orf57	0	0
1700020A23Rik	C20orf141	0	0
1700020L24Rik	C17orf50	0	0
1700021F05Rik	C6orf203	24	27
1700021F07Rik	C20orf85	0	0
1700021K19Rik	KIAA0226	24	14
1700023L04Rik	LOC100287482	23	0
1700025E21Rik	C7orf45	1	0
1700025G04Rik	C1orf21	23	27
1700025K23Rik	C6orf225	24	7
1700026D08Rik	C15orf26	0	0
1700026L06Rik	C9orf9	24	27
1700028P14Rik	C9orf135	24	7
1700029I15Rik	C11orf94	0	1
1700029J07Rik	C4orf47	12	0
1700030J22Rik	C16orf46	24	0
1700030K09Rik	C19orf44	15	27
1700034E13Rik	LOC100505841	0	0
1700034O15Rik	C7orf34	2	0
1700037H04Rik	C20orf27	11	27
1700040L02Rik	C10orf107	0	0
1700052N19Rik	C6orf211	24	27
1700054O13Rik	CXorf27	0	0
1700065I17Rik	C5orf48	2	1
1700066M21Rik	C2orf69	24	27
1700074P13Rik	LOC730441	0	2
1700086L19Rik	LINC00643	0	0
1700088E04Rik	C22orf23	0	0
1700093K21Rik	C2orf74	24	0
1700102P08Rik	C3orf62	16	1
1700110M21Rik	C2orf53	0	0
1700112E06Rik	C10orf11	10	0
1700113H08Rik	C12orf42	1	0
1700123I01Rik	C11orf85	0	0
1700123O20Rik	C14orf119	24	27
1700125D06Rik	LOC100128071	0	0
1700125H20Rik	C17orf64	0	0
1810008A18Rik	FAM207A	14	27
1810010H24Rik	C17orf58	24	7
1810011H11Rik	C10orf128	0	0
1810011O10Rik	C8orf4	18	20
1810013D10Rik	C4orf52	24	27
1810013L24Rik	C16orf72	24	27
1810019J16Rik	C1orf172	0	27
1810026J23Rik	C19orf52	0	27
1810030O07Rik	CXorf38	24	27
1810033B17Rik	C19orf59	2	0
1810037I17Rik	C4orf3	24	27
1810041L15Rik	KIAA1644	6	24
1810043G02Rik	C21orf2	11	15
1810043H04Rik	C17orf89	24	27
1810046K07Rik	C11orf53	0	0
1810055G02Rik	C11orf24	24	27
1810058I24Rik	C7orf73	24	26
2010003K11Rik	C11orf86	0	0
2010003K15Rik	LOC100507203	3	0
2010007H06Rik	C11orf92	24	0
2010012O05Rik	C10orf32	24	26
2010107E04Rik	C14orf2	24	27
2010107G23Rik	C10orf35	20	27
2010111I01Rik	C9orf3	16	19
2200002D01Rik	C19orf33	0	4
2210011C24Rik	LOC113230	0	6
2210013O21Rik	LOC550643	24	27
2210016F16Rik	C9orf64	9	27
2210016L21Rik	C12orf43	24	27
2210018M11Rik	C11orf30	24	27
2210404J11Rik	C6orf70	10	27
2210408I21Rik	KIAA0825	22	26
2300002M23Rik	C6orf15	0	0
2300009A05Rik	C15orf61	24	27
2310002J15Rik	C9orf169	0	0
2310003H01Rik	C17orf70	8	27
2310007B03Rik	C2orf54	19	0
2310008H04Rik	KIAA0146	24	27
2310008H09Rik	C16orf88	24	27
2310009B15Rik	C1orf53	20	20
2310010M20Rik	C3orf43	0	1
2310011J03Rik	C19orf25	23	27
2310015B20Rik	M1	20	10
2310022A10Rik	C19orf47	0	27
2310022B05Rik	C1orf198	24	27
2310030G06Rik	C11orf52	0	27
2310033P09Rik	C1orf35	24	27
2310034C09Rik	KRTAP13-1	0	0
2310035C23Rik	KIAA1468	24	27
2310036O22Rik	C19orf43	24	27
2310039H08Rik	C6orf226	8	27
2310042D19Rik	C1orf170	0	3
2310044G17Rik	KIAA1737	24	27
2310045N01Rik	MEF2BNB	11	26
2310047M10Rik	C17orf59	0	25
2310050C09Rik	C1orf68	0	0
2310057M21Rik	C10orf88	22	27
2310061I04Rik	C6orf136	22	27
2310061J03Rik	LOC100009676	0	2
2310067B10Rik	KIAA0195	23	23
2410002F23Rik	C19orf48	19	27
2410002O22Rik	C5orf44	24	27
2410004B18Rik	C1orf52	24	27
2410004P03Rik	C2orf50	0	0
2410015M20Rik	C19orf70	23	27
2410016O06Rik	C14orf169	24	19
2410018M08Rik	ZBED5	24	27
2410066E13Rik	C7orf41	14	21
2410076I21Rik	C15orf60	13	21
2410089E03Rik	C5orf42	5	27
2410127L17Rik	C9orf41	24	27
2410131K14Rik	C12orf49	24	27
2510002D24Rik	C22orf39	24	27
2510003E04Rik	KIAA1279	24	27
2510009E07Rik	C3orf70	24	18
2510039O18Rik	KIAA2013	24	27
2610001J05Rik	LOC401397	24	27
2610002J02Rik	C1orf86	12	27
2610015P09Rik	KIAA1407	0	1
2610018G03Rik	MST4	24	27
2610019F03Rik	C8orf42	24	25
2610020H08Rik	LOC81691	0	27
2610028H24Rik	C21orf58	0	0
2610034B18Rik	C15orf38	0	24
2610035D17Rik	LINC00673	3	17
2610301B20Rik	C8orf37	24	27
2610301G19Rik	KIAA1967	23	26
2610507B11Rik	KIAA0100	21	27
2610528A11Rik	C10orf99	0	13
2610528J11Rik	C1orf210	0	23
2700029M09Rik	C4orf27	24	27
2700049A03Rik	KIAA0586	24	25
2700050L05Rik	C10orf137	24	27
2700060E02Rik	C14orf166	24	27
2700062C07Rik	C18orf21	24	3
2700081O15Rik	C11orf95	24	27
2700094K13Rik	C11orf31	24	27
2810004N23Rik	C1orf131	24	27
2810006K23Rik	C12orf65	24	0
2810011L19Rik	LINC00617	9	4
2810055G20Rik	LINC00478	22	4
2810403A07Rik	KIAA0907	24	27
2810407C02Rik	SELT	24	27
2810417H13Rik	KIAA0101	24	27
2810428I15Rik	C19orf60	24	27
2810459M11Rik	C2orf72	24	18
2810474O19Rik	KIAA1551	24	27
2900011O08Rik	C16orf45	24	11
2900092C05Rik	C19orf18	0	4
2900097C17Rik	LINC00657	24	27
3010026O09Rik	C5orf45	0	8
3110001D03Rik	C9orf123	24	27
3110002H16Rik	C18orf8	24	27
3110009E18Rik	C2orf76	24	27
3110035E14Rik	C8orf46	8	0
3110040N11Rik	C15orf40	24	27
3110043O21Rik	C9orf72	24	27
3110047P20Rik	KIAA1239	0	0
3110057O12Rik	C4orf29	24	26
3110079O15Rik	C2orf82	0	0
3110082I17Rik	C7orf50	17	27
3230401D17Rik	C20orf111	24	27
3632451O06Rik	C14orf37	11	27
3830406C13Rik	C3orf14	24	27
4632415K11Rik	KIAA1609	24	5
4632428N05Rik	C10orf54	0	27
4632434I11Rik	C11orf82	24	27
4732415M23Rik	C16orf55	0	0
4833403I15Rik	AQPEP	0	0
4833420G17Rik	C5orf34	24	27
4833424O15Rik	LPPR5	13	5
4833427G06Rik	C11orf88	10	0
4833439L19Rik	KIAA1191	24	27
4921504E06Rik	C10orf67	0	2
4921507P07Rik	C7orf31	15	6
4921511H03Rik	C7orf62	0	0
4921524J17Rik	C16orf87	24	27
4921524M04Rik	FLJ21408	1	16
4921530D09Rik	KIAA1984	24	0
4922501C03Rik	KIAA1009	24	26
4922501L14Rik	C1orf173	0	0
4922505E12Rik	C1orf65	0	0
4930402H24Rik	C20orf194	18	24
4930407I10Rik	C22orf46	0	1
4930414L22Rik	LOC100630918	1	22
4930415O20Rik	LOC255411	0	7
4930422G04Rik	C4orf21	24	25
4930427A07Rik	C14orf80	0	23
4930430F08Rik	C12orf29	24	27
4930432K21Rik	C19orf57	0	1
4930435E12Rik	C3orf30	0	0
4930444A02Rik	SGK196	0	27
4930445K14Rik	FLJ40606	0	27
4930447C04Rik	C14orf39	21	21
4930451C15Rik	LOC400891	0	8
4930451G09Rik	C16orf71	0	4
4930451I11Rik	C16orf92	0	13
4930452B06Rik	C3orf67	24	21
4930453N24Rik	C3orf38	24	27
4930455F23Rik	C1orf114	24	13
4930471M23Rik	C2orf18	21	26
4930485B16Rik	C12orf55	2	0
4930488L21Rik	DKFZP434H168	1	0
4930502E18Rik	CXorf48	1	0
4930503L19Rik	C18orf54	24	27
4930505A04Rik	C2orf73	0	0
4930506M07Rik	KIAA1598	24	5
4930523C07Rik	KIAA0040	0	26
4930524B15Rik	C5orf47	0	0
4930526D03Rik	C20orf201	0	0
4930529M08Rik	C20orf26	1	0
4930549C01Rik	LOC729059	0	2
4930550C14Rik	C11orf65	0	0
4930558K02Rik	C1orf105	0	0
4930563E22Rik	C17orf100	18	26
4930578C19Rik	CXorf36	1	5
4930578I06Rik	C8orf74	0	0
4930579F01Rik	C4orf17	0	0
4930579G24Rik	C4orf46	24	27
4931406C07Rik	C11orf54	24	27
4931406P16Rik	KIAA0355	24	27
4931414P19Rik	C14orf93	3	27
4931428F04Rik	KIAA0895L	0	2
4931429I11Rik	C11orf63	0	0
4932415G12Rik	LOC144486	0	10
4932438A13Rik	KIAA1109	24	27
4932438H23Rik	C21orf62	1	17
4932442L08Rik	CXorf58	0	3
4933402J07Rik	C16orf78	0	0
4933403G14Rik	KIAA1383	8	26
4933405L10Rik	C16orf86	0	1
4933406J08Rik	C15orf43	0	20
4933411K16Rik	C10orf62	0	0
4933411K20Rik	KIAA1430	24	27
4933417A18Rik	C6orf201	0	0
4933424G06Rik	LOC728537	0	0
4933426M11Rik	KIAA0247	19	27
4933427D14Rik	KIAA0753	8	7
4933430I17Rik	C9orf43	0	0
4933433C11Rik	C9orf173	0	0
4933434E20Rik	C1orf43	24	27
4933434I20Rik	LOC152586	8	1
4933439C10Rik	LOC729810	24	0
5031415H12Rik	DLGAP1-AS1	0	0
5031439G07Rik	KIAA0930	24	25
5033411D12Rik	C7orf10	0	10
5330417C22Rik	KIAA1324	18	20
5330426P16Rik	LOC344595	23	12
5430410E06Rik	HCG4	0	0
5430427O19Rik	CXorf21	11	0
5430439G13Rik	LOC283692	0	0
5730409E04Rik	C1orf216	24	15
5730419I09Rik	KIAA0528	24	27
5730455P16Rik	C17orf75	24	27
5730508B09Rik	C4orf32	0	16
5730559C18Rik	C1orf106	24	17
5730577I03Rik	ZNF29P	2	0
5830415F09Rik	C9orf156	24	27
5830418K08Rik	KIAA1731	24	9
6030419C18Rik	C15orf59	0	0
6030458C11Rik	C5orf22	24	27
6030468B19Rik	C17orf99	0	0
6330403A02Rik	C1orf95	0	0
6330403M23Rik	IGIP	12	22
6330408A02Rik	C19orf68	0	20
6330416G13Rik	C9orf91	17	26
6430548M08Rik	KIAA0513	0	13
6430571L13Rik	C3orf18	1	0
6430573F11Rik	KIAA1456	17	0
6430604M11Rik	LOC100128727	21	3
6720401G13Rik	LOC286467	15	26
6720456H20Rik	C14orf101	24	2
6820408C15Rik	C20orf96	0	3
8030462N17Rik	C18orf25	24	0
8430406I07Rik	C20orf72	24	27
8430408G22Rik	C10orf10	0	8
8430410A17Rik	C3orf37	24	27
8430419L09Rik	KIAA1467	23	27
8430427H17Rik	C20orf112	24	19
9030617O03Rik	C14orf159	23	0
9030624J02Rik	C16orf62	22	27
9130008F23Rik	C6orf141	24	17
9130011E15Rik	C10orf76	24	1
9130017N09Rik	C19orf21	0	0
9130401M01Rik	C8orf76	24	27
9130409J20Rik	LINC00675	23	17
9230110C19Rik	C11orf70	18	27
9330182L06Rik	KIAA1324L	24	2
9430008C03Rik	LOC388796	24	27
9430015G10Rik	C1orf159	0	27
9430016H08Rik	C2orf47	24	27
9430020K01Rik	KIAA1462	17	27
9430023L20Rik	C12orf44	23	27
9530068E07Rik	C5orf15	24	27
9530077C05Rik	KIAA0895	24	11
9630033F20Rik	C12orf5	24	24
9930012K11Rik	C8orf58	13	27
9930013L23Rik	KIAA1199	15	3
9930021J03Rik	KIAA2026	24	0
9930104L06Rik	C1orf109	24	27
a	ASIP	0	0
A030009H04Rik	LOC284023	1	27
A130010J15Rik	C1orf74	24	27
A1cf	A1CF	24	19
A230046K03Rik	KIAA1033	24	27
A230050P20Rik	C19orf66	17	19
A2m	A2M	16	25
A330021E22Rik	C7orf63	14	4
A330050F15Rik	C18orf42	0	0
A430005L14Rik	C1orf174	24	27
A4galt	A4GALT	0	1
A4gnt	A4GNT	0	1
A530016L24Rik	C14orf180	0	2
A630007B06Rik	C10orf118	24	27
A830010M20Rik	KIAA1107	24	25
A830018L16Rik	C8orf34	1	0
A830080D01Rik	CXorf23	24	27
A930004D18Rik	C10orf114	23	23
A930011O12Rik	LINC00599	8	1
A930035D04Rik	LOC100132884	24	21
AA467197	C15orf48	1	0
AA986860	C1orf116	3	6
Aaas	AAAS	0	27
Aacs	AACS	24	27
Aadac	AADAC	0	0
Aadat	AADAT	24	6
Aagab	AAGAB	24	27
Aak1	AAK1	24	27
Aamp	AAMP	1	27
Aanat	AANAT	0	0
Aars	AARS	24	27
Aars2	AARS2	18	0
Aasdh	AASDH	24	27
Aasdhppt	AASDHPPT	24	27
Aass	AASS	24	14
Aatf	AATF	24	27
Aatk	AATK	0	0
Abat	ABAT	24	11
Abca1	ABCA1	24	21
Abca12	ABCA12	2	14
Abca13	ABCA13	1	0
Abca2	ABCA2	2	6
Abca3	ABCA3	2	26
Abca4	ABCA4	0	0
Abca5	ABCA5	24	6
Abca6	ABCA6	0	4
Abca7	ABCA7	19	13
Abca8b	ABCA8	10	0
Abca9	ABCA9	1	4
Abcb10	ABCB10	24	23
Abcb11	ABCB11	0	0
Abcb1a	ABCB1	12	13
Abcb4	ABCB4	0	27
Abcb6	ABCB6	3	27
Abcb7	ABCB7	24	27
Abcb8	ABCB8	9	23
Abcb9	ABCB9	3	4
Abcc1	ABCC1	24	27
Abcc10	ABCC10	24	0
Abcc12	ABCC12	0	0
Abcc2	ABCC2	0	2
Abcc3	ABCC3	2	0
Abcc4	ABCC4	24	16
Abcc5	ABCC5	24	27
Abcc6	ABCC6	16	0
Abcc8	ABCC8	0	1
Abcc9	ABCC9	24	1
Abcd1	ABCD1	2	27
Abcd2	ABCD2	0	14
Abcd3	ABCD3	24	27
Abcd4	ABCD4	24	27
Abce1	ABCE1	24	27
Abcf1	ABCF1	24	27
Abcf2	ABCF2	24	25
Abcf3	ABCF3	23	27
Abcg1	ABCG1	13	20
Abcg2	ABCG2	24	27
Abcg4	ABCG4	7	13
Abcg5	ABCG5	0	0
Abcg8	ABCG8	0	1
Abhd1	ABHD1	2	27
Abhd10	ABHD10	24	27
Abhd11	ABHD11	23	27
Abhd12	ABHD12	24	27
Abhd13	ABHD13	24	27
Abhd14a	ABHD14A	24	27
Abhd14b	ABHD14B	2	24
Abhd15	ABHD15	0	13
Abhd16a	ABHD16A	24	27
Abhd16b	ABHD16B	0	2
Abhd2	ABHD2	19	27
Abhd3	ABHD3	24	14
Abhd4	ABHD4	16	27
Abhd5	ABHD5	24	27
Abhd6	ABHD6	24	27
Abhd8	ABHD8	0	20
Abi1	ABI1	24	27
Abi2	ABI2	24	27
Abi3	ABI3	0	3
Abi3bp	ABI3BP	3	7
Abl1	ABL1	24	27
Abl2	ABL2	18	27
Ablim1	ABLIM1	24	26
Ablim2	ABLIM2	0	9
Ablim3	ABLIM3	0	2
Abo	ABO	17	0
Abp1	ABP1	15	1
Abr	ABR	24	25
Abra	ABRA	15	1
Abt1	ABT1	19	27
Abtb1	ABTB1	0	27
Abtb2	ABTB2	22	27
Acaa1a	ACAA1	24	27
Acaa2	ACAA2	24	27
Acaca	ACACA	23	27
Acacb	ACACB	9	3
Acad10	ACAD10	4	3
Acad8	ACAD8	23	27
Acad9	ACAD9	24	27
Acadl	ACADL	1	27
Acadm	ACADM	24	27
Acads	ACADS	3	27
Acadsb	ACADSB	23	27
Acadvl	ACADVL	24	21
Acan	ACAN	2	6
Acap1	ACAP1	0	23
Acap2	ACAP2	24	27
Acap3	ACAP3	0	0
Acat1	ACAT1	24	27
Acbd3	ACBD3	24	27
Acbd4	ACBD4	0	25
Acbd5	ACBD5	24	27
Acbd6	ACBD6	24	27
Accs	ACCS	0	21
Acd	ACD	5	27
Ace	ACE	0	7
Ace2	ACE2	12	0
Acer1	ACER1	0	0
Acer3	ACER3	24	27
Ache	ACHE	0	5
Acin1	ACIN1	24	27
Acly	ACLY	24	27
Acn9	ACN9	24	27
Aco1	ACO1	24	27
Aco2	ACO2	5	27
Acot11	ACOT11	2	9
Acot12	ACOT12	0	1
Acot13	ACOT13	24	27
Acot4	ACOT4	5	0
Acot6	ACOT6	0	18
Acot7	ACOT7	24	27
Acot8	ACOT8	24	27
Acot9	ACOT9	17	27
Acox1	ACOX1	24	27
Acox2	ACOX2	0	0
Acox3	ACOX3	18	16
Acoxl	ACOXL	0	0
Acp1	ACP1	24	27
Acp2	ACP2	24	27
Acp5	ACP5	0	8
Acp6	ACP6	4	27
Acpl2	ACPL2	24	27
Acpp	ACPP	11	0
Acr	ACR	0	21
Acrbp	ACRBP	0	7
Acrv1	ACRV1	22	26
Acsbg1	ACSBG1	0	0
Acsbg2	ACSBG2	0	0
Acsf2	ACSF2	15	0
Acsf3	ACSF3	0	27
Acsl1	ACSL1	24	27
Acsl3	ACSL3	24	27
Acsl4	ACSL4	24	27
Acsl5	ACSL5	10	25
Acsl6	ACSL6	21	12
Acsm1	ACSM1	0	0
Acsm2	ACSM2A	0	0
Acsm3	ACSM3	4	0
Acsm5	ACSM5	6	0
Acss1	ACSS1	0	26
Acss2	ACSS2	0	27
Acta1	ACTA1	3	19
Acta2	ACTA2	23	15
Actb	ACTB	24	27
Actc1	ACTC1	24	21
Actg1	ACTG1	24	27
Actg2	ACTG2	19	4
Actl6a	ACTL6A	24	27
Actl6b	ACTL6B	0	1
Actl7a	ACTL7A	0	0
Actl7b	ACTL7B	0	3
Actl9	ACTL9	0	0
Actn1	ACTN1	24	27
Actn2	ACTN2	2	9
Actn3	ACTN3	20	14
Actn4	ACTN4	0	27
Actr10	ACTR10	24	27
Actr1a	ACTR1A	24	27
Actr1b	ACTR1B	23	27
Actr2	ACTR2	24	27
Actr3	ACTR3	24	27
Actr3b	ACTR3B	24	14
Actr5	ACTR5	24	27
Actr6	ACTR6	24	27
Actr8	ACTR8	24	27
Actrt2	ACTRT2	0	0
Acvr1	ACVR1	24	27
Acvr1b	ACVR1B	24	27
Acvr1c	ACVR1C	15	11
Acvr2a	ACVR2A	24	27
Acvr2b	ACVR2B	24	27
Acvrl1	ACVRL1	0	20
Acy1	ACY1	0	19
Acy3	ACY3	0	13
Acyp1	ACYP1	24	27
Acyp2	ACYP2	24	27
Ada	ADA	24	27
Adad1	ADAD1	13	6
Adad2	ADAD2	0	3
Adal	ADAL	14	25
Adam10	ADAM10	24	27
Adam11	ADAM11	0	7
Adam12	ADAM12	24	15
Adam15	ADAM15	0	12
Adam17	ADAM17	24	27
Adam18	ADAM18	6	0
Adam19	ADAM19	20	27
Adam2	ADAM2	0	0
Adam21	ADAM21	0	0
Adam22	ADAM22	15	27
Adam23	ADAM23	22	27
Adam28	ADAM28	5	2
Adam3	ADAM3A	1	0
Adam32	ADAM32	1	0
Adam33	ADAM33	3	0
Adam5	ADAM5	0	9
Adam7	ADAM7	0	0
Adam8	ADAM8	0	3
Adam9	ADAM9	24	27
Adamdec1	ADAMDEC1	6	6
Adamts1	ADAMTS1	24	24
Adamts10	ADAMTS10	0	17
Adamts12	ADAMTS12	16	13
Adamts15	ADAMTS15	14	24
Adamts16	ADAMTS16	0	0
Adamts18	ADAMTS18	22	0
Adamts19	ADAMTS19	24	0
Adamts2	ADAMTS2	0	15
Adamts20	ADAMTS20	11	22
Adamts3	ADAMTS3	24	23
Adamts4	ADAMTS4	0	16
Adamts5	ADAMTS5	24	22
Adamts6	ADAMTS6	15	1
Adamts7	ADAMTS7	0	12
Adamts8	ADAMTS8	4	0
Adamts9	ADAMTS9	24	27
Adamtsl1	ADAMTSL1	0	9
Adamtsl2	ADAMTSL2	0	4
Adamtsl3	ADAMTSL3	24	3
Adamtsl4	ADAMTSL4	6	17
Adamtsl5	ADAMTSL5	0	4
Adap1	ADAP1	0	11
Adap2	ADAP2	5	5
Adar	ADAR	24	27
Adarb1	ADARB1	1	26
Adarb2	ADARB2	0	24
Adat1	ADAT1	22	22
Adat2	ADAT2	19	27
Adc	ADC	11	22
Adck1	ADCK1	1	8
Adck2	ADCK2	24	17
Adck3	ADCK3	13	4
Adck4	ADCK4	0	26
Adck5	ADCK5	0	27
Adcy1	ADCY1	12	20
Adcy10	ADCY10	0	15
Adcy2	ADCY2	11	27
Adcy3	ADCY3	16	27
Adcy4	ADCY4	0	1
Adcy5	ADCY5	0	3
Adcy6	ADCY6	0	27
Adcy7	ADCY7	15	24
Adcy8	ADCY8	1	12
Adcy9	ADCY9	8	27
Adcyap1	ADCYAP1	1	0
Adcyap1r1	ADCYAP1R1	24	6
Add1	ADD1	24	27
Add2	ADD2	23	9
Add3	ADD3	24	27
Adh1	ADH1C	0	6
Adh4	ADH4	8	0
Adh5	ADH5	24	27
Adh6a	ADH6	0	0
Adh7	ADH7	0	0
Adhfe1	ADHFE1	5	9
Adi1	ADI1	24	27
Adig	ADIG	0	10
Adipoq	ADIPOQ	11	4
Adipor1	ADIPOR1	24	27
Adipor2	ADIPOR2	0	27
Adk	ADK	24	27
Adm	ADM	24	19
Adm2	ADM2	0	4
Adnp2	ADNP2	24	27
Ado	ADO	24	27
Adora1	ADORA1	0	9
Adora2b	ADORA2B	4	26
Adora3	ADORA3	0	0
Adpgk	ADPGK	24	27
Adprh	ADPRH	4	27
Adprhl1	ADPRHL1	1	0
Adprhl2	ADPRHL2	24	27
Adra1a	ADRA1A	3	0
Adra1b	ADRA1B	0	0
Adra2a	ADRA2A	4	15
Adra2b	ADRA2B	0	19
Adra2c	ADRA2C	0	2
Adrb1	ADRB1	0	18
Adrb2	ADRB2	3	14
Adrb3	ADRB3	1	6
Adrbk1	ADRBK1	11	27
Adrbk2	ADRBK2	23	26
Adrm1	ADRM1	24	27
Adsl	ADSL	24	27
Adss	ADSS	24	27
Adssl1	ADSSL1	0	13
Aebp1	AEBP1	0	16
Aebp2	AEBP2	24	27
Aen	AEN	7	27
Aes	AES	4	27
AF529169	KIAA1024	1	26
Afap1	AFAP1	24	27
Afap1l1	AFAP1L1	9	19
Afap1l2	AFAP1L2	23	15
Aff1	AFF1	24	27
Aff2	AFF2	22	21
Aff3	AFF3	14	26
Aff4	AFF4	24	27
Afg3l1	AFG3L1P	24	27
Afg3l2	AFG3L2	24	27
Afm	AFM	3	9
Afmid	AFMID	0	11
Afp	AFP	24	14
Aftph	AFTPH	24	27
Aga	AGA	24	15
Agap1	AGAP1	24	27
Agap2	AGAP2	0	0
Agap3	AGAP3	22	26
Agbl3	AGBL3	24	15
Agbl4	AGBL4	1	0
Agbl5	AGBL5	21	17
Ager	AGER	0	0
Agfg1	AGFG1	24	27
Agfg2	AGFG2	0	26
Aggf1	AGGF1	24	27
Agk	AGK	24	27
Agl	AGL	24	27
Agmat	AGMAT	2	0
Agpat1	AGPAT1	21	27
Agpat2	AGPAT2	21	27
Agpat3	AGPAT3	17	27
Agpat4	AGPAT4	21	27
Agpat5	AGPAT5	24	27
Agpat6	AGPAT6	23	27
Agpat9	AGPAT9	3	2
Agphd1	AGPHD1	2	27
Agps	AGPS	24	27
Agr2	AGR2	0	1
Agr3	AGR3	0	0
Agrn	AGRN	22	27
Agrp	AGRP	0	0
Agt	AGT	16	0
Agtpbp1	AGTPBP1	24	27
Agtr1b	AGTR1	23	0
Agtr2	AGTR2	0	0
Agtrap	AGTRAP	11	11
Agxt	AGXT	0	0
Agxt2	AGXT2	0	0
Agxt2l1	AGXT2L1	7	15
Agxt2l2	AGXT2L2	22	24
Ahctf1	AHCTF1	24	27
Ahcy	AHCY	24	27
Ahcyl1	AHCYL1	24	27
Ahcyl2	AHCYL2	24	27
Ahdc1	AHDC1	13	27
Ahi1	AHI1	24	8
Ahnak	AHNAK	15	19
Ahr	AHR	24	27
Ahrr	AHRR	18	0
Ahsa1	AHSA1	24	27
Ahsg	AHSG	10	1
Ahsp	AHSP	0	22
AI118078	C15orf27	19	0
AI314180	KIAA0368	24	27
AI316807	C8orf40	24	21
AI413582	C6orf1	0	12
AI414108	LOC283174	0	21
AI428898	LOC148413	0	5
AI429214	C8orf48	18	25
AI462493	C11orf83	24	27
AI464131	KIAA1161	10	20
AI467606	C16orf54	2	27
AI480653	XXYLT1	17	27
AI503316	HNRNPU-AS1	24	27
AI593442	C11orf87	4	17
AI597468	C12orf23	24	27
AI597479	C2orf49	24	27
AI661453	C6orf132	1	4
AI836003	C12orf68	10	2
AI837181	C11orf68	18	27
AI846148	C11orf84	21	27
Aicda	AICDA	0	0
Aida	AIDA	24	27
Aif1	AIF1	0	4
Aif1l	AIF1L	24	27
Aifm1	AIFM1	24	27
Aifm2	AIFM2	0	12
Aifm3	AIFM3	0	21
Aig1	AIG1	24	26
Aim1	AIM1	15	0
Aim1l	AIM1L	5	9
Aim2	AIM2	24	8
Aimp1	AIMP1	24	27
Aimp2	AIMP2	24	27
Aip	AIP	24	27
Aipl1	AIPL1	3	0
Aire	AIRE	0	5
Ajap1	AJAP1	19	16
Ak1	AK1	18	27
AK129341	KIAA1377	24	27
Ak2	AK2	24	27
Ak3	AK3	24	27
Ak4	AK4	24	27
Ak5	AK5	0	22
Ak7	AK7	1	3
Ak8	AK8	24	20
Akap1	AKAP1	24	27
Akap10	AKAP10	24	27
Akap11	AKAP11	24	27
Akap12	AKAP12	24	27
Akap13	AKAP13	22	27
Akap14	AKAP14	3	1
Akap3	AKAP3	0	0
Akap4	AKAP4	9	0
Akap5	AKAP5	2	25
Akap6	AKAP6	23	11
Akap7	AKAP7	24	27
Akap8	AKAP8	24	27
Akap8l	AKAP8L	20	27
Akap9	AKAP9	24	27
Akirin1	AKIRIN1	24	27
Akna	AKNA	6	24
Aknad1	AKNAD1	0	5
Akr1a1	AKR1A1	24	27
Akr1b3	AKR1B1	24	27
Akr1b8	AKR1B10	9	27
Akr1c18	AKR1C3	14	0
Akr1c21	AKR1C2	8	0
Akr1c6	AKR1C1	24	0
Akr1d1	AKR1D1	22	7
Akr1e1	AKR1E2	1	18
Akr7a5	AKR7A2	24	27
Akt1	AKT1	10	27
Akt1s1	AKT1S1	0	27
Akt2	AKT2	19	27
Akt3	AKT3	24	26
Aktip	AKTIP	24	27
Alad	ALAD	24	27
Alas1	ALAS1	23	27
Alas2	ALAS2	7	9
Alb	ALB	7	0
Alcam	ALCAM	24	24
Aldh16a1	ALDH16A1	0	27
Aldh18a1	ALDH18A1	24	27
Aldh1a1	ALDH1A1	10	0
Aldh1a2	ALDH1A2	0	4
Aldh1a3	ALDH1A3	16	0
Aldh1b1	ALDH1B1	24	11
Aldh1l1	ALDH1L1	1	27
Aldh1l2	ALDH1L2	17	27
Aldh2	ALDH2	24	27
Aldh3a1	ALDH3A1	0	6
Aldh3a2	ALDH3A2	24	27
Aldh3b1	ALDH3B1	0	1
Aldh3b2	ALDH3B2	0	0
Aldh4a1	ALDH4A1	0	20
Aldh5a1	ALDH5A1	2	27
Aldh6a1	ALDH6A1	24	27
Aldh7a1	ALDH7A1	24	27
Aldh8a1	ALDH8A1	8	0
Aldh9a1	ALDH9A1	24	27
Aldoa	ALDOA	24	27
Aldoart2	ALDOAP2	1	3
Aldob	ALDOB	15	0
Aldoc	ALDOC	2	27
Alg1	ALG1	24	27
Alg10b	ALG10	21	27
Alg12	ALG12	0	9
Alg13	ALG13	24	27
Alg14	ALG14	24	27
Alg2	ALG2	24	27
Alg3	ALG3	0	27
Alg5	ALG5	24	27
Alg6	ALG6	24	26
Alg8	ALG8	24	27
Alg9	ALG9	24	27
Alk	ALK	2	19
Alkbh1	ALKBH1	24	27
Alkbh2	ALKBH2	24	10
Alkbh3	ALKBH3	0	27
Alkbh4	ALKBH4	11	27
Alkbh5	ALKBH5	24	27
Alkbh6	ALKBH6	24	27
Alkbh7	ALKBH7	24	27
Alkbh8	ALKBH8	24	27
Allc	ALLC	0	12
Alms1	ALMS1	24	27
Alox12	ALOX12	1	8
Alox12b	ALOX12B	0	0
Alox12e	ALOX12P2	0	0
Alox15	ALOX15	2	5
Alox5	ALOX5	3	5
Alox5ap	ALOX5AP	0	24
Alox8	ALOX15B	0	0
Aloxe3	ALOXE3	0	27
Alpi	ALPI	0	15
Alpk1	ALPK1	0	0
Alpk2	ALPK2	24	2
Alpk3	ALPK3	13	15
Alpl	ALPL	21	27
Alppl2	ALPP	0	0
Als2	ALS2	24	27
Als2cl	ALS2CL	12	25
Als2cr11	ALS2CR11	5	0
Als2cr12	ALS2CR12	0	0
Alx1	ALX1	1	0
Alx3	ALX3	0	15
Alx4	ALX4	1	0
Alyref	ALYREF	24	27
Amac1	SLC35G3	0	0
Amacr	AMACR	24	26
Ambn	AMBN	0	8
Ambp	AMBP	0	1
Ambra1	AMBRA1	24	18
Amd1	AMD1	24	27
Amdhd1	AMDHD1	4	2
Amdhd2	AMDHD2	0	27
Amelx	AMELX	8	3
Amfr	AMFR	24	27
Amh	AMH	0	0
Amhr2	AMHR2	0	26
Amigo1	AMIGO1	4	2
Amigo2	AMIGO2	24	14
Ammecr1	AMMECR1	24	24
Ammecr1l	AMMECR1L	24	27
Amn	AMN	0	2
Amot	AMOT	9	27
Amotl1	AMOTL1	24	26
Amotl2	AMOTL2	24	27
Ampd1	AMPD1	0	0
Ampd2	AMPD2	21	27
Ampd3	AMPD3	24	15
Amph	AMPH	22	3
Amz1	AMZ1	10	4
Amz2	AMZ2	24	27
Anapc1	ANAPC1	24	27
Anapc10	ANAPC10	24	27
Anapc11	ANAPC11	24	27
Anapc13	ANAPC13	24	27
Anapc16	ANAPC16	24	27
Anapc2	ANAPC2	0	27
Anapc4	ANAPC4	24	27
Anapc5	ANAPC5	24	27
Anapc7	ANAPC7	24	27
Ang	ANG	4	12
Angel1	ANGEL1	24	6
Angel2	ANGEL2	24	27
Angpt1	ANGPT1	24	13
Angpt2	ANGPT2	13	1
Angpt4	ANGPT4	0	9
Angptl1	ANGPTL1	0	0
Angptl2	ANGPTL2	24	18
Angptl3	ANGPTL3	2	0
Angptl4	ANGPTL4	0	7
Angptl6	ANGPTL6	0	22
Angptl7	ANGPTL7	0	2
Ank	ANKH	3	27
Ank1	ANK1	23	3
Ank2	ANK2	24	15
Ank3	ANK3	24	27
Ankfy1	ANKFY1	24	27
Ankhd1	ANKHD1	24	27
Ankib1	ANKIB1	24	27
Ankle1	ANKLE1	0	0
Ankle2	ANKLE2	24	27
Ankmy2	ANKMY2	24	27
Ankra2	ANKRA2	24	27
Ankrd1	ANKRD1	8	17
Ankrd10	ANKRD10	24	27
Ankrd11	ANKRD11	24	27
Ankrd12	ANKRD12	24	27
Ankrd13a	ANKRD13A	24	27
Ankrd13b	ANKRD13B	0	10
Ankrd13c	ANKRD13C	24	27
Ankrd13d	ANKRD13D	11	27
Ankrd16	ANKRD16	20	27
Ankrd17	ANKRD17	24	27
Ankrd2	ANKRD2	0	0
Ankrd22	ANKRD22	1	6
Ankrd24	ANKRD24	0	27
Ankrd26	ANKRD26	19	27
Ankrd27	ANKRD27	24	27
Ankrd28	ANKRD28	24	27
Ankrd29	ANKRD29	6	0
Ankrd32	ANKRD32	24	27
Ankrd33	ANKRD33	0	0
Ankrd33b	ANKRD33B	0	8
Ankrd34a	ANKRD34A	0	8
Ankrd35	ANKRD35	13	11
Ankrd37	ANKRD37	3	17
Ankrd39	ANKRD39	24	27
Ankrd40	ANKRD40	24	27
Ankrd42	ANKRD42	0	2
Ankrd44	ANKRD44	21	23
Ankrd45	ANKRD45	5	0
Ankrd46	ANKRD46	24	27
Ankrd49	ANKRD49	24	27
Ankrd5	ANKRD5	5	6
Ankrd52	ANKRD52	0	8
Ankrd54	ANKRD54	2	27
Ankrd55	ANKRD55	23	0
Ankrd6	ANKRD6	24	27
Ankrd7	ANKRD7	0	0
Ankrd9	ANKRD9	22	0
Anks1	ANKS1A	24	11
Anks1b	ANKS1B	17	6
Anks3	ANKS3	0	21
Anks4b	ANKS4B	0	1
Ankzf1	ANKZF1	0	27
Anln	ANLN	24	27
Ano1	ANO1	0	12
Ano10	ANO10	5	0
Ano3	ANO3	2	14
Ano4	ANO4	17	0
Ano6	ANO6	24	27
Ano8	ANO8	0	0
Ano9	ANO9	0	15
Anp32a	ANP32A	24	27
Anp32b	ANP32B	24	27
Anp32e	ANP32E	24	27
Anpep	ANPEP	4	21
Antxr1	ANTXR1	24	26
Antxr2	ANTXR2	24	19
Anxa1	ANXA1	24	23
Anxa10	ANXA10	0	0
Anxa11	ANXA11	1	27
Anxa13	ANXA13	0	3
Anxa2	ANXA2	24	27
Anxa3	ANXA3	24	27
Anxa4	ANXA4	24	27
Anxa5	ANXA5	24	26
Anxa6	ANXA6	24	27
Anxa7	ANXA7	24	27
Anxa9	ANXA9	1	1
Aoah	AOAH	0	5
Aoc3	AOC3	1	0
Aox1	AOX1	8	0
Ap1ar	AP1AR	24	27
Ap1b1	AP1B1	9	27
Ap1g1	AP1G1	24	27
Ap1g2	AP1G2	3	27
Ap1m1	AP1M1	24	27
Ap1m2	AP1M2	2	17
Ap1s1	AP1S1	24	27
Ap1s2	AP1S2	24	27
Ap1s3	AP1S3	19	27
Ap2a1	AP2A1	1	27
Ap2a2	AP2A2	24	27
Ap2b1	AP2B1	24	27
Ap2m1	AP2M1	24	27
Ap2s1	AP2S1	24	27
Ap3b1	AP3B1	24	27
Ap3b2	AP3B2	9	8
Ap3d1	AP3D1	24	27
Ap3m1	AP3M1	24	27
Ap3m2	AP3M2	24	23
Ap3s1	AP3S1	24	27
Ap3s2	AP3S2	24	27
Ap4b1	AP4B1	24	27
Ap4e1	AP4E1	24	27
Ap4m1	AP4M1	0	20
Ap4s1	AP4S1	24	27
Apaf1	APAF1	24	27
Apba1	APBA1	0	8
Apba2	APBA2	11	0
Apba3	APBA3	13	27
Apbb1	APBB1	2	27
Apbb1ip	APBB1IP	2	4
Apbb2	APBB2	24	27
Apbb3	APBB3	15	11
Apc	APC	24	27
Apc2	APC2	18	8
Apcdd1	APCDD1	24	27
Apcs	APCS	0	0
Apeh	APEH	20	27
Apex1	APEX1	24	27
Apex2	APEX2	2	20
Aph1a	APH1A	24	27
Aph1b	APH1B	24	20
Api5	API5	24	27
Apip	APIP	24	27
Aplf	APLF	24	15
Apln	APLN	0	23
Aplnr	APLNR	18	18
Aplp1	APLP1	9	27
Aplp2	APLP2	24	27
Apoa1	APOA1	19	12
Apoa1bp	APOA1BP	16	27
Apoa2	APOA2	24	2
Apoa4	APOA4	9	0
Apoa5	APOA5	0	0
Apob	APOB	20	15
Apobec1	APOBEC1	4	5
Apobec2	APOBEC2	1	9
Apobec3	APOBEC3B	24	27
Apobec4	APOBEC4	23	0
Apobr	APOBR	0	2
Apoc1	APOC1	24	10
Apoc2	APOC2	0	12
Apoc3	APOC3	8	9
Apoc4	APOC4	15	0
Apod	APOD	0	3
Apoe	APOE	24	27
Apof	APOF	1	0
Apoh	APOH	0	10
Apol6	APOL6	12	0
Apol7a	APOL5	0	0
Apol8	APOL2	19	3
Apold1	APOLD1	3	12
Apom	APOM	24	11
Apoo	APOO	24	27
Apool	APOOL	24	27
App	APP	24	25
Appbp2	APPBP2	24	27
Appl1	APPL1	24	27
Appl2	APPL2	23	27
Aprt	APRT	24	27
Aptx	APTX	24	27
Aqp1	AQP1	16	14
Aqp11	AQP11	0	8
Aqp2	AQP2	21	0
Aqp3	AQP3	24	3
Aqp4	AQP4	8	3
Aqp5	AQP5	0	0
Aqp6	AQP6	2	13
Aqp7	AQP7	0	16
Aqp8	AQP8	0	15
Aqp9	AQP9	0	0
Aqr	AQR	24	27
Ar	AR	16	6
Araf	ARAF	15	27
Arap1	ARAP1	17	12
Arap2	ARAP2	24	27
Arap3	ARAP3	7	27
Arc	ARC	0	3
Arcn1	ARCN1	24	27
Areg	AREG	16	0
Arf1	ARF1	24	27
Arf3	ARF3	24	27
Arf4	ARF4	24	27
Arf5	ARF5	15	5
Arf6	ARF6	24	27
Arfgap1	ARFGAP1	23	27
Arfgap2	ARFGAP2	2	27
Arfgap3	ARFGAP3	24	19
Arfgef1	ARFGEF1	24	27
Arfgef2	ARFGEF2	24	27
Arfip1	ARFIP1	24	27
Arfip2	ARFIP2	2	23
Arfrp1	ARFRP1	3	27
Arg1	ARG1	0	0
Arg2	ARG2	24	15
Arglu1	ARGLU1	24	27
Arhgap1	ARHGAP1	24	27
Arhgap10	ARHGAP10	19	13
Arhgap11a	ARHGAP11A	23	27
Arhgap12	ARHGAP12	24	27
Arhgap15	ARHGAP15	0	16
Arhgap17	ARHGAP17	24	27
Arhgap18	ARHGAP18	24	12
Arhgap19	ARHGAP19	24	27
Arhgap20	ARHGAP20	1	19
Arhgap21	ARHGAP21	24	27
Arhgap22	ARHGAP22	20	0
Arhgap23	ARHGAP23	13	26
Arhgap24	ARHGAP24	6	9
Arhgap25	ARHGAP25	0	13
Arhgap26	ARHGAP26	24	27
Arhgap27	ARHGAP27	7	12
Arhgap28	ARHGAP28	24	27
Arhgap29	ARHGAP29	24	27
Arhgap30	ARHGAP30	1	8
Arhgap31	ARHGAP31	5	12
Arhgap32	ARHGAP32	22	11
Arhgap33	ARHGAP33	0	27
Arhgap36	ARHGAP36	3	10
Arhgap39	ARHGAP39	5	27
Arhgap4	ARHGAP4	0	22
Arhgap42	ARHGAP42	21	12
Arhgap44	ARHGAP44	23	27
Arhgap5	ARHGAP5	24	27
Arhgap6	ARHGAP6	21	19
Arhgap8	ARHGAP8	2	6
Arhgap9	ARHGAP9	15	9
Arhgdia	ARHGDIA	5	27
Arhgdib	ARHGDIB	3	13
Arhgdig	ARHGDIG	1	27
Arhgef1	ARHGEF1	11	27
Arhgef10	ARHGEF10	24	11
Arhgef10l	ARHGEF10L	24	0
Arhgef11	ARHGEF11	0	27
Arhgef12	ARHGEF12	24	27
Arhgef15	ARHGEF15	0	19
Arhgef16	ARHGEF16	0	6
Arhgef17	ARHGEF17	0	27
Arhgef18	ARHGEF18	24	27
Arhgef19	ARHGEF19	2	16
Arhgef2	ARHGEF2	24	27
Arhgef25	ARHGEF25	0	27
Arhgef26	ARHGEF26	24	27
Arhgef3	ARHGEF3	12	21
Arhgef37	ARHGEF37	6	18
Arhgef4	ARHGEF4	13	27
Arhgef40	ARHGEF40	24	20
Arhgef5	ARHGEF5	0	22
Arhgef6	ARHGEF6	10	2
Arhgef7	ARHGEF7	24	27
Arhgef9	ARHGEF9	23	20
Arid1a	ARID1A	24	27
Arid1b	ARID1B	24	27
Arid2	ARID2	24	27
Arid3a	ARID3A	24	25
Arid3b	ARID3B	15	27
Arid4a	ARID4A	24	27
Arid4b	ARID4B	24	27
Arid5a	ARID5A	0	0
Arid5b	ARID5B	17	26
Arih1	ARIH1	24	27
Arih2	ARIH2	24	27
Arl1	ARL1	24	27
Arl10	ARL10	24	27
Arl13b	ARL13B	24	27
Arl14	ARL14	0	12
Arl15	ARL15	5	27
Arl16	ARL16	24	27
Arl2	ARL2	24	27
Arl2bp	ARL2BP	13	27
Arl3	ARL3	24	27
Arl4a	ARL4A	24	27
Arl4c	ARL4C	24	27
Arl4d	ARL4D	16	11
Arl5a	ARL5A	24	27
Arl5b	ARL5B	24	27
Arl6	ARL6	24	27
Arl6ip1	ARL6IP1	24	27
Arl6ip4	ARL6IP4	24	27
Arl6ip5	ARL6IP5	24	23
Arl6ip6	ARL6IP6	24	27
Arl8a	ARL8A	0	27
Arl8b	ARL8B	24	27
Armc1	ARMC1	24	27
Armc10	ARMC10	24	27
Armc2	ARMC2	0	2
Armc3	ARMC3	0	3
Armc4	ARMC4	4	9
Armc5	ARMC5	2	27
Armc6	ARMC6	22	27
Armc7	ARMC7	11	24
Armc8	ARMC8	24	27
Armc9	ARMC9	24	26
Armcx1	ARMCX1	24	27
Armcx2	ARMCX2	24	27
Armcx3	ARMCX3	24	27
Armcx5	ARMCX5	24	27
Armcx6	ARMCX6	24	23
Arnt	ARNT	24	27
Arnt2	ARNT2	19	25
Arntl	ARNTL	0	5
Arntl2	ARNTL2	0	0
Arpc1a	ARPC1A	24	27
Arpc1b	ARPC1B	24	27
Arpc2	ARPC2	24	27
Arpc3	ARPC3	24	27
Arpc4	ARPC4	23	27
Arpc5	ARPC5	24	27
Arpc5l	ARPC5L	24	27
Arpp19	ARPP19	24	27
Arpp21	ARPP21	4	7
Arr3	ARR3	0	9
Arrb1	ARRB1	24	27
Arrb2	ARRB2	0	27
Arrdc1	ARRDC1	2	27
Arrdc2	ARRDC2	1	26
Arrdc3	ARRDC3	24	27
Arrdc4	ARRDC4	23	27
Arsa	ARSA	0	27
Arsb	ARSB	24	12
Arsg	ARSG	4	24
Arsi	ARSI	1	8
Arsj	ARSJ	6	0
Arsk	ARSK	24	13
Art1	ART1	24	2
Art3	ART3	6	12
Art4	ART4	13	6
Art5	ART5	0	2
Artn	ARTN	0	0
Arv1	ARV1	24	4
Arvcf	ARVCF	0	27
Arx	ARX	10	1
As3mt	AS3MT	24	11
Asah1	ASAH1	24	27
Asap1	ASAP1	24	27
Asap2	ASAP2	20	27
Asap3	ASAP3	14	0
Asb1	ASB1	24	21
Asb10	ASB10	0	0
Asb11	ASB11	0	0
Asb12	ASB12	0	15
Asb13	ASB13	19	27
Asb14	ASB14	4	1
Asb15	ASB15	0	0
Asb16	ASB16	0	0
Asb17	ASB17	2	0
Asb2	ASB2	0	10
Asb3	ASB3	24	27
Asb4	ASB4	4	19
Asb5	ASB5	8	7
Asb6	ASB6	0	26
Asb7	ASB7	24	27
Asb8	ASB8	24	27
Asb9	ASB9	4	0
Ascc1	ASCC1	24	27
Ascc2	ASCC2	15	27
Ascc3	ASCC3	24	27
Ascl1	ASCL1	21	2
Ascl2	ASCL2	0	21
Ascl3	ASCL3	0	7
Asf1a	ASF1A	24	27
Asf1b	ASF1B	22	27
Asgr1	ASGR1	5	0
Asgr2	ASGR2	0	11
Ash1l	ASH1L	24	27
Ash2l	ASH2L	24	27
Asl	ASL	14	27
Asna1	ASNA1	24	27
Asns	ASNS	24	27
Asnsd1	ASNSD1	24	27
Aspa	ASPA	0	10
Aspdh	ASPDH	0	0
Aspg	ASPG	0	15
Asph	ASPH	24	27
Asphd1	ASPHD1	5	0
Asphd2	ASPHD2	24	13
Aspm	ASPM	24	27
Aspn	ASPN	0	7
Asprv1	ASPRV1	0	0
Aspscr1	ASPSCR1	0	27
Asrgl1	ASRGL1	24	27
Ass1	ASS1	24	27
Aste1	ASTE1	0	2
Astn1	ASTN1	22	5
Astn2	ASTN2	19	0
Asxl1	ASXL1	24	27
Asxl2	ASXL2	24	27
Asxl3	ASXL3	21	24
Asz1	ASZ1	0	23
Atad1	ATAD1	24	27
Atad2	ATAD2	24	27
Atad2b	ATAD2B	24	27
Atad3a	ATAD3A	14	27
Atad5	ATAD5	23	27
Atat1	ATAT1	13	26
Atcay	ATCAY	3	0
Ate1	ATE1	24	27
Atf1	ATF1	24	27
Atf2	ATF2	24	27
Atf3	ATF3	24	19
Atf4	ATF4	24	27
Atf5	ATF5	23	27
Atf6	ATF6	24	27
Atf6b	ATF6B	11	27
Atf7	ATF7	24	27
Atf7ip	ATF7IP	24	27
Atf7ip2	ATF7IP2	24	26
Atg10	ATG10	24	25
Atg12	ATG12	24	27
Atg13	ATG13	24	27
Atg14	ATG14	24	27
Atg16l1	ATG16L1	6	27
Atg16l2	ATG16L2	0	24
Atg2a	ATG2A	18	9
Atg2b	ATG2B	24	27
Atg3	ATG3	24	27
Atg4a	ATG4A	20	16
Atg4b	ATG4B	21	27
Atg4d	ATG4D	23	27
Atg5	ATG5	24	27
Atg7	ATG7	18	27
Atg9a	ATG9A	13	27
Atg9b	ATG9B	8	26
Athl1	ATHL1	0	27
Atic	ATIC	24	27
Atl1	ATL1	22	27
Atl2	ATL2	24	27
Atl3	ATL3	20	27
Atm	ATM	24	25
Atmin	ATMIN	24	27
Atoh1	ATOH1	0	11
Atoh7	ATOH7	2	0
Atoh8	ATOH8	15	0
Atox1	ATOX1	23	27
Atp10a	ATP10A	3	27
Atp10b	ATP10B	0	0
Atp10d	ATP10D	23	27
Atp11a	ATP11A	24	27
Atp11b	ATP11B	24	27
Atp11c	ATP11C	24	27
Atp12a	ATP12A	0	8
Atp13a1	ATP13A1	24	27
Atp13a2	ATP13A2	0	27
Atp13a3	ATP13A3	24	27
Atp13a4	ATP13A4	0	13
Atp13a5	ATP13A5	0	0
Atp1a1	ATP1A1	24	27
Atp1a2	ATP1A2	24	20
Atp1a3	ATP1A3	0	13
Atp1a4	ATP1A4	11	0
Atp1b1	ATP1B1	24	27
Atp1b2	ATP1B2	0	27
Atp1b3	ATP1B3	24	27
Atp1b4	ATP1B4	0	0
Atp2a1	ATP2A1	0	2
Atp2a2	ATP2A2	24	27
Atp2a3	ATP2A3	0	26
Atp2b1	ATP2B1	24	27
Atp2b2	ATP2B2	1	5
Atp2b3	ATP2B3	0	27
Atp2b4	ATP2B4	24	3
Atp2c1	ATP2C1	24	27
Atp2c2	ATP2C2	12	0
Atp4a	ATP4A	0	7
Atp4b	ATP4B	0	0
Atp5a1	ATP5A1	24	27
Atp5b	ATP5B	24	27
Atp5c1	ATP5C1	24	27
Atp5d	ATP5D	24	27
Atp5e	ATP5E	24	27
Atp5f1	ATP5F1	24	27
Atp5g1	ATP5G1	24	27
Atp5g2	ATP5G2	24	27
Atp5g3	ATP5G3	24	27
Atp5h	ATP5H	24	27
Atp5j	ATP5J	24	27
Atp5j2	ATP5J2	24	27
Atp5k	ATP5I	24	27
Atp5l	ATP5L	24	27
Atp5o	ATP5O	24	27
Atp5s	ATP5S	24	27
Atp5sl	ATP5SL	24	27
Atp6ap1	ATP6AP1	24	27
Atp6ap2	ATP6AP2	24	27
Atp6v0a1	ATP6V0A1	24	27
Atp6v0a2	ATP6V0A2	11	27
Atp6v0a4	ATP6V0A4	10	0
Atp6v0b	ATP6V0B	24	27
Atp6v0c	ATP6V0C	24	27
Atp6v0d1	ATP6V0D1	24	27
Atp6v0d2	ATP6V0D2	21	4
Atp6v0e	ATP6V0E1	24	27
Atp6v0e2	ATP6V0E2	24	24
Atp6v1a	ATP6V1A	24	27
Atp6v1b1	ATP6V1B1	3	0
Atp6v1b2	ATP6V1B2	24	27
Atp6v1c1	ATP6V1C1	24	27
Atp6v1c2	ATP6V1C2	0	0
Atp6v1d	ATP6V1D	24	27
Atp6v1e1	ATP6V1E1	24	27
Atp6v1e2	ATP6V1E2	0	8
Atp6v1f	ATP6V1F	24	27
Atp6v1g1	ATP6V1G1	24	27
Atp6v1g2	ATP6V1G2	24	5
Atp6v1h	ATP6V1H	24	27
Atp7a	ATP7A	13	27
Atp7b	ATP7B	21	27
Atp8a1	ATP8A1	24	27
Atp8a2	ATP8A2	7	3
Atp8b1	ATP8B1	24	12
Atp8b2	ATP8B2	11	27
Atp8b3	ATP8B3	0	1
Atp8b4	ATP8B4	1	0
Atp9a	ATP9A	14	27
Atp9b	ATP9B	23	27
Atpaf1	ATPAF1	24	27
Atpaf2	ATPAF2	5	26
Atpbd4	ATPBD4	21	27
Atpif1	ATPIF1	24	27
Atr	ATR	24	27
Atrn	ATRN	24	19
Atrnl1	ATRNL1	11	27
Atrx	ATRX	24	27
Atxn1	ATXN1	18	3
Atxn10	ATXN10	24	27
Atxn2	ATXN2	24	27
Atxn2l	ATXN2L	0	27
Atxn3	ATXN3	24	27
Atxn7	ATXN7	24	27
Atxn7l1	ATXN7L1	23	27
Atxn7l2	ATXN7L2	0	0
Atxn7l3	ATXN7L3	13	27
Atxn7l3b	ATXN7L3B	24	27
AU018091	LOC284379	0	16
AU019823	C11orf57	24	27
AU021092	C16orf89	0	0
AU022252	C1orf50	24	27
AU022751	CXorf67	0	2
AU040320	KIAA0319L	24	27
Auh	AUH	24	27
Aup1	AUP1	24	27
Aurka	AURKA	24	27
Aurkaip1	AURKAIP1	24	27
Aurkb	AURKB	23	27
Aurkc	AURKC	0	15
Auts2	AUTS2	24	27
Aven	AVEN	23	27
Avil	AVIL	8	0
Avl9	AVL9	24	27
Avp	AVP	0	7
Avpi1	AVPI1	22	19
Avpr1a	AVPR1A	8	10
Avpr1b	AVPR1B	0	0
Avpr2	AVPR2	0	0
AW549877	C5orf51	24	27
Axin1	AXIN1	0	27
Axin2	AXIN2	24	26
Axl	AXL	24	22
Azgp1	AZGP1	3	0
Azi1	AZI1	0	22
Azi2	AZI2	24	27
Azin1	AZIN1	24	27
B230118H07Rik	C11orf74	24	27
B230120H23Rik	ZAK	24	27
B230216G23Rik	C12orf39	22	12
B230217C12Rik	LINC00672	8	18
B230219D22Rik	C5orf24	24	27
B2m	B2M	24	27
B330016D10Rik	FLJ37453	24	20
B3galnt1	B3GALNT1	24	25
B3galnt2	B3GALNT2	24	27
B3galt1	B3GALT1	9	5
B3galt2	B3GALT2	11	0
B3galt4	B3GALT4	0	6
B3galt5	B3GALT5	0	0
B3galt6	B3GALT6	22	21
B3galtl	B3GALTL	24	27
B3gat1	B3GAT1	1	11
B3gat2	B3GAT2	8	0
B3gat3	B3GAT3	5	27
B3gnt1	B3GNT1	24	27
B3gnt3	B3GNT3	4	0
B3gnt4	B3GNT4	0	0
B3gnt5	B3GNT5	24	27
B3gnt6	B3GNT6	0	0
B3gnt7	B3GNT7	22	11
B3gnt8	B3GNT8	0	3
B3gntl1	B3GNTL1	3	0
B4galnt1	B4GALNT1	3	8
B4galnt2	B4GALNT2	0	23
B4galnt4	B4GALNT4	0	27
B4galt1	B4GALT1	19	27
B4galt2	B4GALT2	24	7
B4galt3	B4GALT3	24	27
B4galt4	B4GALT4	24	14
B4galt5	B4GALT5	24	27
B4galt6	B4GALT6	24	27
B4galt7	B4GALT7	23	27
B630005N14Rik	C7orf60	23	27
B930003M22Rik	CAHM	20	5
B930041F14Rik	C1orf233	22	27
B9d1	B9D1	24	27
B9d2	B9D2	0	12
Baalc	BAALC	24	27
Baat	BAAT	0	0
Baat1	BRAT1	5	27
Bace1	BACE1	17	27
Bace2	BACE2	21	8
Bach1	BACH1	24	27
Bach2	BACH2	24	26
Bad	BAD	13	17
Bag1	BAG1	24	27
Bag2	BAG2	24	27
Bag3	BAG3	24	27
Bag4	BAG4	24	27
Bag5	BAG5	24	27
Bag6	BAG6	24	27
Bahcc1	BAHCC1	24	25
Bahd1	BAHD1	21	27
Bai1	BAI1	0	1
Bai2	BAI2	0	25
Bai3	BAI3	12	0
Baiap2	BAIAP2	3	24
Baiap2l1	BAIAP2L1	24	24
Baiap3	BAIAP3	0	1
Bak1	BAK1	4	27
Bambi	BAMBI	24	27
Banf1	BANF1	23	27
Banf2	BANF2	0	0
Bank1	BANK1	0	27
Banp	BANP	24	27
Bap1	BAP1	0	27
Bard1	BARD1	24	2
Barhl1	BARHL1	0	0
Barx1	BARX1	3	0
Barx2	BARX2	0	0
Basp1	BASP1	24	27
Batf	BATF	0	0
Batf2	BATF2	0	0
Batf3	BATF3	0	0
Bax	BAX	24	27
Baz1a	BAZ1A	24	27
Baz1b	BAZ1B	23	27
Baz2a	BAZ2A	2	27
Baz2b	BAZ2B	24	27
Bbc3	BBC3	17	26
Bbox1	BBOX1	0	0
Bbs1	BBS1	23	8
Bbs10	BBS10	24	21
Bbs12	BBS12	24	27
Bbs2	BBS2	24	22
Bbs4	BBS4	24	27
Bbs5	BBS5	0	26
Bbs7	BBS7	24	4
Bbs9	BBS9	24	27
Bbx	BBX	24	27
BC003331	C1orf27	24	27
BC003965	C16orf91	24	27
BC004004	C6orf89	17	27
BC005537	C6orf62	24	27
BC005624	C9orf78	24	27
BC005764	LPPR3	4	0
BC016423	FAM208B	24	27
BC016579	C3orf52	16	0
BC017158	C16orf58	0	27
BC017612	C11orf75	24	27
BC017643	C17orf62	22	27
BC018242	LPPR2	0	1
BC018507	KIAA0947	24	27
BC021891	KIAA1804	24	1
BC022687	C14orf79	0	27
BC023829	TMEM185A	24	27
BC026590	FAM206A	24	26
BC027072	C2orf71	0	0
BC027231	C3orf17	24	27
BC028528	C1orf54	24	27
BC029214	C9orf142	0	1
BC030307	GNN	0	24
BC030336	C16orf52	24	27
BC030499	SGK494	24	1
BC030867	C17orf53	0	26
BC030870	LOC100505989	0	1
BC031181	C18orf32	24	27
BC034090	KIAA1614	0	0
BC037034	C7orf43	0	0
BC046331	CEP104	24	27
BC046401	LOC100131496	0	7
BC048403	C12orf66	24	27
BC048671	C3orf22	1	0
BC051019	C11orf16	0	0
BC051628	C20orf195	0	0
BC052040	C15orf41	24	27
BC055324	C1orf112	18	27
BC056474	WDR83OS	24	27
BC068157	FLJ22184	0	16
BC068281	C2orf44	24	2
BC088983	CEP44	24	27
BC125332	C15orf55	0	0
Bcam	BCAM	1	24
Bcan	BCAN	6	1
Bcap29	BCAP29	24	27
Bcap31	BCAP31	24	27
Bcar1	BCAR1	0	27
Bcar3	BCAR3	24	27
Bcas1	BCAS1	2	8
Bcas2	BCAS2	24	27
Bcas3	BCAS3	10	23
Bcat1	BCAT1	24	27
Bcat2	BCAT2	5	27
Bccip	BCCIP	24	27
Bcdin3d	BCDIN3D	22	18
Bche	BCHE	24	11
Bckdha	BCKDHA	1	27
Bckdhb	BCKDHB	19	27
Bckdk	BCKDK	3	27
Bcl10	BCL10	24	27
Bcl11a	BCL11A	24	15
Bcl11b	BCL11B	24	27
Bcl2	BCL2	24	11
Bcl2l1	BCL2L1	0	27
Bcl2l10	BCL2L10	0	1
Bcl2l11	BCL2L11	23	27
Bcl2l12	BCL2L12	24	13
Bcl2l13	BCL2L13	24	27
Bcl2l14	BCL2L14	9	7
Bcl2l15	BCL2L15	0	0
Bcl2l2	BCL2L2	24	27
Bcl3	BCL3	0	15
Bcl6	BCL6	24	12
Bcl6b	BCL6B	0	13
Bcl7a	BCL7A	18	27
Bcl7b	BCL7B	13	27
Bcl7c	BCL7C	0	27
Bcl9	BCL9	14	27
Bcl9l	BCL9L	12	27
Bclaf1	BCLAF1	24	27
Bcmo1	BCMO1	1	11
Bco2	BCO2	12	0
Bcor	BCOR	24	27
Bcorl1	BCORL1	23	4
Bcr	BCR	24	27
Bcs1l	BCS1L	24	27
Bdh1	BDH1	10	19
Bdh2	BDH2	24	10
Bdkrb1	BDKRB1	0	8
Bdkrb2	BDKRB2	0	0
Bdnf	BDNF	10	5
Bdp1	BDP1	24	27
Bean1	BEAN1	0	19
Becn1	BECN1	24	27
Bend3	BEND3	24	27
Bend4	BEND4	24	27
Bend5	BEND5	23	27
Bend6	BEND6	18	24
Bend7	BEND7	16	0
Best1	BEST1	0	0
Best2	BEST2	0	0
Bet1	BET1	24	27
Bet1l	BET1L	24	27
Bex1	BEX1	24	27
Bex2	BEX2	24	27
Bex4	BEX4	24	27
Bfar	BFAR	24	27
Bfsp1	BFSP1	1	1
Bfsp2	BFSP2	0	0
Bgn	BGN	4	15
Bhlhb9	BHLHB9	24	27
Bhlhe22	BHLHE22	12	7
Bhlhe23	BHLHE23	0	0
Bhlhe40	BHLHE40	5	19
Bhlhe41	BHLHE41	11	0
Bhmt	BHMT	0	11
Bhmt2	BHMT2	0	3
Bicc1	BICC1	24	20
Bicd1	BICD1	24	27
Bicd2	BICD2	24	27
Bid	BID	24	27
Bik	BIK	0	27
Bin1	BIN1	20	27
Bin3	BIN3	24	27
Birc2	BIRC2	24	27
Birc3	BIRC3	10	8
Birc5	BIRC5	24	27
Birc6	BIRC6	24	27
Birc7	BIRC7	0	0
Bivm	BIVM	24	27
Blcap	BLCAP	24	27
Blk	BLK	0	0
Blm	BLM	24	27
Blmh	BLMH	24	27
Blnk	BLNK	0	15
Bloc1s3	BLOC1S3	4	27
Bloc1s4	BLOC1S4	23	27
Bloc1s5	BLOC1S5	24	27
Bloc1s6	BLOC1S6	24	27
Blvra	BLVRA	24	17
Blvrb	BLVRB	18	27
Blzf1	BLZF1	24	27
Bmf	BMF	1	27
Bmi1	BMI1	24	27
Bmp1	BMP1	1	21
Bmp10	BMP10	18	0
Bmp15	BMP15	1	6
Bmp2	BMP2	23	19
Bmp2k	BMP2K	24	26
Bmp4	BMP4	0	27
Bmp5	BMP5	24	18
Bmp6	BMP6	6	15
Bmp7	BMP7	21	21
Bmp8a	BMP8A	0	0
Bmp8b	BMP8B	5	0
Bmper	BMPER	22	23
Bmpr1a	BMPR1A	24	27
Bmpr1b	BMPR1B	16	3
Bmpr2	BMPR2	24	5
Bms1	BMS1	24	27
Bmx	BMX	0	5
Bnc1	BNC1	21	16
Bnc2	BNC2	24	23
Bnip1	BNIP1	24	27
Bnip2	BNIP2	24	27
Bnip3	BNIP3	24	27
Bnip3l	BNIP3L	24	27
Bnipl	BNIPL	5	0
Boc	BOC	24	26
Bod1	BOD1	24	27
Bod1l	BOD1L1	24	27
Bok	BOK	9	27
Bola1	BOLA1	23	27
Bola2	BOLA2	24	27
Bola3	BOLA3	24	27
Boll	BOLL	23	12
Bop1	BOP1	1	27
Bpgm	BPGM	24	27
Bphl	BPHL	24	27
Bpifa1	BPIFA1	14	0
Bpifa2	BPIFA2	2	0
Bpifa3	BPIFA3	1	0
Bpifb1	BPIFB1	0	3
Bpifb2	BPIFB2	0	0
Bpifc	BPIFC	0	2
Bpnt1	BPNT1	24	9
Bptf	BPTF	24	27
Braf	BRAF	24	27
Brap	BRAP	24	27
Brca1	BRCA1	24	27
Brca2	BRCA2	24	27
Brcc3	BRCC3	24	27
Brd1	BRD1	24	27
Brd2	BRD2	24	27
Brd3	BRD3	24	27
Brd4	BRD4	24	27
Brd7	BRD7	24	27
Brd8	BRD8	24	27
Brd9	BRD9	21	27
Brdt	BRDT	0	2
Bre	BRE	24	27
Brf1	BRF1	0	26
Brf2	BRF2	24	27
Bri3	BRI3	24	27
Bri3bp	BRI3BP	24	27
Brip1	BRIP1	24	25
Brix1	BRIX1	24	27
Brms1	BRMS1	3	23
Brms1l	BRMS1L	24	27
Brox	BROX	24	27
Brpf1	BRPF1	15	27
Brpf3	BRPF3	22	27
Brs3	BRS3	0	2
Brsk1	BRSK1	0	17
Brsk2	BRSK2	0	5
Brwd1	BRWD1	24	27
Brwd3	BRWD3	20	24
Bscl2	BSCL2	24	27
Bsdc1	BSDC1	24	27
Bsg	BSG	24	27
Bsn	BSN	0	8
Bsnd	BSND	0	0
Bspry	BSPRY	3	12
Bst1	BST1	0	0
Bst2	BST2	12	23
Btaf1	BTAF1	24	27
Btbd1	BTBD1	24	27
Btbd10	BTBD10	24	27
Btbd11	BTBD11	16	26
Btbd17	BTBD17	0	4
Btbd19	BTBD19	3	27
Btbd2	BTBD2	0	21
Btbd3	BTBD3	24	27
Btbd6	BTBD6	24	27
Btbd7	BTBD7	24	27
Btbd9	BTBD9	14	27
Btc	BTC	0	13
Btd	BTD	20	27
Btf3	BTF3	24	27
Btf3l4	BTF3L4	24	27
Btg1	BTG1	24	27
Btg2	BTG2	0	27
Btg4	BTG4	0	11
Btk	BTK	0	1
Btla	BTLA	0	17
Btn1a1	BTN1A1	0	4
Btnl2	BTNL2	0	0
Btnl9	BTNL9	9	1
Btrc	BTRC	24	25
Bub1	BUB1	24	27
Bub1b	BUB1B	24	27
Bub3	BUB3	24	27
Bud13	BUD13	24	27
Bud31	BUD31	24	27
Bves	BVES	24	9
Bysl	BYSL	8	27
Bzrap1	BZRAP1	16	25
Bzw1	BZW1	24	27
Bzw2	BZW2	24	27
C030006K11Rik	C8orf82	17	21
C030030A07Rik	C12orf69	14	3
C030046E11Rik	KIAA1432	24	27
C130071C03Rik	LINC00461	19	0
C1d	C1D	24	27
C1galt1	C1GALT1	24	27
C1galt1c1	C1GALT1C1	24	27
C1qa	C1QA	0	3
C1qb	C1QB	0	10
C1qbp	C1QBP	24	27
C1qc	C1QC	0	5
C1ql1	C1QL1	9	26
C1qtnf1	C1QTNF1	2	0
C1qtnf2	C1QTNF2	0	15
C1qtnf4	C1QTNF4	0	20
C1qtnf6	C1QTNF6	4	3
C1qtnf7	C1QTNF7	16	0
C1qtnf9	C1QTNF9	3	0
C1ra	C1R	0	0
C2	C2	1	0
C230052I12Rik	C19orf40	23	26
C230081A13Rik	PEAK1	17	26
C2cd2	C2CD2	21	19
C2cd2l	C2CD2L	0	17
C2cd3	C2CD3	24	27
C2cd4b	C2CD4B	0	0
C2cd4c	C2CD4C	0	24
C3	C3	0	0
C330006A16Rik	C9orf69	7	27
C330007P06Rik	CXorf56	24	27
C330018D20Rik	C5orf63	6	27
C330027C09Rik	KIAA1524	24	27
C3ar1	C3AR1	0	12
C4bp	C4BPA	0	0
C4bp-ps1	C4BPB	0	0
C530008M17Rik	KIAA1211	24	24
C5ar1	C5AR1	0	8
C6	C6	0	0
C77080	KIAA1522	0	20
C77370	KIAA2022	19	12
C78339	FAM8A1	24	27
C80913	URI1	24	27
C87436	C2orf42	24	25
C8a	C8A	0	0
C8b	C8B	0	0
C8g	C8G	0	1
C9	C9	0	0
Cab39	CAB39	24	27
Cab39l	CAB39L	24	27
Cabin1	CABIN1	13	23
Cables1	CABLES1	6	24
Cables2	CABLES2	0	27
Cabp1	CABP1	0	11
Cabp2	CABP2	0	0
Cabp4	CABP4	16	0
Cabp5	CABP5	0	0
Cabp7	CABP7	0	0
Cabs1	CABS1	0	0
Cabyr	CABYR	8	1
Cacfd1	CACFD1	1	27
Cachd1	CACHD1	24	27
Cacna1a	CACNA1A	24	27
Cacna1b	CACNA1B	5	17
Cacna1c	CACNA1C	15	1
Cacna1d	CACNA1D	9	18
Cacna1e	CACNA1E	1	0
Cacna1f	CACNA1F	0	19
Cacna1g	CACNA1G	9	0
Cacna1h	CACNA1H	0	16
Cacna1s	CACNA1S	0	0
Cacna2d1	CACNA2D1	24	19
Cacna2d2	CACNA2D2	19	0
Cacna2d3	CACNA2D3	3	0
Cacna2d4	CACNA2D4	8	1
Cacnb1	CACNB1	0	11
Cacnb2	CACNB2	7	0
Cacnb3	CACNB3	22	27
Cacnb4	CACNB4	3	0
Cacng1	CACNG1	0	0
Cacng2	CACNG2	0	0
Cacng3	CACNG3	0	0
Cacng4	CACNG4	1	2
Cacng5	CACNG5	2	13
Cacng6	CACNG6	8	14
Cacng7	CACNG7	5	15
Cacng8	CACNG8	0	6
Cactin	CACTIN	9	27
Cacul1	CACUL1	24	27
Cacybp	CACYBP	24	27
Cad	CAD	18	27
Cadm1	CADM1	24	27
Cadm2	CADM2	24	8
Cadm3	CADM3	0	0
Cadm4	CADM4	10	12
Cadps	CADPS	21	0
Cadps2	CADPS2	24	4
Cage1	CAGE1	0	0
Calb1	CALB1	24	3
Calb2	CALB2	14	0
Calca	CALCA	10	11
Calcb	CALCB	20	6
Calcoco1	CALCOCO1	2	27
Calcoco2	CALCOCO2	24	4
Calcr	CALCR	0	14
Calcrl	CALCRL	2	15
Cald1	CALD1	24	27
Calhm2	CALHM2	1	7
Calm1	CALM1	24	27
Calm2	CALM2	24	27
Calm3	CALM3	24	27
Calm4	CALML5	0	0
Calml3	CALML3	2	1
Calml4	CALML4	23	19
Caln1	CALN1	2	10
Calr	CALR	24	27
Calr3	CALR3	0	7
[truncated: 13,074 more rows]
