# Supplementary material for: Differences in the Early Development of Human and Mouse Embryonic Stem Cells
Source: PLoS One. 2015 Oct 16;10(10):e0140803. doi: 10.1371/journal.pone.0140803 (PMC4608779; doi:10.1371/journal.pone.0140803)
Supplement: S2 Table — Number of Presence/Absence calls in all arrays for 1072 orthologous transcription factor pairs in human and mouse. (XLSX) [file pone.0140803.s002.xlsx]

## Sheet: S2_Table
MU	HS	HS	MU
2410018M08Rik	ZBED5	24	27
Adnp2	ADNP2	24	27
Aebp2	AEBP2	24	27
Ahr	AHR	24	27
Ahrr	AHRR	18	0
Aire	AIRE	0	5
Alx1	ALX1	1	0
Alx3	ALX3	0	15
Alx4	ALX4	1	0
Ar	AR	16	6
Arid1a	ARID1A	24	27
Arid1b	ARID1B	24	27
Arid2	ARID2	24	27
Arid3a	ARID3A	24	25
Arid3b	ARID3B	15	27
Arid4a	ARID4A	24	27
Arid4b	ARID4B	24	27
Arid5a	ARID5A	0	0
Arid5b	ARID5B	17	26
Arnt	ARNT	24	27
Arnt2	ARNT2	19	25
Arntl	ARNTL	0	5
Arntl2	ARNTL2	0	0
Arx	ARX	10	1
Ascl1	ASCL1	21	2
Ascl2	ASCL2	0	21
Ascl3	ASCL3	0	7
Atf1	ATF1	24	27
Atf2	ATF2	24	27
Atf3	ATF3	24	19
Atf4	ATF4	24	27
Atf5	ATF5	23	27
Atf6	ATF6	24	27
Atf6b	ATF6B	11	27
Atf7	ATF7	24	27
Atmin	ATMIN	24	27
Atoh1	ATOH1	0	11
Atoh7	ATOH7	2	0
Atoh8	ATOH8	15	0
Atrx	ATRX	24	27
Bach1	BACH1	24	27
Bach2	BACH2	24	26
Barhl1	BARHL1	0	0
Barx1	BARX1	3	0
Barx2	BARX2	0	0
Batf	BATF	0	0
Batf2	BATF2	0	0
Batf3	BATF3	0	0
Bbx	BBX	24	27
Bcl11a	BCL11A	24	15
Bcl11b	BCL11B	24	27
Bcl3	BCL3	0	15
Bcl6	BCL6	24	12
Bcl6b	BCL6B	0	13
Bhlhe22	BHLHE22	12	7
Bhlhe23	BHLHE23	0	0
Bhlhe40	BHLHE40	5	19
Bhlhe41	BHLHE41	11	0
Blzf1	BLZF1	24	27
Bnc1	BNC1	21	16
Bnc2	BNC2	24	23
Brpf1	BRPF1	15	27
Casz1	CASZ1	24	11
Cdc5l	CDC5L	24	27
Cdx1	CDX1	0	0
Cdx2	CDX2	0	18
Cdx4	CDX4	0	3
Cebpa	CEBPA	0	7
Cebpb	CEBPB	24	27
Cebpd	CEBPD	23	27
Cebpg	CEBPG	24	27
Cic	CIC	20	27
Clock	CLOCK	24	27
Cnot4	CNOT4	24	27
Cramp1l	CRAMP1L	24	27
Creb1	CREB1	24	27
Creb3	CREB3	0	27
Creb3l1	CREB3L1	16	27
Creb3l2	CREB3L2	24	17
Creb3l3	CREB3L3	0	4
Creb3l4	CREB3L4	24	1
Crebl2	CREBL2	24	21
Crebzf	CREBZF	24	27
Crem	CREM	24	25
Crx	CRX	0	13
Csrnp1	CSRNP1	24	15
Csrnp2	CSRNP2	24	27
Csrnp3	CSRNP3	24	19
Ctcf	CTCF	24	27
Cux1	CUX1	24	27
Cux2	CUX2	23	3
Cxxc1	CXXC1	14	27
Dbp	DBP	7	27
Ddit3	DDIT3	6	19
Deaf1	DEAF1	2	27
Dlx1	DLX1	14	0
Dlx2	DLX2	13	11
Dlx3	DLX3	0	10
Dlx4	DLX4	18	1
Dlx5	DLX5	5	0
Dlx6	DLX6	12	0
Dmap1	DMAP1	23	27
Dmbx1	DMBX1	0	1
Dmrt1	DMRT1	0	16
Dmrt2	DMRT2	0	0
Dmrt3	DMRT3	2	10
Dmrta1	DMRTA1	0	15
Dmrta2	DMRTA2	15	9
Dmrtb1	DMRTB1	0	9
Dmrtc2	DMRTC2	0	0
Dmtf1	DMTF1	24	27
Dnajc1	DNAJC1	24	27
Dnajc2	DNAJC2	24	27
Dnmt1	DNMT1	24	27
Dnmt3a	DNMT3A	24	27
Dnmt3b	DNMT3B	24	27
Dnmt3l	DNMT3L	0	10
Dpf2	DPF2	22	27
E2f1	E2F1	8	27
E2f2	E2F2	6	13
E2f3	E2F3	24	27
E2f4	E2F4	0	27
E2f5	E2F5	24	27
E2f6	E2F6	21	27
E2f7	E2F7	24	27
E2f8	E2F8	24	27
E4f1	E4F1	15	27
Ebf1	EBF1	21	19
Ebf2	EBF2	14	1
Ebf3	EBF3	18	23
Ebf4	EBF4	7	6
Egr1	EGR1	24	27
Egr2	EGR2	0	17
Egr3	EGR3	18	14
Egr4	EGR4	0	0
Ehf	EHF	3	1
Elf1	ELF1	21	27
Elf2	ELF2	24	27
Elf3	ELF3	15	27
Elf4	ELF4	10	13
Elf5	ELF5	0	0
Elk1	ELK1	8	13
Elk3	ELK3	24	27
Elk4	ELK4	24	11
Emx1	EMX1	0	0
Emx2	EMX2	20	11
En1	EN1	3	2
En2	EN2	17	7
Eomes	EOMES	24	23
Epas1	EPAS1	24	27
Erf	ERF	15	27
Erg	ERG	19	7
Esr1	ESR1	11	0
Esr2	ESR2	0	0
Esrra	ESRRA	0	4
Esrrb	ESRRB	0	27
Esrrg	ESRRG	24	6
Esx1	ESX1	1	1
Ets1	ETS1	24	26
Ets2	ETS2	21	27
Etv1	ETV1	24	25
Etv2	ETV2	0	20
Etv3	ETV3	24	27
Etv4	ETV4	2	11
Etv5	ETV5	11	27
Etv6	ETV6	24	27
Evx1	EVX1	0	4
Ferd3l	FERD3L	0	0
Fev	FEV	0	19
Fezf2	FEZF2	15	0
Figla	FIGLA	1	0
Fiz1	FIZ1	7	27
Fli1	FLI1	16	15
Fos	FOS	0	22
Fosb	FOSB	0	18
Fosl1	FOSL1	0	0
Fosl2	FOSL2	24	18
Foxa1	FOXA1	5	18
Foxa2	FOXA2	12	16
Foxa3	FOXA3	17	27
Foxb1	FOXB1	0	4
Foxc1	FOXC1	20	19
Foxc2	FOXC2	14	3
Foxd1	FOXD1	3	0
Foxd2	FOXD2	0	0
Foxd3	FOXD3	21	6
Foxe3	FOXE3	0	0
Foxf1	FOXF1	18	26
Foxf2	FOXF2	18	19
Foxg1	FOXG1	14	3
Foxh1	FOXH1	18	26
Foxi1	FOXI1	0	0
Foxj1	FOXJ1	0	17
Foxj2	FOXJ2	19	27
Foxj3	FOXJ3	24	27
Foxk1	FOXK1	24	27
Foxk2	FOXK2	23	27
Foxl1	FOXL1	0	0
Foxl2	FOXL2	3	6
Foxm1	FOXM1	17	27
Foxn1	FOXN1	0	1
Foxn2	FOXN2	24	27
Foxn3	FOXN3	24	27
Foxn4	FOXN4	6	0
Foxo1	FOXO1	24	27
Foxo3	FOXO3	24	27
Foxo4	FOXO4	5	27
Foxp1	FOXP1	24	27
Foxp2	FOXP2	21	23
Foxp3	FOXP3	0	19
Foxp4	FOXP4	14	27
Foxq1	FOXQ1	24	14
Foxs1	FOXS1	0	0
Gabpa	GABPA	24	27
Gata1	GATA1	0	20
Gata2	GATA2	23	12
Gata3	GATA3	24	10
Gata4	GATA4	7	21
Gata5	GATA5	0	10
Gata6	GATA6	24	18
Gatad1	GATAD1	24	27
Gatad2a	GATAD2A	24	27
Gatad2b	GATAD2B	17	27
Gbx1	GBX1	0	4
Gbx2	GBX2	1	11
Gcm1	GCM1	0	0
Gcm2	GCM2	0	3
Gfi1	GFI1	0	3
Gfi1b	GFI1B	0	9
Gli1	GLI1	0	13
Gli2	GLI2	23	19
Gli3	GLI3	24	27
Glis1	GLIS1	0	0
Glis2	GLIS2	18	27
Glis3	GLIS3	8	6
Gm22	ZNF469	0	11
Gmeb1	GMEB1	24	27
Gmeb2	GMEB2	23	27
Grhl1	GRHL1	24	12
Grhl2	GRHL2	24	12
Grhl3	GRHL3	9	20
Gsc	GSC	0	3
Gsc2	GSC2	0	18
Gsx1	GSX1	0	0
Gsx2	GSX2	0	0
Gtf3a	GTF3A	24	27
Gzf1	GZF1	24	27
Hand1	HAND1	24	18
Hand2	HAND2	3	17
Hbp1	HBP1	24	27
Hes1	HES1	24	27
Hes2	HES2	3	0
Hes5	HES5	20	1
Hes6	HES6	13	27
Hes7	HES7	1	0
Hesx1	HESX1	13	1
Hey1	HEY1	24	11
Hey2	HEY2	23	22
Heyl	HEYL	18	3
Hhex	HHEX	21	27
Hic1	HIC1	0	0
Hic2	HIC2	24	27
Hif1a	HIF1A	24	27
Hif3a	HIF3A	20	27
Hinfp	HINFP	0	27
Hivep1	HIVEP1	24	27
Hivep2	HIVEP2	12	26
Hivep3	HIVEP3	19	10
Hlf	HLF	0	8
Hlx	HLX	0	15
Hmbox1	HMBOX1	16	27
Hmg20a	HMG20A	24	27
Hmg20b	HMG20B	20	27
Hmga2	HMGA2	24	27
Hmgxb3	HMGXB3	22	27
Hmgxb4	HMGXB4	24	27
Hmx1	HMX1	0	0
Hmx2	HMX2	4	0
Hnf1a	HNF1A	1	0
Hnf1b	HNF1B	3	2
Hnf4a	HNF4A	22	14
Hnf4g	HNF4G	13	2
Homez	HOMEZ	19	27
Hopx	HOPX	8	24
Hoxa1	HOXA1	9	21
Hoxa10	HOXA10	10	16
Hoxa11	HOXA11	0	13
Hoxa13	HOXA13	8	20
Hoxa2	HOXA2	16	2
Hoxa3	HOXA3	20	8
Hoxa4	HOXA4	1	2
Hoxa5	HOXA5	8	11
Hoxa7	HOXA7	16	0
Hoxb1	HOXB1	0	13
Hoxb13	HOXB13	0	0
Hoxb2	HOXB2	16	16
Hoxb3	HOXB3	24	19
Hoxb4	HOXB4	0	4
Hoxb5	HOXB5	16	7
Hoxb6	HOXB6	19	15
Hoxb7	HOXB7	23	0
Hoxb9	HOXB9	18	0
Hoxc13	HOXC13	0	0
Hoxc5	HOXC5	0	0
Hoxc6	HOXC6	23	10
Hoxc8	HOXC8	6	15
Hoxd1	HOXD1	5	20
Hoxd10	HOXD10	10	13
Hoxd11	HOXD11	0	0
Hoxd12	HOXD12	0	0
Hoxd13	HOXD13	0	11
Hoxd3	HOXD3	2	0
Hoxd4	HOXD4	0	0
Hoxd8	HOXD8	13	16
Hoxd9	HOXD9	0	15
Hsf1	HSF1	3	27
Hsf2	HSF2	24	15
Hsf4	HSF4	0	1
Hsf5	HSF5	0	20
Id1	ID1	24	27
Id2	ID2	24	27
Id3	ID3	24	27
Id4	ID4	24	27
Ikzf1	IKZF1	22	0
Ikzf2	IKZF2	15	15
Ikzf3	IKZF3	0	0
Ikzf4	IKZF4	24	15
Ikzf5	IKZF5	24	27
Insm1	INSM1	23	14
Insm2	INSM2	0	0
Irf1	IRF1	9	27
Irf2	IRF2	6	20
Irf3	IRF3	12	27
Irf4	IRF4	0	4
Irf5	IRF5	8	19
Irf6	IRF6	9	27
Irf7	IRF7	4	1
Irf8	IRF8	10	20
Irf9	IRF9	6	27
Irx1	IRX1	24	2
Irx2	IRX2	24	0
Irx3	IRX3	24	18
Irx4	IRX4	0	0
Irx5	IRX5	20	23
Isl1	ISL1	22	15
Isl2	ISL2	0	20
Isx	ISX	0	0
Jarid2	JARID2	24	27
Jdp2	JDP2	23	20
Jun	JUN	24	27
Junb	JUNB	0	15
Jund	JUND	24	27
Kat5	KAT5	3	27
Kat8	KAT8	24	27
Kdm2a	KDM2A	24	27
Kdm5a	KDM5A	24	27
Kdm5b	KDM5B	24	27
Kdm5c	KDM5C	17	27
Kdm5d	KDM5D	0	4
Klf1	KLF1	0	9
Klf10	KLF10	24	27
Klf11	KLF11	23	27
Klf12	KLF12	24	27
Klf13	KLF13	24	27
Klf14	KLF14	0	15
Klf15	KLF15	4	0
Klf16	KLF16	0	27
Klf17	KLF17	0	17
Klf2	KLF2	0	27
Klf3	KLF3	24	27
Klf4	KLF4	21	27
Klf5	KLF5	24	27
Klf6	KLF6	24	27
Klf7	KLF7	24	27
Klf9	KLF9	3	27
Lbx1	LBX1	0	1
Lef1	LEF1	24	25
Lhx1	LHX1	8	6
Lhx2	LHX2	19	11
Lhx3	LHX3	0	0
Lhx4	LHX4	14	0
Lhx5	LHX5	0	14
Lhx6	LHX6	1	10
Lhx8	LHX8	16	5
Lhx9	LHX9	14	6
Lmx1a	LMX1A	0	0
Lmx1b	LMX1B	0	0
Lrrfip1	LRRFIP1	24	27
Lyar	LYAR	24	27
Lyl1	LYL1	0	15
Maf	MAF	24	18
Mafb	MAFB	22	15
Maff	MAFF	24	19
Mafg	MAFG	23	27
Mafk	MAFK	10	25
Max	MAX	24	11
Maz	MAZ	18	27
Mbd1	MBD1	24	27
Mecom	MECOM	22	15
Mef2a	MEF2A	24	27
Mef2c	MEF2C	7	12
Mef2d	MEF2D	1	23
Meis1	MEIS1	23	15
Meis2	MEIS2	24	25
Meis3	MEIS3	1	18
Meox1	MEOX1	18	0
Meox2	MEOX2	2	3
Mesp1	MESP1	0	21
Mesp2	MESP2	24	8
Mga	MGA	24	27
Mier1	MIER1	24	27
Mier2	MIER2	7	27
Mier3	MIER3	24	27
Mitf	MITF	24	27
Mixl1	MIXL1	0	4
Mkx	MKX	1	26
Mlx	MLX	24	27
Mlxip	MLXIP	24	27
Mlxipl	MLXIPL	0	6
Mnt	MNT	16	27
Mnx1	MNX1	7	2
Msc	MSC	0	3
Msx1	MSX1	24	24
Msx2	MSX2	24	16
Mta1	MTA1	24	27
Mta2	MTA2	0	27
Mta3	MTA3	18	27
Mtf1	MTF1	19	27
Mxd1	MXD1	16	13
Mxd3	MXD3	0	27
Mxd4	MXD4	0	25
Mxi1	MXI1	24	27
Myb	MYB	3	24
Mybl1	MYBL1	24	25
Mybl2	MYBL2	13	27
Myc	MYC	24	27
Mycn	MYCN	24	27
Myf5	MYF5	0	1
Myf6	MYF6	0	0
Mynn	MYNN	24	27
Myod1	MYOD1	0	0
Myog	MYOG	0	0
Myt1	MYT1	3	1
Myt1l	MYT1L	13	12
Mzf1	MZF1	21	0
Nanog	NANOG	21	27
Ncoa1	NCOA1	23	27
Ncoa2	NCOA2	24	27
Ncoa3	NCOA3	24	27
Ncor1	NCOR1	24	27
Ncor2	NCOR2	24	27
Neurod1	NEUROD1	21	10
Neurod2	NEUROD2	6	0
Neurod4	NEUROD4	0	0
Neurod6	NEUROD6	0	0
Neurog1	NEUROG1	0	0
Neurog2	NEUROG2	0	0
Neurog3	NEUROG3	0	1
Nfat5	NFAT5	24	27
Nfatc1	NFATC1	9	22
Nfatc2	NFATC2	0	12
Nfatc3	NFATC3	24	27
Nfatc4	NFATC4	15	25
Nfe2	NFE2	0	13
Nfe2l1	NFE2L1	24	27
Nfe2l2	NFE2L2	24	27
Nfe2l3	NFE2L3	24	17
Nfia	NFIA	12	17
Nfib	NFIB	23	26
Nfic	NFIC	12	23
Nfil3	NFIL3	24	19
Nfix	NFIX	0	11
Nfkb1	NFKB1	1	27
Nfkb2	NFKB2	2	25
Nfkbia	NFKBIA	20	27
Nfkbib	NFKBIB	0	23
Nfkbid	NFKBID	0	5
Nfkbie	NFKBIE	0	22
Nfkbil1	NFKBIL1	1	27
Nfkbiz	NFKBIZ	24	27
Nfx1	NFX1	24	27
Nfxl1	NFXL1	24	27
Nfya	NFYA	24	27
Nfyb	NFYB	24	27
Nfyc	NFYC	24	27
Nhlh1	NHLH1	2	0
Nhlh2	NHLH2	24	0
Nkx2-1	NKX2-1	0	0
Nkx2-2	NKX2-2	0	0
Nkx2-3	NKX2-3	1	0
Nkx2-5	NKX2-5	0	11
Nkx2-9	NKX2-8	0	0
Nkx3-1	NKX3-1	24	0
Nkx3-2	NKX3-2	0	0
Nkx6-1	NKX6-1	0	0
Nkx6-2	NKX6-2	1	0
Nobox	NOBOX	0	0
Nono	NONO	24	27
Npas1	NPAS1	0	0
Npas2	NPAS2	0	0
Npas3	NPAS3	19	12
Npas4	NPAS4	0	0
Nr0b1	NR0B1	10	9
Nr0b2	NR0B2	0	0
Nr1d2	NR1D2	24	27
Nr1h2	NR1H2	0	27
Nr1h3	NR1H3	2	0
Nr1h4	NR1H4	0	0
Nr1i2	NR1I2	0	14
Nr1i3	NR1I3	5	0
Nr2c1	NR2C1	24	27
Nr2c2	NR2C2	24	27
Nr2e1	NR2E1	0	0
Nr2e3	NR2E3	3	0
Nr2f1	NR2F1	20	9
Nr2f2	NR2F2	24	15
Nr2f6	NR2F6	16	27
Nr3c1	NR3C1	24	27
Nr3c2	NR3C2	10	0
Nr4a1	NR4A1	0	27
Nr4a2	NR4A2	24	27
Nr4a3	NR4A3	4	0
Nr5a1	NR5A1	0	0
Nr5a2	NR5A2	17	15
Nr6a1	NR6A1	5	27
Nrf1	NRF1	24	27
Nrl	NRL	0	0
Olig1	OLIG1	20	1
Olig2	OLIG2	12	0
Olig3	OLIG3	9	0
Onecut1	ONECUT1	0	0
Onecut2	ONECUT2	16	5
Onecut3	ONECUT3	0	0
Osr1	OSR1	4	0
Osr2	OSR2	5	1
Otp	OTP	16	0
Otx1	OTX1	0	2
Otx2	OTX2	24	13
Ovol1	OVOL1	1	5
Ovol2	OVOL2	15	2
Patz1	PATZ1	24	27
Pax1	PAX1	0	0
Pax3	PAX3	24	4
Pax4	PAX4	2	0
Pax5	PAX5	8	0
Pax6	PAX6	21	5
Pax7	PAX7	8	1
Pax8	PAX8	24	3
Pax9	PAX9	0	10
Pbrm1	PBRM1	24	27
Pbx1	PBX1	24	25
Pbx2	PBX2	24	27
Pbx3	PBX3	24	27
Pbx4	PBX4	1	0
Pdx1	PDX1	0	0
Peg3	PEG3	4	27
Pgr	PGR	0	11
Phf5a	PHF5A	24	27
Phox2a	PHOX2A	10	27
Phox2b	PHOX2B	6	1
Phtf1	PHTF1	24	27
Phtf2	PHTF2	24	27
Pitx1	PITX1	9	15
Pitx2	PITX2	24	27
Pitx3	PITX3	0	1
Pknox1	PKNOX1	24	27
Pknox2	PKNOX2	24	22
Plag1	PLAG1	24	19
Plagl1	PLAGL1	24	20
Plagl2	PLAGL2	24	27
Pogz	POGZ	23	27
Pou1f1	POU1F1	0	0
Pou2f1	POU2F1	24	27
Pou2f2	POU2F2	10	11
Pou2f3	POU2F3	8	7
Pou3f1	POU3F1	1	14
Pou3f2	POU3F2	22	5
Pou3f3	POU3F3	0	0
Pou3f4	POU3F4	2	9
Pou4f1	POU4F1	23	18
Pou4f2	POU4F2	20	2
Pou4f3	POU4F3	0	0
Pou5f2	POU5F2	0	0
Pou6f1	POU6F1	15	14
Pou6f2	POU6F2	0	6
Ppara	PPARA	23	0
Ppard	PPARD	9	27
Pparg	PPARG	3	0
Ppp1r13l	PPP1R13L	16	27
Prdm1	PRDM1	17	27
Prdm10	PRDM10	24	26
Prdm14	PRDM14	6	3
Prdm15	PRDM15	1	27
Prdm16	PRDM16	14	3
Prdm2	PRDM2	24	27
Prdm4	PRDM4	24	27
Prdm5	PRDM5	24	27
Prdm6	PRDM6	15	18
Prdm8	PRDM8	0	5
Prdm9	PRDM9	0	0
Prkrir	PRKRIR	24	27
Prop1	PROP1	0	0
Prox1	PROX1	16	21
Prrx1	PRRX1	24	16
Prrx2	PRRX2	0	19
Pspc1	PSPC1	24	27
Pura	PURA	24	27
Purb	PURB	24	27
Purg	PURG	15	27
Rara	RARA	5	15
Rarb	RARB	19	14
Rarg	RARG	0	27
Rax	RAX	0	0
Rbak	RBAK	24	27
Rbpj	RBPJ	24	27
Rbpjl	RBPJL	0	0
Rc3h2	RC3H2	24	27
Rcor1	RCOR1	24	27
Rcor2	RCOR2	24	27
Rcor3	RCOR3	23	24
Rel	REL	14	4
Rela	RELA	23	27
Relb	RELB	0	15
Rere	RERE	24	27
Rest	REST	24	27
Rfx1	RFX1	24	27
Rfx2	RFX2	0	3
Rfx3	RFX3	24	27
Rfx4	RFX4	23	0
Rfx7	RFX7	24	27
Rfxank	RFXANK	21	24
Rfxap	RFXAP	24	26
Rlf	RLF	24	27
Rora	RORA	24	27
Rorb	RORB	0	0
Rorc	RORC	0	0
Rreb1	RREB1	24	26
Runx1	RUNX1	2	16
Runx2	RUNX2	7	13
Runx3	RUNX3	1	18
Rxra	RXRA	19	21
Rxrb	RXRB	23	27
Rxrg	RXRG	0	5
Sall1	SALL1	24	27
Sall2	SALL2	24	27
Sall3	SALL3	24	6
Sall4	SALL4	21	27
Satb1	SATB1	24	27
Satb2	SATB2	24	1
Scrt1	SCRT1	0	0
Sfpq	SFPQ	24	27
Shox2	SHOX2	14	12
Sim1	SIM1	1	19
Sim2	SIM2	0	2
Six1	SIX1	23	15
Six2	SIX2	3	13
Six3	SIX3	18	0
Six4	SIX4	24	27
Six5	SIX5	0	18
Six6	SIX6	13	0
Smad1	SMAD1	24	27
Smad2	SMAD2	24	27
Smad3	SMAD3	22	27
Smad4	SMAD4	24	27
Smad5	SMAD5	24	27
Smad6	SMAD6	20	27
Smad7	SMAD7	24	27
Smad9	SMAD9	24	1
Smarca1	SMARCA1	24	27
Smarca5	SMARCA5	24	27
Smarcc1	SMARCC1	24	27
Smarcc2	SMARCC2	24	27
Smarce1	SMARCE1	24	27
Snai1	SNAI1	0	27
Snai2	SNAI2	24	15
Snai3	SNAI3	0	3
Snapc4	SNAPC4	0	23
Sohlh1	SOHLH1	0	0
Sohlh2	SOHLH2	2	15
Sox1	SOX1	19	0
Sox10	SOX10	2	11
Sox11	SOX11	24	27
Sox12	SOX12	24	27
Sox13	SOX13	24	26
Sox14	SOX14	0	0
Sox15	SOX15	1	6
Sox17	SOX17	21	18
Sox18	SOX18	0	18
Sox2	SOX2	24	27
Sox21	SOX21	0	18
Sox2ot	SOX2-OT	24	1
Sox3	SOX3	20	26
Sox30	SOX30	5	1
Sox4	SOX4	24	27
Sox5	SOX5	0	10
Sox6	SOX6	18	18
Sox7	SOX7	24	16
Sox8	SOX8	1	0
Sox9	SOX9	21	13
Sp1	SP1	24	27
Sp110	SP110	23	20
Sp2	SP2	24	27
Sp3	SP3	24	27
Sp4	SP4	24	27
Sp5	SP5	16	3
Sp6	SP6	18	4
Sp7	SP7	0	25
Sp8	SP8	24	14
Spdef	SPDEF	17	0
Spib	SPIB	7	18
Spic	SPIC	0	2
Srebf1	SREBF1	0	27
Srebf2	SREBF2	24	27
Srf	SRF	1	27
Ssrp1	SSRP1	24	27
St18	ST18	13	0
Stat1	STAT1	24	27
Stat2	STAT2	24	27
Stat3	STAT3	24	27
Stat4	STAT4	1	2
Stat5a	STAT5A	0	23
Stat5b	STAT5B	24	22
Stat6	STAT6	20	27
Suz12	SUZ12	24	27
T	T	16	9
Tada2a	TADA2A	17	27
Tada2b	TADA2B	24	27
Taf1	TAF1	24	27
Tal1	TAL1	20	16
Tal2	TAL2	0	0
Tbp	TBP	24	27
Tbpl1	TBPL1	24	27
Tbr1	TBR1	0	2
Tbx1	TBX1	2	0
Tbx15	TBX15	0	1
Tbx18	TBX18	0	3
Tbx19	TBX19	0	7
Tbx2	TBX2	1	16
Tbx20	TBX20	0	21
Tbx21	TBX21	10	0
Tbx22	TBX22	0	0
Tbx3	TBX3	21	26
Tbx4	TBX4	0	18
Tbx5	TBX5	2	0
Tbx6	TBX6	12	14
Tcf12	TCF12	24	27
Tcf15	TCF15	0	22
Tcf21	TCF21	4	12
Tcf25	TCF25	24	27
Tcf3	TCF3	24	27
Tcf4	TCF4	24	27
Tcf7	TCF7	24	27
Tcf7l1	TCF7L1	24	27
Tcf7l2	TCF7L2	24	27
Tcfl5	TCFL5	24	27
Tead1	TEAD1	24	27
Tead2	TEAD2	24	27
Tead3	TEAD3	24	27
Tead4	TEAD4	18	3
Tef	TEF	7	27
Tet1	TET1	24	27
Tfam	TFAM	24	27
Tfap2a	TFAP2A	24	7
Tfap2b	TFAP2B	24	7
Tfap2c	TFAP2C	19	25
Tfap2d	TFAP2D	0	0
Tfap2e	TFAP2E	1	0
Tfap4	TFAP4	1	27
Tfcp2	TFCP2	24	27
Tfcp2l1	TFCP2L1	0	23
Tfdp1	TFDP1	24	27
Tfdp2	TFDP2	24	27
Tfe3	TFE3	24	18
Tfeb	TFEB	0	0
Tfec	TFEC	1	12
Tgif1	TGIF1	24	27
Tgif2	TGIF2	24	27
Thap1	THAP1	24	27
Thap11	THAP11	24	27
Thap2	THAP2	24	25
Thap3	THAP3	0	19
Thap4	THAP4	14	27
Thap7	THAP7	20	27
Thra	THRA	24	27
Thrb	THRB	24	26
Tlx1	TLX1	0	13
Tlx2	TLX2	0	7
Tlx3	TLX3	0	0
Tonsl	TONSL	0	27
Tox	TOX	24	23
Tox2	TOX2	5	27
Tox3	TOX3	24	26
Tox4	TOX4	24	27
Trp53	TP53	22	27
Trp63	TP63	16	7
Trp73	TP73	6	8
Trps1	TRPS1	24	27
Tsc22d1	TSC22D1	24	27
Tsc22d2	TSC22D2	24	27
Tsc22d3	TSC22D3	24	25
Tsc22d4	TSC22D4	15	27
Tshz1	TSHZ1	15	18
Tshz2	TSHZ2	13	12
Tshz3	TSHZ3	24	23
Twist1	TWIST1	24	24
Twist2	TWIST2	23	15
Ubp1	UBP1	24	27
Ubtf	UBTF	24	27
Usf1	USF1	0	27
Usf2	USF2	3	27
Utf1	UTF1	12	12
Vax2	VAX2	0	0
Vdr	VDR	1	0
Vezf1	VEZF1	24	27
Vsx1	VSX1	1	0
Whsc1	WHSC1	24	27
Wt1	WT1	0	16
Xbp1	XBP1	24	27
Ybx1	YBX1	24	27
Ybx2	YBX2	1	12
Yy1	YY1	24	27
Zbed3	ZBED3	20	27
Zbed4	ZBED4	24	27
Zbed6	ZBED6	24	27
Zbtb1	ZBTB1	24	27
Zbtb11	ZBTB11	24	27
Zbtb12	ZBTB12	0	27
Zbtb16	ZBTB16	1	26
Zbtb17	ZBTB17	20	23
Zbtb2	ZBTB2	24	27
Zbtb20	ZBTB20	21	27
Zbtb22	ZBTB22	0	27
Zbtb24	ZBTB24	24	27
Zbtb25	ZBTB25	3	27
Zbtb26	ZBTB26	24	26
Zbtb32	ZBTB32	0	6
Zbtb33	ZBTB33	24	27
Zbtb34	ZBTB34	24	27
Zbtb37	ZBTB37	2	25
Zbtb38	ZBTB38	24	3
Zbtb39	ZBTB39	24	27
Zbtb4	ZBTB4	24	21
Zbtb40	ZBTB40	22	27
Zbtb41	ZBTB41	24	27
Zbtb42	ZBTB42	0	1
Zbtb43	ZBTB43	24	27
Zbtb44	ZBTB44	24	27
Zbtb45	ZBTB45	20	27
Zbtb46	ZBTB46	18	9
Zbtb48	ZBTB48	0	24
Zbtb49	ZBTB49	15	0
Zbtb5	ZBTB5	24	25
Zbtb6	ZBTB6	24	27
Zbtb7a	ZBTB7A	7	27
Zbtb7c	ZBTB7C	0	9
Zbtb8b	ZBTB8B	16	4
Zc3h4	ZC3H4	24	27
Zc3h6	ZC3H6	20	15
Zc3h8	ZC3H8	24	13
Zeb1	ZEB1	24	21
Zeb2	ZEB2	24	24
Zfat	ZFAT	5	9
Zfhx3	ZFHX3	24	27
Zfhx4	ZFHX4	24	16
Zfp1	ZFP1	24	7
Zfp105	ZNF35	24	27
Zfp111	ZNF226	24	24
Zfp113	ZNF3	23	23
Zfp128	ZNF8	1	16
Zfp13	ZNF205	3	11
Zfp131	ZNF131	24	27
Zfp14	ZFP14	23	9
Zfp142	ZNF142	20	27
Zfp143	ZNF143	24	27
Zfp146	ZNF146	24	26
Zfp148	ZNF148	24	27
Zfp160	ZNF160	24	27
Zfp169	ZNF169	11	0
Zfp180	ZNF180	24	27
Zfp182	ZNF182	24	27
Zfp184	ZNF184	24	15
Zfp189	ZNF189	24	27
Zfp191	ZNF24	24	27
Zfp2	ZFP2	0	27
Zfp202	ZNF202	24	7
Zfp212	ZNF212	23	27
Zfp213	ZNF213	18	9
Zfp217	ZNF217	24	27
Zfp219	ZNF219	16	27
Zfp236	ZNF236	24	27
Zfp239	ZNF239	24	27
Zfp248	ZNF248	0	27
Zfp251	ZNF251	0	24
Zfp26	ZNF624	24	27
Zfp260	ZNF260	24	27
Zfp263	ZNF263	22	27
Zfp266	ZNF266	24	27
Zfp27	ZNF585A	24	27
Zfp275	ZNF275	12	27
Zfp276	ZNF276	0	14
Zfp277	ZNF277	24	27
Zfp28	ZFP28	11	26
Zfp280b	ZNF280B	24	27
Zfp280d	ZNF280D	1	27
Zfp281	ZNF281	24	27
Zfp282	ZNF282	0	27
Zfp286	ZNF286A	24	20
Zfp287	ZNF287	8	27
Zfp292	ZNF292	24	27
Zfp296	ZNF296	0	11
Zfp3	ZFP3	0	21
Zfp30	ZFP30	22	2
Zfp317	ZNF317	24	27
Zfp319	ZNF319	20	26
Zfp322a	ZNF322	24	27
Zfp324	ZNF324	0	9
Zfp329	ZNF329	24	27
Zfp334	ZNF334	24	27
Zfp335	ZNF335	12	27
Zfp341	ZNF341	1	3
Zfp354a	ZNF354A	24	4
Zfp354b	ZNF354B	23	27
Zfp354c	ZNF354C	24	27
Zfp358	ZNF358	1	27
Zfp362	ZNF362	19	27
Zfp37	ZFP37	24	27
Zfp383	ZNF383	0	27
Zfp384	ZNF384	6	27
Zfp386	ZNF519	24	27
Zfp397	ZNF397	24	27
Zfp398	ZNF398	24	26
Zfp407	ZNF407	23	27
Zfp408	ZNF408	0	27
Zfp41	ZFP41	0	27
Zfp410	ZNF410	24	27
Zfp414	ZNF414	0	27
Zfp418	ZNF416	3	25
Zfp42	ZFP42	24	27
Zfp420	ZNF420	24	23
Zfp422	ZNF22	24	27
Zfp423	ZNF423	24	27
Zfp426	ZNF426	21	27
Zfp438	ZNF438	1	27
Zfp444	ZNF444	20	27
Zfp445	ZNF445	24	27
Zfp446	ZNF446	0	21
Zfp449	ZNF449	23	27
Zfp451	ZNF451	24	27
Zfp46	ZNF436	14	26
Zfp462	ZNF462	24	27
Zfp467	ZNF467	11	20
Zfp507	ZNF507	24	27
Zfp511	ZNF511	24	27
Zfp512	ZNF512	24	27
Zfp513	ZNF513	5	27
Zfp516	ZNF516	23	27
Zfp518a	ZNF518A	24	27
Zfp518b	ZNF518B	24	27
Zfp521	ZNF521	24	24
Zfp523	ZNF76	0	24
Zfp524	ZNF524	0	0
Zfp526	ZNF526	0	3
Zfp53	ZNF571	18	27
Zfp536	ZNF536	0	2
Zfp541	ZNF541	7	0
Zfp551	ZNF551	24	3
Zfp553	ZNF48	24	27
Zfp558	ZNF558	23	3
Zfp560	ZNF778	2	27
Zfp563	ZNF563	17	14
Zfp566	ZNF566	24	14
Zfp57	ZFP57	0	10
Zfp574	ZNF574	8	27
Zfp575	ZNF575	0	0
Zfp579	ZNF579	0	17
Zfp580	ZNF580	0	27
Zfp583	ZNF583	20	27
Zfp592	ZNF592	24	27
Zfp593	ZNF593	24	27
Zfp597	ZNF597	0	27
Zfp605	ZNF605	24	26
Zfp606	ZNF606	24	27
Zfp612	ZNF23	24	21
Zfp618	ZNF618	23	17
Zfp619	ZNF208	0	27
Zfp62	ZFP62	24	27
Zfp623	ZNF623	24	27
Zfp628	ZNF628	0	27
Zfp629	ZNF629	21	6
Zfp637	ZNF32	24	23
Zfp639	ZNF639	24	27
Zfp644	ZNF644	24	27
Zfp646	ZNF646	1	26
Zfp647	ZNF250	15	27
Zfp651	ZBTB47	0	0
Zfp652	ZNF652	24	27
Zfp653	ZNF653	16	27
Zfp654	ZNF654	24	27
Zfp655	ZNF655	24	27
Zfp658	ZNF546	24	25
Zfp661	ZNF2	24	27
Zfp664	ZNF664	24	27
Zfp667	ZNF667	6	27
Zfp668	ZNF668	0	27
Zfp672	ZNF672	24	26
Zfp677	ZNF813	24	21
Zfp687	ZNF687	0	27
Zfp689	ZNF689	24	17
Zfp691	ZNF691	0	0
Zfp692	ZNF692	24	27
Zfp697	ZNF697	24	26
Zfp7	ZNF7	24	27
Zfp707	ZNF707	0	27
Zfp708	ZNF708	24	7
Zfp709	ZNF14	24	16
Zfp710	ZNF710	24	27
Zfp711	ZNF711	24	27
Zfp712	ZNF493	24	23
Zfp719	ZNF175	21	27
Zfp74	ZNF569	24	27
Zfp746	ZNF746	21	14
Zfp764	ZNF764	24	27
Zfp768	ZNF768	18	27
Zfp770	ZNF770	24	27
Zfp771	ZNF771	0	27
Zfp775	ZNF775	4	27
Zfp777	ZNF777	24	27
Zfp78	ZNF471	0	0
Zfp786	ZNF786	23	0
Zfp787	ZNF787	2	25
Zfp800	ZNF800	23	27
Zfp810	ZNF157	0	27
Zfp82	ZFP82	24	27
Zfp827	ZNF827	24	24
Zfp84	ZNF565	24	27
Zfp846	ZNF846	23	27
Zfp867	ZNF627	24	27
Zfp879	ZNF879	24	0
Zfp9	ZNF25	23	10
Zfp90	ZFP90	24	27
Zfp93	ZNF235	0	27
Zfp945	ZNF616	24	27
Zfpm1	ZFPM1	0	27
Zfpm2	ZFPM2	16	20
Zfx	ZFX	24	27
Zglp1	ZGLP1	0	0
Zhx1	ZHX1	24	21
Zhx2	ZHX2	24	22
Zhx3	ZHX3	0	11
Zic1	ZIC1	24	12
Zic2	ZIC2	24	14
Zic3	ZIC3	24	25
Zic4	ZIC4	3	0
Zic5	ZIC5	1	25
Zik1	ZIK1	21	27
Zkscan1	ZKSCAN1	24	27
Zkscan14	ZNF394	3	13
Zkscan16	ZNF483	0	1
Zkscan17	ZNF496	24	27
Zkscan5	ZKSCAN5	24	27
Zkscan6	ZNF18	22	27
Znf512b	ZNF512B	24	27
Znfx1	ZNFX1	13	16
Zscan10	ZSCAN10	3	27
Zscan12	ZSCAN12	24	27
Zscan2	ZSCAN2	24	0
Zscan20	ZSCAN20	14	15
Zscan21	ZSCAN21	23	27
Zscan22	ZSCAN22	24	27
Zscan29	ZSCAN29	24	0
Zxdb	ZXDB	24	27
Zxdc	ZXDC	24	27
