# Supplementary material for: Differences in the Early Development of Human and Mouse Embryonic Stem Cells
Source: PLoS One. 2015 Oct 16;10(10):e0140803. doi: 10.1371/journal.pone.0140803 (PMC4608779; doi:10.1371/journal.pone.0140803)
Supplement: S3 Table — For selected differentially regulated 2587 gene pairs, maximal fold change in human and mouse arrays, correlation of expression profiles in human and mouseare presented. (XLSX) [file pone.0140803.s003.xlsx]

## Sheet: Gene Pairs
Symbol Human	Symbol Mouse	FC Human	FC Mouse	Correlation Average	Average correlation	HG-U133_Plus_2 probeset (Human)	Mouse430_2 probeset	Description Human	Description Mouse
A2M	A2m	1.6966	1.7096	0.711	0.7064	217757_at	1434719_at	alpha-2-macroglobulin	alpha-2-macroglobulin
AADAT	Aadat	0.8105	1.2858	-0.805	-0.7843	223593_at	1418519_at	aminoadipate aminotransferase	aminoadipate aminotransferase
AASDHPPT	Aasdhppt	0.8162	1.1079	-0.946	-0.939	202169_s_at	1430515_s_at	aminoadipate-semialdehyde dehydrogenase-phosphopantetheinyl transferase	aminoadipate-semialdehyde dehydrogenase-phosphopantetheinyl transferase
AASS	Aass	1.656	1.5201	0.67	0.6574	210852_s_at	1423523_at	aminoadipate-semialdehyde synthase	aminoadipate-semialdehyde synthase
ABAT	Abat	2.6131	2.0012	0.981	0.9765	209459_s_at	1433855_at	4-aminobutyrate aminotransferase	4-aminobutyrate aminotransferase
ABCA1	Abca1	1.715	2.2584	-0.125	-0.142	203505_at	1421840_at	ATP-binding cassette, sub-family A (ABC1), member 1	ATP-binding cassette, sub-family A (ABC1), member 1
ABCB7	Abcb7	0.8873	1.7125	0.899	0.8858	209620_s_at	1427490_at	ATP-binding cassette, sub-family B (MDR/TAP), member 7	ATP-binding cassette, sub-family B (MDR/TAP), member 7
ABCG1	Abcg1	1.2668	1.1717	0.017	0.014	204567_s_at	1423570_at	ATP-binding cassette, sub-family G (WHITE), member 1	ATP-binding cassette, sub-family G (WHITE), member 1
ACAT1	Acat1	0.8292	1.5434	-0.49	-0.484	205412_at	1451271_a_at	acetyl-CoA acetyltransferase 1	acetyl-Coenzyme A acetyltransferase 1
ACOT13	Acot13	0.9015	0.8979	-0.635	-0.5902	204565_at	1417316_at	acyl-CoA thioesterase 13	acyl-CoA thioesterase 13
ACOT7	Acot7	0.744	1.1194	0.607	0.5658	215728_s_at	1417094_at	acyl-CoA thioesterase 7	acyl-CoA thioesterase 7
ACP6	Acp6	0.7412	1.3459	0.952	0.94	218795_at	1448445_at	acid phosphatase 6, lysophosphatidic	acid phosphatase 6, lysophosphatidic
ACSL1	Acsl1	1.2959	0.9784	0.14	0.131	201963_at	1423883_at	acyl-CoA synthetase long-chain family member 1	acyl-CoA synthetase long-chain family member 1
ACSL3	Acsl3	0.7549	2.1889	-0.34	-0.3385	201662_s_at	1428386_at	acyl-CoA synthetase long-chain family member 3	acyl-CoA synthetase long-chain family member 3
ACSL4	Acsl4	1.1603	2.4232	0.736	0.7082	202422_s_at	1451828_a_at	acyl-CoA synthetase long-chain family member 4	acyl-CoA synthetase long-chain family member 4
ACSL6	Acsl6	0.9424	1.775	-0.78	-0.7585	229725_at	1451257_at	acyl-CoA synthetase long-chain family member 6	acyl-CoA synthetase long-chain family member 6
ACTA1	Acta1	3.7175	2.0832	-0.594	-0.59	203872_at	1427735_a_at	actin, alpha 1, skeletal muscle	actin, alpha 1, skeletal muscle
ACTA2	Acta2	1.3506	3.0759	0.836	0.8243	200974_at	1416454_s_at	actin, alpha 2, smooth muscle, aorta	actin, alpha 2, smooth muscle, aorta
ACTC1	Actc1	3.3291	3.8319	-0.17	-0.1781	205132_at	1415927_at	actin, alpha, cardiac muscle 1	actin, alpha, cardiac muscle 1
ACTG2	Actg2	3.3605	5.4993	-0.301	-0.3033	202274_at	1422340_a_at	actin, gamma 2, smooth muscle, enteric	actin, gamma 2, smooth muscle, enteric
ACTN1	Actn1	1.0929	1.0521	-0.895	-0.8837	208636_at	1428585_at	actinin, alpha 1	actinin, alpha 1
ACVR1	Acvr1	1.1058	1.5647	-0.81	-0.7934	203935_at	1448460_at	activin A receptor, type I	activin A receptor, type 1
ADA	Ada	0.7756	1.4824	0.079	0.0848	216705_s_at	1417976_at	adenosine deaminase	adenosine deaminase
ADAM12	Adam12	1.9083	2.5058	0.838	0.8331	213790_at	1421172_at	ADAM metallopeptidase domain 12	a disintegrin and metallopeptidase domain 12 (meltrin alpha)
ADAM19	Adam19	0.9128	1.7206	-0.252	-0.255	209765_at	1418403_at	ADAM metallopeptidase domain 19	a disintegrin and metallopeptidase domain 19 (meltrin beta)
ADAM22	Adam22	1.3228	1.2758	0.755	0.749	213411_at	1435293_at	ADAM metallopeptidase domain 22	a disintegrin and metallopeptidase domain 22
ADAM9	Adam9	0.8077	2.2163	0.565	0.5532	202381_at	1416094_at	ADAM metallopeptidase domain 9	a disintegrin and metallopeptidase domain 9 (meltrin gamma)
ADAMTS1	Adamts1	1.4661	2.937	0.897	0.8879	222486_s_at	1450716_at	ADAM metallopeptidase with thrombospondin type 1 motif, 1	a disintegrin-like and metallopeptidase (reprolysin type) with thrombospondin type 1 motif, 1
ADAMTS15	Adamts15	0.9942	2.2214	0.905	0.902	229004_at	1427056_at	ADAM metallopeptidase with thrombospondin type 1 motif, 15	a disintegrin-like and metallopeptidase (reprolysin type) with thrombospondin type 1 motif, 15
ADAMTS3	Adamts3	1.2948	2.0081	0.861	0.8544	214913_at	1441693_at	ADAM metallopeptidase with thrombospondin type 1 motif, 3	a disintegrin-like and metallopeptidase (reprolysin type) with thrombospondin type 1 motif, 3
ADAMTS6	Adamts6	1.0638	0.9778	0.756	0.7139	237411_at	1437506_at	ADAM metallopeptidase with thrombospondin type 1 motif, 6	a disintegrin-like and metallopeptidase (reprolysin type) with thrombospondin type 1 motif, 6
ADAMTS9	Adamts9	1.7848	2.6607	0.606	0.6028	226814_at	1430352_at	ADAM metallopeptidase with thrombospondin type 1 motif, 9	a disintegrin-like and metallopeptidase (reprolysin type) with thrombospondin type 1 motif, 9
ADCYAP1R1	Adcyap1r1	0.9313	2.0947	-0.583	-0.5639	226690_at	1439042_at	adenylate cyclase activating polypeptide 1 (pituitary) receptor type I	adenylate cyclase activating polypeptide 1 receptor 1
ADD2	Add2	1.0333	2.2061	-0.67	-0.665	205268_s_at	1435287_at	adducin 2 (beta)	adducin 2 (beta)
ADK	Adk	0.9232	1.4889	0.245	0.204	204119_s_at	1449641_at	adenosine kinase	adenosine kinase
ADM	Adm	2.5254	2.6484	-0.631	-0.6297	202912_at	1416077_at	adrenomedullin	adrenomedullin
ADRA2A	Adra2a	0.9686	2.3226	-0.603	-0.5611	209869_at	1433600_at	adrenergic, alpha-2A-, receptor	adrenergic receptor, alpha 2a
ADSL	Adsl	0.7878	1.024	0.906	0.8962	210250_x_at	1418372_at	adenylosuccinate lyase	adenylosuccinate lyase
AEBP2	Aebp2	1.0889	1.2185	0.962	0.9399	225889_at	1437743_at	AE binding protein 2	AE binding protein 2
AEN	Aen	0.8553	1.4227	0.77	0.7619	219361_s_at	1450506_a_at	apoptosis enhancing nuclease	apoptosis enhancing nuclease
AES	Aes	0.8502	1.1398	0.663	0.643	217729_s_at	1420619_a_at	amino-terminal enhancer of split	amino-terminal enhancer of split
AFAP1L2	Afap1l2	1.3876	2.0808	0.216	0.2066	226829_at	1436870_s_at	actin filament associated protein 1-like 2	actin filament associated protein 1-like 2
AFF1	Aff1	0.7678	1.486	0.221	0.192	201924_at	1418135_at	AF4/FMR2 family, member 1	AF4/FMR2 family, member 1
AFF3	Aff3	1.8276	0.9104	-0.5	-0.4861	227198_at	1433939_at	AF4/FMR2 family, member 3	AF4/FMR2 family, member 3
AFP	Afp	2.4697	7.5901	0.8	0.7999	204694_at	1416645_a_at	alpha-fetoprotein	alpha fetoprotein
AGPAT3	Agpat3	1.2271	1.9849	-0.461	-0.4349	223182_s_at	1433819_s_at	1-acylglycerol-3-phosphate O-acyltransferase 3	1-acylglycerol-3-phosphate O-acyltransferase 3
AGPAT4	Agpat4	1.3014	1.0828	0.826	0.8104	228667_at	1436640_x_at	1-acylglycerol-3-phosphate O-acyltransferase 4 (lysophosphatidic acid acyltransferase, delta)	1-acylglycerol-3-phosphate O-acyltransferase 4 (lysophosphatidic acid acyltransferase, delta)
AGPAT9	Agpat9	1.7776	1.2771	-0.835	-0.7526	224480_s_at	1454799_at	1-acylglycerol-3-phosphate O-acyltransferase 9	1-acylglycerol-3-phosphate O-acyltransferase 9
AGTRAP	Agtrap	0.9156	1.342	0.738	0.7261	1555736_a_at	1422965_at	angiotensin II receptor-associated protein	angiotensin II, type I receptor-associated protein
AHNAK	Ahnak	0.8774	4.4846	0.806	0.7987	211986_at	1452217_at	AHNAK nucleoprotein	AHNAK nucleoprotein (desmoyokin)
AHR	Ahr	0.8223	1.3729	-0.037	-0.0293	202820_at	1422631_at	aryl hydrocarbon receptor	aryl-hydrocarbon receptor
AIM2	Aim2	0.8133	1.0771	-0.705	-0.6882	206513_at	1426619_at	absent in melanoma 2	absent in melanoma 2
AK4	Ak4	1.7573	1.1923	-0.733	-0.7207	204348_s_at	1421830_at	adenylate kinase 4	adenylate kinase 4
AKAP1	Akap1	1.0399	1.8006	0.958	0.951	201675_at	1418279_a_at	A kinase (PRKA) anchor protein 1	A kinase (PRKA) anchor protein 1
AKAP10	Akap10	0.9508	0.8829	-0.427	-0.4279	236007_at	1441829_s_at	A kinase (PRKA) anchor protein 10	A kinase (PRKA) anchor protein 10
AKAP12	Akap12	1.0822	1.1967	0.047	0.0528	227529_s_at	1419706_a_at	A kinase (PRKA) anchor protein 12	A kinase (PRKA) anchor protein (gravin) 12
AKAP13	Akap13	1.0894	0.9746	0.851	0.8356	224884_at	1433722_at	A kinase (PRKA) anchor protein 13	A kinase (PRKA) anchor protein 13
AKT3	Akt3	1.0844	2.3033	0.801	0.7925	212609_s_at	1435879_at	V-akt murine thymoma viral oncogene homolog 3 (protein kinase B, gamma)	thymoma viral proto-oncogene 3
ALCAM	Alcam	0.8076	2.5395	-0.497	-0.4998	201951_at	1437467_at	activated leukocyte cell adhesion molecule	activated leukocyte cell adhesion molecule
ALDH1A1	Aldh1a1	1.3393	1.5749	0.415	0.4148	212224_at	1416468_at	aldehyde dehydrogenase 1 family, member A1	aldehyde dehydrogenase family 1, subfamily A1
ALDH1B1	Aldh1b1	0.8664	1.2899	-0.018	-0.0043	209646_x_at	1451260_at	aldehyde dehydrogenase 1 family, member B1	aldehyde dehydrogenase 1 family, member B1
ALDOA	Aldoa	1.1065	0.9638	-0.7	-0.6707	238996_x_at	1439375_x_at	aldolase A, fructose-bisphosphate	aldolase A, fructose-bisphosphate
ALG13	Alg13	0.8632	1.6103	0.415	0.4065	219015_s_at	1418681_at	asparagine-linked glycosylation 13 homolog (S. cerevisiae)	asparagine-linked glycosylation 13 homolog (S. cerevisiae)
ALMS1	Alms1	1.2813	1.3638	-0.796	-0.7874	214707_x_at	1456950_at	Alstrom syndrome 1	Alstrom syndrome 1 homolog (human)
ALPK2	Alpk2	1.4833	0.9902	0.696	0.6876	228367_at	1452478_at	alpha-kinase 2	alpha-kinase 2
AMD1	Amd1	1.059	0.908	0.921	0.9152	201196_s_at	1448484_at	adenosylmethionine decarboxylase 1	S-adenosylmethionine decarboxylase 1
AMIGO2	Amigo2	1.4706	0.9307	0.93	0.9191	222108_at	1434601_at	adhesion molecule with Ig-like domain 2	adhesion molecule with Ig like domain 2
AMPH	Amph	0.9576	2.2495	-0.855	-0.8425	205257_s_at	1427044_a_at	amphiphysin	amphiphysin
ANAPC1	Anapc1	1.003	0.9173	-0.632	-0.5715	231973_s_at	1434444_s_at	anaphase promoting complex subunit 1	anaphase promoting complex subunit 1
ANGPT1	Angpt1	1.9332	2.6416	0.9	0.8966	205609_at	1439066_at	angiopoietin 1	angiopoietin 1
ANGPT2	Angpt2	1.3789	2.2152	0.724	0.72	205572_at	1448831_at	angiopoietin 2	angiopoietin 2
ANGPTL2	Angptl2	0.8655	2.2809	0.911	0.9034	213001_at	1421002_at	angiopoietin-like 2	angiopoietin-like 2
ANK2	Ank2	1.4955	1.3731	-0.62	-0.6097	202920_at	1434264_at	ankyrin 2, neuronal	ankyrin 2, brain
---	Ank3	1.2977	1.6979	0.401	0.3813	238786_at	1452124_at	---	ankyrin 3, epithelial
ANKHD1	Ankhd1	0.8108	0.9624	0.499	0.4968	219081_at	1436597_at	ankyrin repeat and KH domain containing 1	ankyrin repeat and KH domain containing 1
ANKMY2	Ankmy2	0.7929	0.9363	-0.949	-0.8952	212798_s_at	1425936_a_at	ankyrin repeat and MYND domain containing 2	ankyrin repeat and MYND domain containing 2
ANKRA2	Ankra2	0.7585	0.9652	-0.763	-0.7172	218769_s_at	1441935_at	ankyrin repeat, family A (RFXANK-like), 2	ankyrin repeat, family A (RFXANK-like), 2
ANKRD1	Ankrd1	2.287	5.0954	-0.251	-0.2576	206029_at	1420992_at	ankyrin repeat domain 1 (cardiac muscle)	ankyrin repeat domain 1 (cardiac muscle)
---	Ankrd10	1.0336	1.1938	-0.701	-0.6935	215504_x_at	1416065_a_at	---	ankyrin repeat domain 10
ANKRD11	Ankrd11	0.8315	1.0237	-0.418	-0.4003	219437_s_at	1460020_at	ankyrin repeat domain 11	ankyrin repeat domain 11
ANKRD28	Ankrd28	1.3021	0.9166	-0.509	-0.5	1561079_at	1434630_at	ankyrin repeat domain 28	ankyrin repeat domain 28
ANKRD37	Ankrd37	2.0788	1.4208	0.482	0.4676	227337_at	1436538_at	ankyrin repeat domain 37	ankyrin repeat domain 37
ANKRD44	Ankrd44	1.2568	1.7975	0.948	0.9339	226641_at	1434856_at	ankyrin repeat domain 44	ankyrin repeat domain 44
ANKRD46	Ankrd46	0.9333	0.8935	0.849	0.8372	212731_at	1428063_at	ankyrin repeat domain 46	ankyrin repeat domain 46
ANKRD6	Ankrd6	1.6997	1.1332	-0.105	-0.0999	204672_s_at	1437217_at	ankyrin repeat domain 6	ankyrin repeat domain 6
ANLN	Anln	1.028	1.4654	0.964	0.9522	222608_s_at	1433543_at	anillin, actin binding protein	anillin, actin binding protein
ANP32A	Anp32a	0.8636	1.9148	0.756	0.7062	201043_s_at	1450407_a_at	acidic (leucine-rich) nuclear phosphoprotein 32 family, member A	acidic (leucine-rich) nuclear phosphoprotein 32 family, member A
ANP32E	Anp32e	0.7683	0.9609	0.807	0.7932	208103_s_at	1420592_a_at	acidic (leucine-rich) nuclear phosphoprotein 32 family, member E	acidic (leucine-rich) nuclear phosphoprotein 32 family, member E
ANTXR1	Antxr1	1.1287	1.8633	0.311	0.3108	224694_at	1451446_at	anthrax toxin receptor 1	anthrax toxin receptor 1
ANTXR2	Antxr2	0.97	2.9697	0.824	0.8155	225524_at	1426708_at	anthrax toxin receptor 2	anthrax toxin receptor 2
ANXA1	Anxa1	2.663	5.3156	0.25	0.2368	201012_at	1448213_at	annexin A1	annexin A1
ANXA2	Anxa2	1.406	3.7143	0.192	0.1722	210427_x_at	1419091_a_at	annexin A2	annexin A2
ANXA3	Anxa3	1.565	2.8739	-0.398	-0.3983	209369_at	1460330_at	annexin A3	annexin A3
ANXA4	Anxa4	1.4319	1.5704	-0.308	-0.307	201302_at	1421223_a_at	annexin A4	annexin A4
ANXA5	Anxa5	1.0948	2.5901	-0.816	-0.8118	200782_at	1425567_a_at	annexin A5	annexin A5
AP1S2	Ap1s2	1.2858	1.8008	-0.921	-0.9103	228415_at	1447903_x_at	adaptor-related protein complex 1, sigma 2 subunit	adaptor-related protein complex 1, sigma 2 subunit
AP1S3	Ap1s3	0.9654	2.1772	0.372	0.3525	237159_x_at	1455735_at	adaptor-related protein complex 1, sigma 3 subunit	adaptor-related protein complex AP-1, sigma 3
APBB2	Apbb2	1.0718	0.996	-0.655	-0.6241	213419_at	1452342_at	amyloid beta (A4) precursor protein-binding, family B, member 2	amyloid beta (A4) precursor protein-binding, family B, member 2
APCDD1	Apcdd1	1.7643	3.8908	-0.147	-0.1433	225016_at	1418383_at	adenomatosis polyposis coli down-regulated 1	adenomatosis polyposis coli down-regulated 1
API5	Api5	0.7952	1.3544	0.715	0.6965	233078_at	1439214_a_at	apoptosis inhibitor 5	apoptosis inhibitor 5
APLNR	Aplnr	1.8855	5.2145	0.585	0.5801	213592_at	1438651_a_at	apelin receptor	apelin receptor
APOA1	Apoa1	2.4906	3.2363	0.54	0.5388	217073_x_at	1438840_x_at	apolipoprotein A-I	apolipoprotein A-I
APOA2	Apoa2	3.1655	1.2761	0.508	0.4896	219466_s_at	1417950_a_at	apolipoprotein A-II	apolipoprotein A-II
APOB	Apob	2.3896	2.1118	0.833	0.7998	205108_s_at	1455593_at	apolipoprotein B (including Ag(x) antigen)	apolipoprotein B
APOBEC3B	Apobec3	1.1452	1.9392	0.941	0.9299	206632_s_at	1417470_at	apolipoprotein B mRNA editing enzyme, catalytic polypeptide-like 3B	apolipoprotein B mRNA editing enzyme, catalytic polypeptide 3
APOC1	Apoc1	0.8847	1.8419	-0.282	-0.2702	204416_x_at	1417561_at	apolipoprotein C-I	apolipoprotein C-I
APOE	Apoe	1.0833	1.3508	-0.643	-0.6173	203381_s_at	1432466_a_at	apolipoprotein E	apolipoprotein E
APOM	Apom	0.7387	2.2374	0.699	0.6774	214910_s_at	1419095_a_at	apolipoprotein M	apolipoprotein M
APPBP2	Appbp2	1.2278	1.1351	0.299	0.2953	202630_at	1434039_at	amyloid beta precursor protein (cytoplasmic tail) binding protein 2	amyloid beta precursor protein (cytoplasmic tail) binding protein 2
AQP1	Aqp1	2.4963	1.6141	0.591	0.5881	209047_at	1416203_at	aquaporin 1 (Colton blood group)	aquaporin 1
AQP3	Aqp3	1.5185	2.9577	-0.518	-0.5154	39248_at	1422008_a_at	aquaporin 3 (Gill blood group)	aquaporin 3
ARAF	Araf	0.8575	0.9151	0.801	0.6585	230652_at	1440764_at	v-raf murine sarcoma 3611 viral oncogene homolog	v-raf murine sarcoma 3611 viral oncogene homolog
ARF3	Arf3	0.8275	0.9184	0.483	0.4566	200011_s_at	1421789_s_at	ADP-ribosylation factor 3	ADP-ribosylation factor 3
ARFGAP3	Arfgap3	0.8413	1.7747	0.927	0.912	202211_at	1426534_a_at	ADP-ribosylation factor GTPase activating protein 3	ADP-ribosylation factor GTPase activating protein 3
ARFGEF1	Arfgef1	0.9986	0.9875	-0.883	-0.8682	216266_s_at	1415711_at	ADP-ribosylation factor guanine nucleotide-exchange factor 1(brefeldin A-inhibited)	ADP-ribosylation factor guanine nucleotide-exchange factor 1(brefeldin A-inhibited)
ARGLU1	Arglu1	1.0881	1.0577	-0.627	-0.6226	227448_at	1433597_at	arginine and glutamate rich 1	arginine and glutamate rich 1
ARHGAP12	Arhgap12	0.7434	0.9725	0.92	0.8853	207606_s_at	1431052_at	Rho GTPase activating protein 12	Rho GTPase activating protein 12
ARHGAP18	Arhgap18	0.916	1.8908	-0.954	-0.9359	225171_at	1426952_at	Rho GTPase activating protein 18	Rho GTPase activating protein 18
ARHGAP28	Arhgap28	0.9778	1.2468	0.573	0.5681	227911_at	1434809_at	Rho GTPase activating protein 28	Rho GTPase activating protein 28
ARHGAP29	Arhgap29	1.5957	2.4162	0.721	0.7194	203910_at	1454745_at	Rho GTPase activating protein 29	Rho GTPase activating protein 29
ARHGAP6	Arhgap6	1.4549	2.3331	0.957	0.9532	206167_s_at	1451867_x_at	Rho GTPase activating protein 6	Rho GTPase activating protein 6
ARHGDIB	Arhgdib	0.9058	2.3149	0.848	0.8326	201288_at	1426454_at	Rho GDP dissociation inhibitor (GDI) beta	Rho, GDP dissociation inhibitor (GDI) beta
ARHGEF3	Arhgef3	1.7806	1.7681	0.496	0.4892	218501_at	1424250_a_at	Rho guanine nucleotide exchange factor (GEF) 3	Rho guanine nucleotide exchange factor (GEF) 3
ARID1A	Arid1a	1.2379	0.9438	-0.176	-0.1722	218917_s_at	1417440_at	AT rich interactive domain 1A (SWI-like)	AT rich interactive domain 1A (SWI-like)
ARID1B	Arid1b	1.0125	1.1147	0.402	0.3956	238043_at	1455979_at	AT rich interactive domain 1B (SWI1-like)	AT rich interactive domain 1B (SWI-like)
ARID2	Arid2	1.2116	0.9971	-0.193	-0.1772	1553349_at	1434506_at	AT rich interactive domain 2 (ARID, RFX-like)	AT rich interactive domain 2 (ARID, RFX-like)
ARID3A	Arid3a	1.0394	1.0175	0.217	0.2091	205865_at	1419396_at	AT rich interactive domain 3A (BRIGHT-like)	AT rich interactive domain 3A (BRIGHT-like)
ARID3B	Arid3b	0.8775	2.0764	0.733	0.728	218964_at	1423526_at	AT rich interactive domain 3B (BRIGHT-like)	AT rich interactive domain 3B (BRIGHT-like)
ARID4A	Arid4a	1.2784	1.0508	-0.253	-0.2421	230141_at	1436191_at	AT rich interactive domain 4A (RBP1-like)	AT rich interactive domain 4A (RBP1-like)
ARID5B	Arid5b	1.7245	2.1998	0.433	0.4194	212614_at	1420973_at	AT rich interactive domain 5B (MRF1-like)	AT rich interactive domain 5B (MRF1-like)
ARL4C	Arl4c	1.0869	1.5955	0.318	0.3226	202206_at	1454788_at	ADP-ribosylation factor-like 4C	ADP-ribosylation factor-like 4C
ARL6 /// LOC100506362	Arl6	0.7377	0.9214	-0.749	-0.6646	235320_at	1417331_a_at	ADP-ribosylation factor-like 6 /// hypothetical LOC100506362	ADP-ribosylation factor-like 6
ARL6IP5	Arl6ip5	1.0216	1.5508	0.832	0.8211	200761_s_at	1417225_at	ADP-ribosylation-like factor 6 interacting protein 5	ADP-ribosylation factor-like 6 interacting protein 5
ARMC8	Armc8	1.0688	1.0637	0.297	0.285	1555281_x_at	1434949_at	armadillo repeat containing 8	armadillo repeat containing 8
ARMCX3	Armcx3	0.8633	2.3407	0.919	0.9147	222444_at	1460359_at	armadillo repeat containing, X-linked 3	armadillo repeat containing, X-linked 3
ARNT2	Arnt2	1.0533	1.13	-0.872	-0.8491	202986_at	1434028_at	aryl-hydrocarbon receptor nuclear translocator 2	aryl hydrocarbon receptor nuclear translocator 2
ARRDC4	Arrdc4	1.0852	2.0101	-0.372	-0.3597	225283_at	1424759_at	arrestin domain containing 4	arrestin domain containing 4
ASAH1	Asah1	0.7919	1.1148	-0.612	-0.5903	213902_at	1416735_at	N-acylsphingosine amidohydrolase (acid ceramidase) 1	N-acylsphingosine amidohydrolase 1
ASAP1	---	0.8532	1.151	0.603	0.5537	221039_s_at	1435059_at	ArfGAP with SH3 domain, ankyrin repeat and PH domain 1	---
ASAP2	Asap2	1.0453	1.4635	-0.362	-0.3434	206414_s_at	1436181_at	ArfGAP with SH3 domain, ankyrin repeat and PH domain 2	ArfGAP with SH3 domain, ankyrin repeat and PH domain 2
ASH1L	Ash1l	0.8967	1.3108	0.795	0.7815	222667_s_at	1450072_at	ash1 (absent, small, or homeotic)-like (Drosophila)	ash1 (absent, small, or homeotic)-like (Drosophila)
ASNS	Asns	0.901	2.104	0.845	0.8296	205047_s_at	1433966_x_at	asparagine synthetase (glutamine-hydrolyzing)	asparagine synthetase
ASPM	Aspm	1.1242	2.4496	0.723	0.7149	232238_at	1452459_at	asp (abnormal spindle) homolog, microcephaly associated (Drosophila)	asp (abnormal spindle)-like, microcephaly associated (Drosophila)
ASS1	Ass1	1.1584	1.9055	0.11	0.1048	207076_s_at	1416239_at	argininosuccinate synthase 1	argininosuccinate synthetase 1
ASTN1	Astn1	1.4224	1.2782	-0.626	-0.6054	213197_at	1418615_at	astrotactin 1	astrotactin 1
ASXL1	Asxl1	1.664	1.137	-0.804	-0.7983	242438_at	1458380_at	additional sex combs like 1 (Drosophila)	additional sex combs like 1 (Drosophila)
ASXL2	Asxl2	1.0806	1.1018	0.874	0.8389	226251_at	1453295_at	additional sex combs like 2 (Drosophila)	additional sex combs like 2 (Drosophila)
ASXL3	Asxl3	2.2293	0.9522	0.775	0.7518	233536_at	1435892_at	additional sex combs like 3 (Drosophila)	additional sex combs like 3 (Drosophila)
ATAD5	Atad5	1.0046	1.5932	0.8	0.7604	220223_at	1435597_at	ATPase family, AAA domain containing 5	ATPase family, AAA domain containing 5
ATAT1	Atat1	1.0227	1.4919	0.485	0.4716	218874_s_at	1429006_s_at	alpha tubulin acetyltransferase 1	alpha tubulin acetyltransferase 1
ATF1	Atf1	0.8116	0.9663	0.59	0.5658	1565269_s_at	1417296_at	activating transcription factor 1	activating transcription factor 1
ATF3	Atf3	1.0466	2.1681	0.335	0.316	202672_s_at	1449363_at	activating transcription factor 3	activating transcription factor 3
ATF7IP	Atf7ip	1.1828	1.0049	-0.889	-0.8771	231825_x_at	1449192_at	activating transcription factor 7 interacting protein	activating transcription factor 7 interacting protein
ATG10	Atg10	0.9326	1.1746	-0.934	-0.9192	223677_at	1419081_at	ATG10 autophagy related 10 homolog (S. cerevisiae)	autophagy-related 10 (yeast)
ATL1	Atl1	1.5867	1.3565	0.749	0.7259	223340_at	1428260_at	atlastin GTPase 1	atlastin GTPase 1
ATL3	Atl3	1.1884	1.0211	-0.88	-0.8583	223452_s_at	1436389_at	atlastin GTPase 3	Atlastin GTPase 3
ATP11A	Atp11a	0.9311	1.8794	0.068	0.057	230875_s_at	1456388_at	ATPase, class VI, type 11A	ATPase, class VI, type 11A
ATP1A2	Atp1a2	0.8245	1.1342	0.633	0.5637	203296_s_at	1443823_s_at	ATPase, Na+/K+ transporting, alpha 2 polypeptide	ATPase, Na+/K+ transporting, alpha 2 polypeptide
ATP1B1	Atp1b1	0.8787	2.5115	0.576	0.5733	201243_s_at	1439036_a_at	ATPase, Na+/K+ transporting, beta 1 polypeptide	ATPase, Na+/K+ transporting, beta 1 polypeptide
ATP2B1	Atp2b1	1.3515	1.3749	0.574	0.5735	212930_at	1428937_at	ATPase, Ca++ transporting, plasma membrane 1	ATPase, Ca++ transporting, plasma membrane 1
ATP6V0A2	Atp6v0a2	0.9665	1.3311	-0.26	-0.2489	205704_s_at	1424513_at	ATPase, H+ transporting, lysosomal V0 subunit a2	ATPase, H+ transporting, lysosomal V0 subunit A2
ATP7A	Atp7a	1.0852	1.329	0.958	0.9508	205198_s_at	1436921_at	ATPase, Cu++ transporting, alpha polypeptide	ATPase, Cu++ transporting, alpha polypeptide
ATP8A1	Atp8a1	1.0053	1.1972	0.5	0.4685	213106_at	1454728_s_at	ATPase, aminophospholipid transporter (APLT), class I, type 8A, member 1	ATPase, aminophospholipid transporter (APLT), class I, type 8A, member 1
ATP9A	Atp9a	1.4135	1.1766	0.921	0.9163	212062_at	1415932_x_at	ATPase, class II, type 9A	ATPase, class II, type 9A
ATPIF1	Atpif1	0.819	0.9	0.794	0.742	218671_s_at	1453681_at	ATPase inhibitory factor 1	ATPase inhibitory factor 1
ATRNL1	Atrnl1	1.2992	2.9298	0.818	0.8154	213745_at	1419922_s_at	attractin-like 1	attractin like 1
ATRX	Atrx	0.9015	1.6543	-0.273	-0.3026	208859_s_at	1438750_at	alpha thalassemia/mental retardation syndrome X-linked	Alpha thalassemia/mental retardation syndrome X-linked homolog (human)
ATXN1	Atxn1	1.0454	1.9618	0.854	0.8462	203232_s_at	1438294_at	ataxin 1	ataxin 1
ATXN3	Atxn3	0.8884	1.0467	0.731	0.6959	205415_s_at	1434408_at	ataxin 3	ataxin 3
ATXN7	Atxn7	0.842	1.0759	0.478	0.4597	204516_at	1436175_at	ataxin 7	ataxin 7
AURKA	Aurka	0.95	1.768	0.944	0.9351	208079_s_at	1424511_at	aurora kinase A	aurora kinase A
AURKB	Aurkb	0.7605	1.7391	0.666	0.6527	209464_at	1424128_x_at	aurora kinase B	aurora kinase B
AUTS2	Auts2	1.2603	0.9585	0.053	0.0827	212599_at	1427293_a_at	autism susceptibility candidate 2	autism susceptibility candidate 2
AXL	Axl	1.2545	4.0034	0.047	0.0346	202686_s_at	1423586_at	AXL receptor tyrosine kinase	AXL receptor tyrosine kinase
B2M	B2m	0.7756	2.0729	0.691	0.6861	201891_s_at	1452428_a_at	beta-2-microglobulin	beta-2 microglobulin
B3GALNT1	B3galnt1	1.4481	2.3572	0.928	0.9261	211379_x_at	1418736_at	beta-1,3-N-acetylgalactosaminyltransferase 1 (globoside blood group)	UDP-GalNAc:betaGlcNAc beta 1,3-galactosaminyltransferase, polypeptide 1
B3GNT5	B3gnt5	0.9559	1.3049	-0.035	-0.0286	225612_s_at	1420993_at	UDP-GlcNAc:betaGal beta-1,3-N-acetylglucosaminyltransferase 5	UDP-GlcNAc:betaGal beta-1,3-N-acetylglucosaminyltransferase 5
B3GNT7	B3gnt7	1.7233	2.0708	0.779	0.7682	1555963_x_at	1436321_at	UDP-GlcNAc:betaGal beta-1,3-N-acetylglucosaminyltransferase 7	UDP-GlcNAc:betaGal beta-1,3-N-acetylglucosaminyltransferase 7
B4GALT4	B4galt4	1.1242	1.1686	-0.58	-0.5675	210540_s_at	1425934_a_at	UDP-Gal:betaGlcNAc beta 1,4- galactosyltransferase, polypeptide 4	UDP-Gal:betaGlcNAc beta 1,4-galactosyltransferase, polypeptide 4
BACE1	Bace1	0.9843	1.5652	0.935	0.9199	217904_s_at	1455826_a_at	beta-site APP-cleaving enzyme 1	beta-site APP cleaving enzyme 1
BACH2	Bach2	1.6216	3.2062	0.821	0.8194	221234_s_at	1436515_at	BTB and CNC homology 1, basic leucine zipper transcription factor 2	BTB and CNC homology 2
BAG2	Bag2	1.3593	2.5424	-0.689	-0.6874	209406_at	1423948_at	BCL2-associated athanogene 2	BCL2-associated athanogene 2
BAG3	Bag3	0.7919	1.0553	0.227	0.2213	217911_s_at	1422452_at	BCL2-associated athanogene 3	BCL2-associated athanogene 3
BAG4	Bag4	0.7894	1.2571	0.918	0.9025	219624_at	1418707_at	BCL2-associated athanogene 4	BCL2-associated athanogene 4
BAIAP2L1	Baiap2l1	1.3347	1.4262	-0.256	-0.2556	227372_s_at	1424951_at	BAI1-associated protein 2-like 1	BAI1-associated protein 2-like 1
BAMBI	Bambi	1.165	1.9726	0.701	0.6905	203304_at	1423753_at	BMP and activin membrane-bound inhibitor homolog (Xenopus laevis)	BMP and activin membrane-bound inhibitor, homolog (Xenopus laevis)
BAX	Bax	1.2132	0.9955	0.789	0.7798	208478_s_at	1416837_at	BCL2-associated X protein	BCL2-associated X protein
BAZ1A	Baz1a	0.7653	0.9297	-0.116	-0.1142	217986_s_at	1433599_at	bromodomain adjacent to zinc finger domain, 1A	bromodomain adjacent to zinc finger domain 1A
BAZ2B	Baz2b	1.201	1.4755	0.735	0.713	203080_s_at	1435240_at	bromodomain adjacent to zinc finger domain, 2B	bromodomain adjacent to zinc finger domain, 2B
BCAR3	Bcar3	1.2148	1.2567	0.057	0.066	204032_at	1415936_at	breast cancer anti-estrogen resistance 3	breast cancer anti-estrogen resistance 3
BCAT1	Bcat1	1.6522	1.9388	0.745	0.7394	214452_at	1450871_a_at	branched chain amino-acid transaminase 1, cytosolic	branched chain aminotransferase 1, cytosolic
BCKDHB	Bckdhb	1.4001	1.178	0.867	0.8636	210653_s_at	1427153_at	branched chain keto acid dehydrogenase E1, beta polypeptide	branched chain ketoacid dehydrogenase E1, beta polypeptide
BCL11A	Bcl11a	1.1959	2.0319	0.108	0.1089	210347_s_at	1419406_a_at	B-cell CLL/lymphoma 11A (zinc finger protein)	B-cell CLL/lymphoma 11A (zinc finger protein)
BCL2	Bcl2	0.9258	1.4953	0.925	0.9126	203685_at	1457687_at	B-cell CLL/lymphoma 2	B-cell leukemia/lymphoma 2
BCL2L11	Bcl2l11	0.9898	1.286	-0.201	-0.1951	1555372_at	1426334_a_at	BCL2-like 11 (apoptosis facilitator)	BCL2-like 11 (apoptosis facilitator)
BCL3	Bcl3	0.7864	1.1803	0.741	0.6643	204908_s_at	1418133_at	B-cell CLL/lymphoma 3	B-cell leukemia/lymphoma 3
BCL6	Bcl6	1.0088	1.5748	0.007	0.0074	203140_at	1421818_at	B-cell CLL/lymphoma 6	B-cell leukemia/lymphoma 6
BDH2	Bdh2	0.7938	1.7176	-0.73	-0.7055	235155_at	1453011_at	3-hydroxybutyrate dehydrogenase, type 2	3-hydroxybutyrate dehydrogenase, type 2
BDNF	Bdnf	1.1071	1.0508	0.652	0.6098	206382_s_at	1422168_a_at	brain-derived neurotrophic factor	brain derived neurotrophic factor
BEND3	Bend3	1.0977	1.8423	0.956	0.9519	227920_at	1434570_at	BEN domain containing 3	BEN domain containing 3
BEND5	Bend5	0.9646	1.1035	0.704	0.6843	219670_at	1435351_at	BEN domain containing 5	BEN domain containing 5
BEX1	Bex1	0.7545	0.9646	-0.736	-0.7353	218332_at	1448595_a_at	brain expressed, X-linked 1	brain expressed gene 1
BHLHE22	Bhlhe22	0.7722	0.8936	-0.386	-0.3651	228636_at	1418271_at	basic helix-loop-helix family, member e22	basic helix-loop-helix family, member e22
BHLHE40	Bhlhe40	1.8533	2.281	0.536	0.5166	201170_s_at	1418025_at	basic helix-loop-helix family, member e40	basic helix-loop-helix family, member e40
BICD1	Bicd1	1.6086	1.6781	0.316	0.2996	1554020_at	1437548_at	bicaudal D homolog 1 (Drosophila)	bicaudal D homolog 1 (Drosophila)
BID	Bid	0.7601	1.5462	0.898	0.8934	204493_at	1448560_at	BH3 interacting domain death agonist	BH3 interacting domain death agonist
BIK	Bik	0.7757	1.3756	-0.265	-0.2484	205780_at	1420362_a_at	BCL2-interacting killer (apoptosis-inducing)	BCL2-interacting killer
BIRC3	Birc3	0.8845	0.9009	0.918	0.8713	210538_s_at	1421392_a_at	baculoviral IAP repeat-containing 3	baculoviral IAP repeat-containing 3
BIVM	Bivm	0.8366	0.8851	0.238	0.2262	222761_at	1434288_at	basic, immunoglobulin-like variable motif containing	basic, immunoglobulin-like variable motif containing
BLVRB	Blvrb	0.8806	1.0691	-0.378	-0.3723	202201_at	1451386_at	biliverdin reductase B (flavin reductase (NADPH))	biliverdin reductase B (flavin reductase (NADPH))
BMI1	Bmi1	1.296	1.729	0.903	0.8995	202265_at	1448733_at	BMI1 polycomb ring finger oncogene	Bmi1 polycomb ring finger oncogene
BMP2	Bmp2	1.4225	3.1275	0.382	0.3776	205289_at	1423635_at	bone morphogenetic protein 2	bone morphogenetic protein 2
BMP2K	Bmp2k	0.8787	2.0213	-0.878	-0.87	219546_at	1458370_at	BMP2 inducible kinase	BMP2 inducible kinase
BMP4	Bmp4	0.8218	2.1872	0.61	0.5987	211518_s_at	1422912_at	bone morphogenetic protein 4	bone morphogenetic protein 4
BMP5	Bmp5	2.2941	3.0522	0.817	0.8118	205430_at	1455851_at	bone morphogenetic protein 5	bone morphogenetic protein 5
BMPER	Bmper	1.4539	2.8939	0.467	0.4512	241986_at	1429273_at	BMP binding endothelial regulator	BMP-binding endothelial regulator
BMPR1A	Bmpr1a	0.9252	1.3604	-0.876	-0.8687	213578_at	1425492_at	bone morphogenetic protein receptor, type IA	bone morphogenetic protein receptor, type 1A
BMPR1B	Bmpr1b	1.8303	0.9475	-0.818	-0.793	229975_at	1437312_at	bone morphogenetic protein receptor, type IB	bone morphogenetic protein receptor, type 1B
BMPR2	Bmpr2	1.2494	0.8962	0.974	0.9575	231873_at	1419616_at	bone morphogenetic protein receptor, type II (serine/threonine kinase)	bone morphogenic protein receptor, type II (serine/threonine kinase)
BNC1	Bnc1	1.9926	3.146	0.941	0.9381	1552487_a_at	1424890_at	basonuclin 1	basonuclin 1
BNC2	Bnc2	1.219	2.0875	0.612	0.6007	238478_at	1438861_at	basonuclin 2	basonuclin 2
BNIP2	Bnip2	0.8037	1.5795	-0.819	-0.8082	209308_s_at	1422490_at	BCL2/adenovirus E1B 19kDa interacting protein 2	BCL2/adenovirus E1B interacting protein 2
BNIP3	Bnip3	1.6546	1.8938	0.323	0.317	201849_at	1422470_at	BCL2/adenovirus E1B 19kDa interacting protein 3	BCL2/adenovirus E1B interacting protein 3
BNIP3L	Bnip3l	1.2223	1.8671	0.626	0.6232	221478_at	1416923_a_at	BCL2/adenovirus E1B 19kDa interacting protein 3-like	BCL2/adenovirus E1B interacting protein 3-like
BOC	Boc	1.8416	1.3129	0.907	0.9011	225990_at	1426869_at	Boc homolog (mouse)	biregional cell adhesion molecule-related/down-regulated by oncogenes (Cdon) binding protein
BOD1L	Bod1l	1.324	0.9022	-0.076	-0.0929	235009_at	1460005_at	biorientation of chromosomes in cell division 1-like	biorientation of chromosomes in cell division 1-like
BOLA2	Bola2	0.8447	0.9609	0.592	0.5821	231500_s_at	1434544_at	BolA homolog 2 (E. coli)	bolA-like 2 (E. coli)
BOLA3	Bola3	1.0014	1.0467	-0.902	-0.8912	227291_s_at	1433970_at	bolA homolog 3 (E. coli)	bolA-like 3 (E. coli)
BPGM	Bpgm	0.8054	1.1322	-0.8	-0.7646	203502_at	1415864_at	2,3-bisphosphoglycerate mutase	2,3-bisphosphoglycerate mutase
BPTF	Bptf	1.5027	1.3173	0.89	0.8715	231953_at	1427311_at	bromodomain PHD finger transcription factor	bromodomain PHD finger transcription factor
BRCA2	Brca2	0.9124	1.5359	0.682	0.6668	214727_at	1419076_a_at	breast cancer 2, early onset	breast cancer 2
BRCC3	Brcc3	0.7501	1.3336	0.657	0.5766	231913_s_at	1426605_at	BRCA1/BRCA2-containing complex, subunit 3	BRCA1/BRCA2-containing complex, subunit 3
BRD8	Brd8	0.8511	1.2899	-0.774	-0.7713	202227_s_at	1429526_at	bromodomain containing 8	bromodomain containing 8
BRIP1	Brip1	0.8561	0.9846	0.844	0.8413	235609_at	1458427_at	BRCA1 interacting protein C-terminal helicase 1	BRCA1 interacting protein C-terminal helicase 1
BRWD1	Brwd1	1.3271	1.055	-0.069	-0.0424	225446_at	1427322_at	bromodomain and WD repeat domain containing 1	bromodomain and WD repeat domain containing 1
BST2	Bst2	0.9147	1.3283	-0.114	-0.1124	201641_at	1424921_at	bone marrow stromal cell antigen 2	bone marrow stromal cell antigen 2
BTBD11	Btbd11	0.827	2.6516	0.354	0.3482	228570_at	1459838_s_at	BTB (POZ) domain containing 11	BTB (POZ) domain containing 11
BTBD7	Btbd7	0.8929	0.8828	-0.708	-0.6939	220297_at	1454874_at	BTB (POZ) domain containing 7	BTB (POZ) domain containing 7
---	Btd	1.1717	1.066	-0.909	-0.9024	214116_at	1417987_at	---	biotinidase
BTG1	Btg1	0.9731	1.3753	0.753	0.7375	200921_s_at	1426083_a_at	B-cell translocation gene 1, anti-proliferative	B-cell translocation gene 1, anti-proliferative
BUB1	Bub1	1.1239	2.1119	0.935	0.9316	209642_at	1424046_at	budding uninhibited by benzimidazoles 1 homolog (yeast)	budding uninhibited by benzimidazoles 1 homolog (S. cerevisiae)
BUB1B	Bub1b	0.7536	2.2401	0.969	0.9605	203755_at	1447363_s_at	budding uninhibited by benzimidazoles 1 homolog beta (yeast)	budding uninhibited by benzimidazoles 1 homolog, beta (S. cerevisiae)
C11orf70	9230110C19Rik	1.1635	1.1872	0.722	0.694	224463_s_at	1443934_at	chromosome 11 open reading frame 70	RIKEN cDNA 9230110C19 gene
C11orf82	4632434I11Rik	1.0864	1.2909	0.635	0.6331	228281_at	1429734_at	chromosome 11 open reading frame 82	RIKEN cDNA 4632434I11 gene
C11orf9	Gm98	1.0676	1.8061	0.663	0.6608	204073_s_at	1439506_at	chromosome 11 open reading frame 9	predicted gene 98
C11orf95	2700081O15Rik	0.966	1.1085	0.705	0.6968	218641_at	1437291_at	chromosome 11 open reading frame 95	RIKEN cDNA 2700081O15 gene
C11orf96	Gm13889	1.2181	1.3632	0.442	0.4369	227099_s_at	1455271_at	chromosome 11 open reading frame 96	predicted gene 13889
C12orf23	AI597468	1.2247	1.4144	0.986	0.9836	224759_s_at	1433897_at	chromosome 12 open reading frame 23	expressed sequence AI597468
C12orf45	D10Wsu102e	1.1909	1.1145	0.878	0.8703	226349_at	1454648_s_at	chromosome 12 open reading frame 45	DNA segment, Chr 10, Wayne State University 102, expressed
C12orf5	9630033F20Rik	1.2916	1.7899	0.842	0.8306	219099_at	1447934_at	chromosome 12 open reading frame 5	RIKEN cDNA 9630033F20 gene
C16orf74	1190005I06Rik	0.9206	1.6525	0.812	0.7971	227806_at	1452609_at	chromosome 16 open reading frame 74	RIKEN cDNA 1190005I06 gene
C16orf88	2310008H09Rik	0.8068	1.2532	0.846	0.8352	213237_at	1420548_a_at	chromosome 16 open reading frame 88	RIKEN cDNA 2310008H09 gene
C17orf104	Gm1564	1.1138	2.4027	0.834	0.8322	1562484_at	1437678_at	chromosome 17 open reading frame 104	predicted gene 1564
C17orf58	1810010H24Rik	0.9174	0.883	0.065	0.0598	226901_at	1428809_at	chromosome 17 open reading frame 58	RIKEN cDNA 1810010H24 gene
C17orf96	E130012A19Rik	0.7845	2.7311	0.646	0.6363	228066_at	1426980_s_at	chromosome 17 open reading frame 96	RIKEN cDNA E130012A19 gene
C19orf66	A230050P20Rik	1.4913	1.2789	0.915	0.9146	53720_at	1435193_at	chromosome 19 open reading frame 66	RIKEN cDNA A230050P20 gene
C1orf112	BC055324	1.1226	1.5853	0.982	0.9742	220840_s_at	1437186_at	chromosome 1 open reading frame 112	cDNA sequence BC055324
C1orf43	4933434E20Rik	1.1881	0.98	-0.768	-0.7645	1555225_at	1448463_at	chromosome 1 open reading frame 43	RIKEN cDNA 4933434E20 gene
C1orf63	D4Wsu53e	1.7135	0.9844	0.418	0.4047	209006_s_at	1417001_a_at	chromosome 1 open reading frame 63	DNA segment, Chr 4, Wayne State University 53, expressed
C1QBP	C1qbp	0.9081	0.9392	0.938	0.9348	208910_s_at	1448274_at	complement component 1, q subcomponent binding protein	complement component 1, q subcomponent binding protein
C20orf112	8430427H17Rik	1.4924	2.725	0.866	0.8645	225224_at	1428284_at	chromosome 20 open reading frame 112	RIKEN cDNA 8430427H17 gene
C20orf194	4930402H24Rik	1.0484	2.1517	0.932	0.909	225825_at	1438038_at	chromosome 20 open reading frame 194	RIKEN cDNA 4930402H24 gene
C21orf59	1110004E09Rik	0.9354	0.9978	0.904	0.8948	218123_at	1424315_at	chromosome 21 open reading frame 59	RIKEN cDNA 1110004E09 gene
C2orf40	1500015O10Rik	0.8301	2.4407	0.833	0.7832	223623_at	1460049_s_at	chromosome 2 open reading frame 40	RIKEN cDNA 1500015O10 gene
C2orf80	D630023F18Rik	1.7052	2.8517	-0.336	-0.3249	241998_at	1439880_at	chromosome 2 open reading frame 80	RIKEN cDNA D630023F18 gene
C3orf38	4930453N24Rik	0.8461	1.9956	0.926	0.8949	229174_at	1438553_x_at	chromosome 3 open reading frame 38	RIKEN cDNA 4930453N24 gene
C3orf70	2510009E07Rik	1.423	2.1724	0.931	0.9217	242447_at	1428097_at	chromosome 3 open reading frame 70	RIKEN cDNA 2510009E07 gene
C5orf22	6030458C11Rik	0.7772	0.9056	0.814	0.7544	1552660_a_at	1428013_at	chromosome 5 open reading frame 22	RIKEN cDNA 6030458C11 gene
C5orf24	B230219D22Rik	1.1528	1.0039	0.925	0.9095	224875_at	1424005_at	chromosome 5 open reading frame 24	RIKEN cDNA B230219D22 gene
C5orf28	Gm7120	1.2811	1.0952	0.448	0.4672	1557828_a_at	1426607_at	Chromosome 5 open reading frame 28	predicted gene 7120
C5orf30	D1Ertd622e	0.8039	1.0016	0.751	0.7291	221823_at	1417471_s_at	chromosome 5 open reading frame 30	DNA segment, Chr 1, ERATO Doi 622, expressed
C5orf34	4833420G17Rik	0.8866	1.1184	0.916	0.8962	229886_at	1419636_at	chromosome 5 open reading frame 34	RIKEN cDNA 4833420G17 gene
C6orf211	1700052N19Rik	1.2548	1.0062	0.899	0.8787	218195_at	1421495_a_at	chromosome 6 open reading frame 211	RIKEN cDNA 1700052N19 gene
C7orf41	2410066E13Rik	1.7743	0.8949	0.263	0.2554	226018_at	1434581_at	chromosome 7 open reading frame 41	RIKEN cDNA 2410066E13 gene
C7orf57	Gm11992	2.2483	1.5603	-0.211	-0.2079	1557636_a_at	1455973_at	chromosome 7 open reading frame 57	predicted gene 11992
C7orf60	B630005N14Rik	1.0841	2.1428	0.928	0.9148	228149_at	1454937_at	chromosome 7 open reading frame 60	RIKEN cDNA B630005N14 gene
C8orf4	1810011O10Rik	0.7907	2.0207	0.22	0.2082	218541_s_at	1451415_at	chromosome 8 open reading frame 4	RIKEN cDNA 1810011O10 gene
C8orf42	2610019F03Rik	1.61	1.2127	0.757	0.7602	230903_s_at	1428357_at	chromosome 8 open reading frame 42	RIKEN cDNA 2610019F03 gene
C9orf41	2410127L17Rik	1.0941	1.0505	0.972	0.9544	228324_at	1437552_at	chromosome 9 open reading frame 41	RIKEN cDNA 2410127L17 gene
C9orf64	2210016F16Rik	1.1945	1.0054	-0.859	-0.8495	223697_x_at	1428331_at	chromosome 9 open reading frame 64	RIKEN cDNA 2210016F16 gene
C9orf89	1110007C09Rik	0.8587	0.9498	0.019	-0.003	223398_at	1431359_a_at	chromosome 9 open reading frame 89	RIKEN cDNA 1110007C09 gene
CABLES2	Cables2	0.7672	0.9265	0.406	0.3947	226004_at	1452307_at	Cdk5 and Abl enzyme substrate 2	CDK5 and Abl enzyme substrate 2
CACHD1	Cachd1	0.9142	2.0367	0.423	0.4226	225627_s_at	1436031_at	cache domain containing 1	cache domain containing 1
CACNA2D1	Cacna2d1	1.0045	1.8466	0.426	0.4299	227623_at	1433643_at	calcium channel, voltage-dependent, alpha 2/delta subunit 1	calcium channel, voltage-dependent, alpha2/delta subunit 1
CACYBP	Cacybp	0.8665	1.2227	0.975	0.9687	210691_s_at	1452047_at	calcyclin binding protein	calcyclin binding protein
CADM1	Cadm1	1.2287	1.1607	-0.283	-0.2763	209032_s_at	1417377_at	cell adhesion molecule 1	cell adhesion molecule 1
CADPS2	Cadps2	1.0387	1.0698	0.189	0.1746	219572_at	1451499_at	Ca++-dependent secretion activator 2	Ca2+-dependent activator protein for secretion 2
CALD1	Cald1	1.518	2.6456	-0.451	-0.4554	201617_x_at	1424768_at	caldesmon 1	caldesmon 1
CALM1	Calm1	0.8858	1.9097	0.703	0.6969	211985_s_at	1433592_at	calmodulin 1 (phosphorylase kinase, delta)	calmodulin 1
CALU	Calu	0.7976	1.2374	-0.662	-0.6595	214845_s_at	1415870_at	calumenin	calumenin
CAMK1D	Camk1d	0.7824	2.0208	-0.258	-0.2778	235626_at	1452050_at	calcium/calmodulin-dependent protein kinase ID	calcium/calmodulin-dependent protein kinase ID
CAMK2D	Camk2d	1.2984	2.2804	0.825	0.8082	224994_at	1422659_at	calcium/calmodulin-dependent protein kinase II delta	calcium/calmodulin-dependent protein kinase II, delta
CAMK2N1	Camk2n1	1.7613	1.8566	0.935	0.9277	218309_at	1456609_at	calcium/calmodulin-dependent protein kinase II inhibitor 1	calcium/calmodulin-dependent protein kinase II inhibitor 1
CAMTA1	Camta1	1.4733	0.9554	-0.813	-0.7907	1555370_a_at	1433971_at	calmodulin binding transcription activator 1	calmodulin binding transcription activator 1
CAPG	Capg	0.974	1.6857	-0.021	-0.0282	201850_at	1450355_a_at	capping protein (actin filament), gelsolin-like	capping protein (actin filament), gelsolin-like
CAPN2	Capn2	0.8077	2.2928	0.794	0.7895	208683_at	1416257_at	calpain 2, (m/II) large subunit	calpain 2
CAPN6	Capn6	0.9439	3.5937	-0.088	-0.0803	202965_s_at	1450429_at	calpain 6	calpain 6
CARS	Cars	0.7455	1.9542	0.804	0.7094	240983_s_at	1452394_at	cysteinyl-tRNA synthetase	cysteinyl-tRNA synthetase
CASC5	Casc5	0.7868	2.4219	0.318	0.3053	1552680_a_at	1438833_at	cancer susceptibility candidate 5	cancer susceptibility candidate 5
CASD1	Casd1	0.8969	1.6331	0.924	0.9063	219342_at	1451980_at	CAS1 domain containing 1	CAS1 domain containing 1
CASK	Cask	0.9051	1.1089	0.114	0.1188	227156_at	1422518_at	calcium/calmodulin-dependent serine protein kinase (MAGUK family)	calcium/calmodulin-dependent serine protein kinase (MAGUK family)
CASP3	Casp3	1.0193	1.5189	0.696	0.6806	202763_at	1426165_a_at	caspase 3, apoptosis-related cysteine peptidase	caspase 3
CASP8	Casp8	1.1029	1.1408	-0.3	-0.3028	213373_s_at	1424552_at	caspase 8, apoptosis-related cysteine peptidase	caspase 8
CASP8AP2	Casp8ap2	0.7759	1.3731	0.72	0.6947	222201_s_at	1449217_at	caspase 8 associated protein 2	caspase 8 associated protein 2
CAV1	Cav1	3.7583	3.1829	-0.327	-0.3297	203065_s_at	1449145_a_at	caveolin 1, caveolae protein, 22kDa	caveolin 1, caveolae protein
CAV2	Cav2	3.5561	2.5083	0.048	0.0365	203324_s_at	1417327_at	caveolin 2	caveolin 2
CBFA2T2	Cbfa2t2	1.3954	0.9025	-0.891	-0.8536	238549_at	1441615_at	core-binding factor, runt domain, alpha subunit 2; translocated to, 2	core-binding factor, runt domain, alpha subunit 2, translocated to, 2 (human)
CBLB	Cblb	1.1624	1.5918	0.724	0.7167	227900_at	1455082_at	Cas-Br-M (murine) ecotropic retroviral transforming sequence b	Casitas B-lineage lymphoma b
CBLN1	Cbln1	1.108	3.834	-0.751	-0.7257	205747_at	1423287_at	cerebellin 1 precursor	cerebellin 1 precursor protein
CBLN4	Cbln4	0.7937	1.0957	0.644	0.6243	242524_at	1433607_at	cerebellin 4 precursor	cerebellin 4 precursor protein
CBR1	Cbr1	0.9436	0.9012	0.9	0.8913	209213_at	1460196_at	carbonyl reductase 1	carbonyl reductase 1
CBS	Cbs	1.518	1.0312	0.799	0.7904	212816_s_at	1423844_s_at	cystathionine-beta-synthase	cystathionine beta-synthase
CBX4	Cbx4	1.2123	2.7776	0.967	0.9594	227558_at	1419583_at	chromobox homolog 4	chromobox homolog 4 (Drosophila Pc class)
CCDC126	Ccdc126	0.88	1.1144	0.755	0.7492	228087_at	1434313_at	coiled-coil domain containing 126	coiled-coil domain containing 126
CCDC141	Ccdc141	1.2545	2.3049	-0.441	-0.4361	1553645_at	1460125_at	coiled-coil domain containing 141	coiled-coil domain containing 141
CCDC160	Ccdc160	0.7897	1.9067	-0.077	-0.0835	1563022_at	1437936_at	coiled-coil domain containing 160	coiled-coil domain containing 160
CCDC18	Ccdc18	0.8123	1.8128	0.871	0.8452	236665_at	1453600_at	coiled-coil domain containing 18	coiled-coil domain containing 18
CCDC58	Ccdc58	0.8387	0.9495	0.824	0.7805	235244_at	1440260_at	coiled-coil domain containing 58	coiled-coil domain containing 58
CCDC80	Ccdc80	1.0611	2.5791	0.929	0.9222	225242_s_at	1424186_at	coiled-coil domain containing 80	coiled-coil domain containing 80
CCDC82	Ccdc82	0.8878	1.5702	0.949	0.9335	223301_s_at	1435346_at	coiled-coil domain containing 82	coiled-coil domain containing 82
CCDC88A	Ccdc88a	0.7952	1.2613	0.709	0.6433	219387_at	1437216_at	coiled-coil domain containing 88A	coiled coil domain containing 88A
CCDC88C	Ccdc88c	0.8225	1.5089	0.78	0.7707	227228_s_at	1427138_at	coiled-coil domain containing 88C	coiled-coil domain containing 88C
CCL2	Ccl2	0.813	1.8918	-0.193	-0.1866	216598_s_at	1420380_at	chemokine (C-C motif) ligand 2	chemokine (C-C motif) ligand 2
CCNB1	Ccnb1	0.837	2.5724	0.915	0.9028	228729_at	1416076_at	cyclin B1	cyclin B1
CCNC	Ccnc	0.9843	1.2513	0.921	0.9026	201955_at	1454144_a_at	cyclin C	cyclin C
CCND1	Ccnd1	0.8437	1.5162	0.216	0.2021	208712_at	1417420_at	cyclin D1	cyclin D1
CCND2	Ccnd2	1.4704	3.8107	-0.625	-0.632	200951_s_at	1434745_at	cyclin D2	cyclin D2
CCNE1	Ccne1	0.9388	2.3268	0.917	0.908	213523_at	1416492_at	cyclin E1	cyclin E1
CCNG2	Ccng2	1.7062	2.4856	0.951	0.9423	202770_s_at	1416488_at	cyclin G2	cyclin G2
CCNJ	Ccnj	0.7749	1.3704	0.329	0.2951	229091_s_at	1455653_at	cyclin J	cyclin J
CCNT2	Ccnt2	0.9835	1.0233	-0.843	-0.8017	229184_at	1427089_at	cyclin T2	cyclin T2
CCPG1	Ccpg1	0.8123	1.3935	0.663	0.6348	222156_x_at	1424420_at	cell cycle progression 1	cell cycle progression 1
CCRN4L	Ccrn4l	1.415	1.5633	0.93	0.9101	1554283_at	1425837_a_at	CCR4 carbon catabolite repression 4-like (S. cerevisiae)	CCR4 carbon catabolite repression 4-like (S. cerevisiae)
CD109	Cd109	1.286	1.4373	-0.032	-0.0303	226545_at	1425658_at	CD109 molecule	CD109 antigen
CD1D	Cd1d1	0.8958	1.7534	-0.467	-0.4539	205789_at	1449130_at	CD1d molecule	CD1d1 antigen
CD200	Cd200	0.7465	3.2102	0.541	0.5384	209583_s_at	1448788_at	CD200 molecule	CD200 antigen
CD24	Cd24a	1.6209	1.8514	-0.573	-0.5698	208650_s_at	1437502_x_at	CD24 molecule	CD24a antigen
CD36	Cd36	0.8586	1.9879	-0.33	-0.3128	206488_s_at	1450883_a_at	CD36 molecule (thrombospondin receptor)	CD36 antigen
CD44	Cd44	2.0005	3.43	0.115	0.1098	212063_at	1434376_at	CD44 molecule (Indian blood group)	CD44 antigen
CD47	Cd47	1.1769	2.9483	0.909	0.9053	226016_at	1419554_at	CD47 molecule	CD47 antigen (Rh-related antigen, integrin-associated signal transducer)
CD55	Cd55	1.2067	2.2023	-0.849	-0.8319	201926_s_at	1460242_at	CD55 molecule, decay accelerating factor for complement (Cromer blood group)	CD55 antigen
CD9	Cd9	1.876	1.7641	0.228	0.2418	201005_at	1416066_at	CD9 molecule	CD9 antigen
CD93	Cd93	0.8705	3.1025	0.849	0.8342	202878_s_at	1456046_at	CD93 molecule	CD93 antigen
CD99	Cd99	1.0302	1.2157	0.863	0.8549	201029_s_at	1428850_x_at	CD99 molecule	CD99 antigen
CDC14B	Cdc14b	1.2254	1.1788	0.764	0.7586	221556_at	1429418_at	CDC14 cell division cycle 14 homolog B (S. cerevisiae)	CDC14 cell division cycle 14 homolog B (S. cerevisiae)
CDC25A	Cdc25a	1.2902	1.2234	0.95	0.9384	1555772_a_at	1417131_at	cell division cycle 25 homolog A (S. pombe)	cell division cycle 25 homolog A (S. pombe)
CDC25C	Cdc25c	0.7499	1.1934	0.358	0.352	217010_s_at	1422252_a_at	cell division cycle 25 homolog C (S. pombe)	cell division cycle 25 homolog C (S. pombe)
CDC37L1	Cdc37l1	1.074	1.0201	0.948	0.9391	219343_at	1417740_at	cell division cycle 37 homolog (S. cerevisiae)-like 1	cell division cycle 37 homolog (S. cerevisiae)-like 1
CDC42EP3	Cdc42ep3	0.9027	2.8365	0.439	0.4332	225685_at	1450700_at	CDC42 effector protein (Rho GTPase binding) 3	CDC42 effector protein (Rho GTPase binding) 3
CDC42EP4	Cdc42ep4	0.9316	1.1483	0.342	0.341	214721_x_at	1436801_x_at	CDC42 effector protein (Rho GTPase binding) 4	CDC42 effector protein (Rho GTPase binding) 4
CDC42EP5	Cdc42ep5	2.0173	1.0734	0.51	0.5053	227850_x_at	1418712_at	CDC42 effector protein (Rho GTPase binding) 5	CDC42 effector protein (Rho GTPase binding) 5
CDC6	Cdc6	1.2136	2.4729	0.945	0.9422	203968_s_at	1417019_a_at	cell division cycle 6 homolog (S. cerevisiae)	cell division cycle 6 homolog (S. cerevisiae)
CDCA2	Cdca2	1.0799	1.8901	0.913	0.9078	226661_at	1455983_at	cell division cycle associated 2	cell division cycle associated 2
CDCA7	Cdca7	1.0877	2.4814	0.772	0.7705	230060_at	1428069_at	cell division cycle associated 7	cell division cycle associated 7
CDCA7L	Cdca7l	1.3181	1.6621	0.67	0.6663	225081_s_at	1451306_at	cell division cycle associated 7-like	cell division cycle associated 7 like
CDH1	Cdh1	1.3127	2.3168	0.879	0.8705	201131_s_at	1448261_at	cadherin 1, type 1, E-cadherin (epithelial)	cadherin 1
CDH10	Cdh10	1.2138	1.3511	-0.879	-0.8674	220115_s_at	1425092_at	cadherin 10, type 2 (T2-cadherin)	cadherin 10
CDH11	Cdh11	1.7332	5.4599	0.914	0.9147	236179_at	1450757_at	cadherin 11, type 2, OB-cadherin (osteoblast)	cadherin 11
CDH13	Cdh13	2.0154	1.4264	-0.405	-0.4043	204726_at	1423551_at	cadherin 13, H-cadherin (heart)	cadherin 13
CDH2	Cdh2	0.7962	4.9153	0.58	0.5594	203441_s_at	1418815_at	cadherin 2, type 1, N-cadherin (neuronal)	cadherin 2
CDH3	Cdh3	0.7396	2.0185	-0.531	-0.5296	203256_at	1426673_at	cadherin 3, type 1, P-cadherin (placental)	cadherin 3
CDH6	Cdh6	1.9943	1.2781	0.25	0.2524	205532_s_at	1450288_at	cadherin 6, type 2, K-cadherin (fetal kidney)	cadherin 6
CDH9	Cdh9	1.3595	1.3844	0.548	0.5328	207729_at	1427618_at	cadherin 9, type 2 (T1-cadherin)	cadherin 9
CDK1	Cdk1	0.7542	1.1277	0.849	0.8274	210559_s_at	1448314_at	cyclin-dependent kinase 1	cyclin-dependent kinase 1
CDK12	Cdk12	0.9765	1.2954	0.925	0.9102	219226_at	1455964_at	cyclin-dependent kinase 12	cyclin-dependent kinase 12
CDK19	Cdk19	1.0761	1.2656	0.949	0.9402	212899_at	1455031_at	cyclin-dependent kinase 19	cyclin-dependent kinase 19
CDK6	Cdk6	1.1713	0.9941	-0.92	-0.8967	224851_at	1435338_at	cyclin-dependent kinase 6	cyclin-dependent kinase 6
CDK7	Cdk7	0.7661	1.4199	-0.968	-0.9384	211297_s_at	1439511_at	cyclin-dependent kinase 7	cyclin-dependent kinase 7
CDKN1A	Cdkn1a	1.3079	2.3043	0.271	0.2663	202284_s_at	1424638_at	cyclin-dependent kinase inhibitor 1A (p21, Cip1)	cyclin-dependent kinase inhibitor 1A (P21)
CDKN1B	Cdkn1b	0.9792	1.3987	0.881	0.8688	209112_at	1434045_at	cyclin-dependent kinase inhibitor 1B (p27, Kip1)	cyclin-dependent kinase inhibitor 1B
CDKN1C	Cdkn1c	2.3061	2.9466	0.721	0.7215	213348_at	1417649_at	cyclin-dependent kinase inhibitor 1C (p57, Kip2)	cyclin-dependent kinase inhibitor 1C (P57)
CDKN2A	Cdkn2a	1.1709	1.0571	0.151	0.1363	209644_x_at	1450140_a_at	cyclin-dependent kinase inhibitor 2A (melanoma, p16, inhibits CDK4)	cyclin-dependent kinase inhibitor 2A
CDKN2B	Cdkn2b	1.0607	3.2867	0.108	0.0961	236313_at	1449152_at	cyclin-dependent kinase inhibitor 2B (p15, inhibits CDK4)	cyclin-dependent kinase inhibitor 2B (p15, inhibits CDK4)
CDKN2C	Cdkn2c	0.8435	0.95	0.887	0.858	204159_at	1416868_at	cyclin-dependent kinase inhibitor 2C (p18, inhibits CDK4)	cyclin-dependent kinase inhibitor 2C (p18, inhibits CDK4)
CDO1	Cdo1	1.0011	2.2493	0.483	0.4558	204154_at	1448842_at	cysteine dioxygenase, type I	cysteine dioxygenase 1, cytosolic
CDON	Cdon	0.9342	1.5192	0.811	0.8028	227526_at	1434957_at	Cdon homolog (mouse)	cell adhesion molecule-related/down-regulated by oncogenes
CDS1	Cds1	1.1171	1.1403	0.944	0.9319	205709_s_at	1428680_at	CDP-diacylglycerol synthase (phosphatidate cytidylyltransferase) 1	CDP-diacylglycerol synthase 1
CDT1	Cdt1	1.0838	1.6288	0.791	0.7845	228868_x_at	1424144_at	Chromatin licensing and DNA replication factor 1	chromatin licensing and DNA replication factor 1
CDYL	Cdyl	1.2974	0.9156	0.956	0.9445	203100_s_at	1448935_at	chromodomain protein, Y-like	chromodomain protein, Y chromosome-like
CEBPD	Cebpd	1.3794	2.2748	0.748	0.7454	203973_s_at	1423233_at	CCAAT/enhancer binding protein (C/EBP), delta	CCAAT/enhancer binding protein (C/EBP), delta
CEBPG	Cebpg	0.7831	1.1772	0.435	0.4377	204203_at	1425262_at	CCAAT/enhancer binding protein (C/EBP), gamma	CCAAT/enhancer binding protein (C/EBP), gamma
CEBPZ	Cebpz	1.1527	1.202	0.967	0.9585	203341_at	1429962_at	CCAAT/enhancer binding protein (C/EBP), zeta	CCAAT/enhancer binding protein zeta
CECR2	Cecr2	1.1082	2.0238	0.919	0.9088	223729_at	1431014_at	cat eye syndrome chromosome region, candidate 2	cat eye syndrome chromosome region, candidate 2 homolog (human)
CELF4	Celf4	1.9031	1.6649	-0.704	-0.6986	238966_at	1426930_at	CUGBP, Elav-like family member 4	CUGBP, Elav-like family member 4
CELF5	Celf5	1.709	1.3502	-0.434	-0.4326	230497_at	1434969_at	CUGBP, Elav-like family member 5	CUGBP, Elav-like family member 5
CENPE	Cenpe	0.8062	2.0697	0.489	0.4757	205046_at	1439040_at	centromere protein E, 312kDa	centromere protein E
CENPF	Cenpf	0.7632	2.3193	-0.07	-0.0762	209172_s_at	1427161_at	centromere protein F, 350/400kDa (mitosin)	centromere protein F
CENPH	Cenph	0.8019	2.0049	0.726	0.7205	231772_x_at	1422016_a_at	centromere protein H	centromere protein H
CENPI	Cenpi	0.8504	0.9114	0.677	0.66	214804_at	1436723_at	centromere protein I	centromere protein I
CENPJ	Cenpj	0.8035	1.0587	0.602	0.6017	223513_at	1437643_at	centromere protein J	centromere protein J
CENPK	Cenpk	0.9083	1.5907	0.831	0.8098	222848_at	1418264_at	centromere protein K	centromere protein K
CENPL	Cenpl	0.7549	1.4614	0.759	0.7419	232065_x_at	1429326_at	centromere protein L	centromere protein L
CENPN	Cenpn	1.1038	1.5904	0.956	0.9503	219555_s_at	1452305_s_at	centromere protein N	centromere protein N
CENPW	Cenpw	0.9871	1.5169	0.822	0.8065	226936_at	1429156_at	centromere protein W	centromere protein W
CEP152	Cep152	0.893	0.9875	0.233	0.2263	215170_s_at	1427496_at	centrosomal protein 152kDa	centrosomal protein 152
CEP170	Cep170	0.9105	1.2337	0.745	0.7363	207719_x_at	1437154_at	centrosomal protein 170kDa	centrosomal protein 170
CEP290	Cep290	1.408	0.948	-0.649	-0.6183	221683_s_at	1425642_at	centrosomal protein 290kDa	centrosomal protein 290
CEP68	Cep68	1.1873	1.2982	-0.772	-0.7542	239442_at	1441340_at	centrosomal protein 68kDa	centrosomal protein 68
CEP76	Cep76	0.7778	1.1722	0.887	0.8619	52285_f_at	1437209_at	centrosomal protein 76kDa	centrosomal protein 76
CEP97	Cep97	0.7937	1.1104	-0.497	-0.4855	235918_x_at	1456121_at	centrosomal protein 97kDa	centrosomal protein 97
CER1	Cer1	1.7778	3.9989	0.414	0.4108	221378_at	1450256_at	cerberus 1, cysteine knot superfamily, homolog (Xenopus laevis)	cerberus 1 homolog (Xenopus laevis)
CFL2	Cfl2	0.9707	1.5376	0.859	0.8241	233496_s_at	1418066_at	cofilin 2 (muscle)	cofilin 2, muscle
CFLAR	Cflar	1.5993	1.3267	0.748	0.7435	239629_at	1424996_at	CASP8 and FADD-like apoptosis regulator	CASP8 and FADD-like apoptosis regulator
CGN	Cgn	0.7567	0.9268	0.525	0.5134	223232_s_at	1435155_at	cingulin	cingulin
CGNL1	Cgnl1	1.5549	1.6296	0.508	0.5098	225817_at	1452309_at	cingulin-like 1	cingulin-like 1
---	Chd1l	0.9732	1.3037	-0.152	-0.1512	238070_at	1449415_at	---	chromodomain helicase DNA binding protein 1-like
CHD2	Chd2	1.1132	1.0611	0.512	0.4816	228999_at	1445843_at	chromodomain helicase DNA binding protein 2	chromodomain helicase DNA binding protein 2
CHD7	Chd7	1.1334	1.7078	-0.29	-0.2851	226123_at	1448026_at	chromodomain helicase DNA binding protein 7	chromodomain helicase DNA binding protein 7
CHD9	Chd9	1.4947	1.6327	-0.708	-0.6996	239654_at	1457672_at	Chromodomain helicase DNA binding protein 9	chromodomain helicase DNA binding protein 9
CHEK1	Chek1	1.153	2.1417	0.987	0.9749	205393_s_at	1450677_at	CHK1 checkpoint homolog (S. pombe)	checkpoint kinase 1 homolog (S. pombe)
CHEK2	Chek2	0.9931	1.2293	0.861	0.8529	210416_s_at	1422747_at	CHK2 checkpoint homolog (S. pombe)	CHK2 checkpoint homolog (S. pombe)
CHMP2B	Chmp2b	0.8037	1.2884	-0.979	-0.9641	202537_s_at	1428252_at	chromatin modifying protein 2B	chromatin modifying protein 2B
CHMP4C	Chmp4c	1.1642	1.4566	0.773	0.7612	226803_at	1420517_at	chromatin modifying protein 4C	chromatin modifying protein 4C
CHN1	Chn1	0.9784	1.4802	-0.785	-0.7811	212624_s_at	1420545_a_at	chimerin (chimaerin) 1	chimerin (chimaerin) 1
CHN2	Chn2	1.5697	1.1034	0.741	0.7156	213385_at	1428573_at	chimerin (chimaerin) 2	chimerin (chimaerin) 2
CHPT1	Chpt1	0.7823	1.3491	-0.719	-0.7046	221675_s_at	1455901_at	choline phosphotransferase 1	choline phosphotransferase 1
CHST2	Chst2	1.2786	2.2894	-0.088	-0.1033	203921_at	1422758_at	carbohydrate (N-acetylglucosamine-6-O) sulfotransferase 2	carbohydrate sulfotransferase 2
CHST7	Chst7	1.1932	2.6922	-0.338	-0.3397	206756_at	1449402_at	carbohydrate (N-acetylglucosamine 6-O) sulfotransferase 7	carbohydrate (N-acetylglucosamino) sulfotransferase 7
CHSY1	Chsy1	0.7736	1.339	0.192	0.1833	203044_at	1434316_at	chondroitin sulfate synthase 1	chondroitin sulfate synthase 1
CIRBP	Cirbp	0.8996	1.4984	-0.366	-0.3283	200810_s_at	1416332_at	cold inducible RNA binding protein	cold inducible RNA binding protein
CISD1	Cisd1	0.8757	0.9194	0.875	0.8583	218597_s_at	1416849_at	CDGSH iron sulfur domain 1	CDGSH iron sulfur domain 1
CISD2	Cisd2	0.737	1.1328	0.519	0.4679	226686_at	1430992_s_at	CDGSH iron sulfur domain 2	CDGSH iron sulfur domain 2
CITED2	Cited2	1.0198	1.2745	0.489	0.469	209357_at	1452207_at	Cbp/p300-interacting transactivator, with Glu/Asp-rich carboxy-terminal domain, 2	Cbp/p300-interacting transactivator, with Glu/Asp-rich carboxy-terminal domain, 2
CKB	Ckb	0.8601	2.1725	0.466	0.4549	200884_at	1455106_a_at	creatine kinase, brain	creatine kinase, brain
CLASP1	Clasp1	0.7825	1.1763	0.418	0.4235	212752_at	1452265_at	cytoplasmic linker associated protein 1	CLIP associating protein 1
CLCC1	Clcc1	1.0556	0.9973	-0.739	-0.7222	207855_s_at	1437511_x_at	chloride channel CLIC-like 1	chloride channel CLIC-like 1
CLCN4	Clcn4-2	1.1654	1.3599	0.727	0.7201	214769_at	1448161_a_at	chloride channel 4	chloride channel 4-2
CLCN5	Clcn5	1.1156	1.8775	0.588	0.5851	232127_at	1429400_at	chloride channel 5	chloride channel 5
CLDN11	Cldn11	0.9191	2.2998	0.525	0.4905	228335_at	1416003_at	claudin 11	claudin 11
CLDN6	Cldn6	1.5464	1.5589	0.859	0.8376	237810_at	1417845_at	claudin 6	claudin 6
CLDND1	Cldnd1	0.7779	1.4628	0.651	0.6204	208925_at	1429555_at	claudin domain containing 1	claudin domain containing 1
CLEC1B	Clec1b	1.4133	3.0807	0.595	0.587	220496_at	1421182_at	C-type lectin domain family 1, member B	C-type lectin domain family 1, member b
CLGN	Clgn	0.8932	1.3353	-0.726	-0.701	205830_at	1418617_x_at	calmegin	calmegin
CLIP1	Clip1	1.1552	1.7957	0.863	0.838	242287_at	1425060_s_at	CAP-GLY domain containing linker protein 1	CAP-GLY domain containing linker protein 1
CLIP4	Clip4	1.7768	1.4308	0.588	0.575	226425_at	1435504_at	CAP-GLY domain containing linker protein family, member 4	CAP-GLY domain containing linker protein family, member 4
CLMN	Clmn	1.2618	1.2542	-0.659	-0.6424	213839_at	1425321_a_at	calmin (calponin-like, transmembrane)	calmin
CLN6	Cln6	0.7667	1.1543	-0.891	-0.8323	218161_s_at	1454837_at	ceroid-lipofuscinosis, neuronal 6, late infantile, variant	ceroid-lipofuscinosis, neuronal 6
CLN8	Cln8	0.9345	1.0169	0.27	0.2685	222874_s_at	1455745_at	ceroid-lipofuscinosis, neuronal 8 (epilepsy, progressive with mental retardation)	ceroid-lipofuscinosis, neuronal 8
CLU	Clu	0.9167	4.4409	-0.502	-0.4938	208792_s_at	1437689_x_at	clusterin	clusterin
CMC1	Cmc1	1.0042	0.9859	-0.659	-0.6183	228283_at	1431510_s_at	COX assembly mitochondrial protein homolog (S. cerevisiae)	COX assembly mitochondrial protein homolog (S. cerevisiae)
CNIH4	Cnih4	1.1845	1.0083	-0.933	-0.9224	218728_s_at	1436436_at	cornichon homolog 4 (Drosophila)	cornichon homolog 4 (Drosophila)
CNKSR2	Cnksr2	0.9481	1.3946	-0.085	-0.0812	229116_at	1445194_at	connector enhancer of kinase suppressor of Ras 2	connector enhancer of kinase suppressor of Ras 2
CNKSR3	Cnksr3	1.1478	1.7131	-0.031	-0.0251	227481_at	1433983_at	CNKSR family member 3	Cnksr family member 3
CNN1	Cnn1	1.4137	1.0832	-0.336	-0.3599	203951_at	1417917_at	calponin 1, basic, smooth muscle	calponin 1
CNPY1	Cnpy1	1.2545	2.1199	-0.754	-0.7381	1559283_a_at	1437996_s_at	canopy 1 homolog (zebrafish)	canopy 1 homolog (zebrafish)
CNRIP1	Cnrip1	1.2748	1.793	0.798	0.789	226751_at	1433695_at	cannabinoid receptor interacting protein 1	cannabinoid receptor interacting protein 1
CNTN1	Cntn1	1.6423	1.3536	-0.097	-0.1004	227202_at	1452981_at	Contactin 1	contactin 1
CNTN4	Cntn4	2.2829	0.9299	0.761	0.7579	229084_at	1438782_at	contactin 4	contactin 4
CNTNAP2	Cntnap2	1.4664	1.4221	0.935	0.9213	219302_s_at	1422798_at	contactin associated protein-like 2	contactin associated protein-like 2
CEP110	Cep110	0.7443	0.9058	-0.79	-0.7442	242916_at	1421005_at	centrosomal protein 110kDa	centrosomal protein 110
COBL	Cobl	1.3489	2.9413	0.828	0.8229	213050_at	1434917_at	cordon-bleu homolog (mouse)	cordon-bleu
COBLL1	Cobll1	2.0283	2.8181	0.58	0.5794	203642_s_at	1454795_at	COBL-like 1	Cobl-like 1
COCH	Coch	1.0607	1.4908	0.781	0.7668	1554242_a_at	1423285_at	coagulation factor C homolog, cochlin (Limulus polyphemus)	coagulation factor C homolog (Limulus polyphemus)
COL11A1	Col11a1	1.5769	3.4084	0.576	0.5567	229271_x_at	1449154_at	collagen, type XI, alpha 1	collagen, type XI, alpha 1
COL12A1	Col12a1	2.9312	1.8253	0.13	0.1188	225664_at	1434411_at	collagen, type XII, alpha 1	collagen, type XII, alpha 1
COL13A1	Col13a1	1.2966	1.7471	0.412	0.4098	211343_s_at	1422866_at	collagen, type XIII, alpha 1	collagen, type XIII, alpha 1
COL14A1	Col14a1	0.7969	2.1111	-0.407	-0.4044	212865_s_at	1427168_a_at	collagen, type XIV, alpha 1	collagen, type XIV, alpha 1
COL15A1	Col15a1	3.0671	1.0087	0.96	0.9254	203477_at	1448755_at	collagen, type XV, alpha 1	collagen, type XV, alpha 1
COL18A1	Col18a1	1.0629	2.5674	0.207	0.1971	209082_s_at	1418237_s_at	collagen, type XVIII, alpha 1	collagen, type XVIII, alpha 1
COL1A1	Col1a1	2.0159	4.6963	0.948	0.9474	202311_s_at	1423669_at	collagen, type I, alpha 1	collagen, type I, alpha 1
COL1A2	Col1a2	1.7651	4.7824	0.984	0.9831	202404_s_at	1423110_at	collagen, type I, alpha 2	collagen, type I, alpha 2
COL3A1	Col3a1	4.6824	5.5245	0.903	0.9036	211161_s_at	1427883_a_at	collagen, type III, alpha 1	collagen, type III, alpha 1
COL4A2	Col4a2	0.8411	3.2962	0.822	0.8185	211964_at	1424051_at	collagen, type IV, alpha 2	collagen, type IV, alpha 2
COL4A5	Col4a5	0.8874	3.9104	0.824	0.8133	213110_s_at	1425476_at	collagen, type IV, alpha 5	collagen, type IV, alpha 5
COL4A6	Col4a6	1.3207	1.7943	0.325	0.3198	213992_at	1421007_at	collagen, type IV, alpha 6	collagen, type IV, alpha 6
COL5A1	Col5a1	1.8838	3.516	0.986	0.9843	203325_s_at	1416740_at	collagen, type V, alpha 1	collagen, type V, alpha 1
COL5A2	Col5a2	2.3491	4.3307	0.788	0.7838	221730_at	1422437_at	collagen, type V, alpha 2	collagen, type V, alpha 2
COL6A1	Col6a1	1.4706	3.5789	0.868	0.8638	213428_s_at	1448590_at	collagen, type VI, alpha 1	collagen, type VI, alpha 1
COL6A2	Col6a2	1.0094	2.8051	0.806	0.7887	209156_s_at	1452250_a_at	collagen, type VI, alpha 2	collagen, type VI, alpha 2
COL6A3	Col6a3	2.8803	3.5223	0.794	0.7907	201438_at	1424131_at	collagen, type VI, alpha 3	collagen, type VI, alpha 3
COL8A1	Col8a1	2.323	2.6823	-0.164	-0.1665	226237_at	1455627_at	collagen, type VIII, alpha 1	collagen, type VIII, alpha 1
COL8A2	Col8a2	1.4858	2.8266	0.911	0.9012	221900_at	1434667_at	collagen, type VIII, alpha 2	collagen, type VIII, alpha 2
COL9A3	Col9a3	1.3049	0.9995	0.708	0.6795	204724_s_at	1460693_a_at	collagen, type IX, alpha 3	collagen, type IX, alpha 3
COLEC12	Colec12	1.9164	3.2434	0.941	0.9379	221019_s_at	1419693_at	collectin sub-family member 12	collectin sub-family member 12
COMMD3	Commd3	1.8912	1.6481	0.808	0.8061	218048_at	1454642_a_at	COMM domain containing 3	COMM domain containing 3
COMT	Comt1	1.0665	1.2865	-0.857	-0.8519	208818_s_at	1418701_at	catechol-O-methyltransferase	catechol-O-methyltransferase 1
COQ10B	Coq10b	0.7484	1.0834	-0.288	-0.2782	219397_at	1428487_s_at	coenzyme Q10 homolog B (S. cerevisiae)	coenzyme Q10 homolog B (S. cerevisiae)
COQ2	Coq2	0.976	0.9386	-0.636	-0.6251	213379_at	1452791_at	coenzyme Q2 homolog, prenyltransferase (yeast)	coenzyme Q2 homolog, prenyltransferase (yeast)
CORO2B	Coro2b	0.7558	1.7201	0.233	0.2272	209789_at	1434326_x_at	coronin, actin binding protein, 2B	coronin, actin binding protein, 2B
COTL1	---	1.0916	1.8813	-0.323	-0.3247	224583_at	1437811_x_at	coactosin-like 1 (Dictyostelium)	---
COX7C	Cox7c	0.7395	1.1932	0.732	0.7074	213846_at	1459885_s_at	cytochrome c oxidase subunit VIIc	cytochrome c oxidase, subunit VIIc
CPEB2	Cpeb2	1.3023	1.8335	0.864	0.853	226939_at	1434272_at	cytoplasmic polyadenylation element binding protein 2	cytoplasmic polyadenylation element binding protein 2
CPEB3	Cpeb3	0.8877	1.0288	-0.303	-0.2928	205773_at	1455372_at	cytoplasmic polyadenylation element binding protein 3	cytoplasmic polyadenylation element binding protein 3
CPEB4	Cpeb4	0.9339	1.6779	0.7	0.6115	224828_at	1420618_at	cytoplasmic polyadenylation element binding protein 4	cytoplasmic polyadenylation element binding protein 4
CPS1	Cps1	1.069	1.1165	-0.643	-0.6275	204920_at	1455540_at	carbamoyl-phosphate synthase 1, mitochondrial	carbamoyl-phosphate synthetase 1
CPSF6	Cpsf6	1.2607	2.1134	-0.286	-0.2847	226934_at	1428234_at	cleavage and polyadenylation specific factor 6, 68kDa	cleavage and polyadenylation specific factor 6
CPT1A	Cpt1a	0.9336	2.6566	0.912	0.9055	203633_at	1434866_x_at	carnitine palmitoyltransferase 1A (liver)	carnitine palmitoyltransferase 1a, liver
CRABP1	Crabp1	1.186	2.5098	-0.767	-0.7587	205350_at	1448326_a_at	cellular retinoic acid binding protein 1	cellular retinoic acid binding protein I
CRABP2	Crabp2	0.7484	1.506	0.642	0.6399	202575_at	1451191_at	cellular retinoic acid binding protein 2	cellular retinoic acid binding protein II
CREB3L2	Creb3l2	0.964	2.6251	0.674	0.6679	212345_s_at	1452381_at	cAMP responsive element binding protein 3-like 2	cAMP responsive element binding protein 3-like 2
CREBZF	Crebzf	1.1708	1.5729	0.333	0.3477	225595_at	1434618_at	CREB/ATF bZIP transcription factor	CREB/ATF bZIP transcription factor
CRISPLD2	Crispld2	1.9529	2.8366	0.941	0.9382	221541_at	1437056_x_at	cysteine-rich secretory protein LCCL domain containing 2	cysteine-rich secretory protein LCCL domain containing 2
CRMP1	Crmp1	1.0944	1.6309	-0.763	-0.7577	202517_at	1448289_at	collapsin response mediator protein 1	collapsin response mediator protein 1
CRTAP	Crtap	0.9967	1.6306	-0.469	-0.4465	1554464_a_at	1448592_at	cartilage associated protein	cartilage associated protein
CRTC3	Crtc3	0.754	1.1806	0.96	0.9461	218648_at	1436379_at	CREB regulated transcription coactivator 3	CREB regulated transcription coactivator 3
CRYZL1	Cryzl1	1.1155	1.2434	0.48	0.4426	1552347_at	1430547_s_at	crystallin, zeta (quinone reductase)-like 1	crystallin, zeta (quinone reductase)-like 1
CSGALNACT1	Csgalnact1	0.9111	1.3305	0.891	0.8744	219049_at	1452366_at	chondroitin sulfate N-acetylgalactosaminyltransferase 1	chondroitin sulfate N-acetylgalactosaminyltransferase 1
CSNK1E	Csnk1e	0.8405	1.1276	-0.06	-0.0574	202332_at	1417175_at	casein kinase 1, epsilon	casein kinase 1, epsilon
CSPG5	Cspg5	1.7435	0.9499	0.105	0.0986	39966_at	1450713_at	chondroitin sulfate proteoglycan 5 (neuroglycan C)	chondroitin sulfate proteoglycan 5
CSRNP3	Csrnp3	2.2226	1.294	0.154	0.1319	235355_at	1455516_at	cysteine-serine-rich nuclear protein 3	cysteine-serine-rich nuclear protein 3
CST3	Cst3	0.9807	1.6807	0.927	0.9225	201360_at	1426195_a_at	cystatin C	cystatin C
CTBP2	Ctbp2	0.7646	1.0504	0.852	0.8421	201219_at	1422887_a_at	C-terminal binding protein 2	C-terminal binding protein 2
CTBS	Ctbs	0.9052	1.4722	0.847	0.8295	218923_at	1429943_at	chitobiase, di-N-acetyl-	chitobiase, di-N-acetyl-
CTDSPL	Ctdspl	0.9462	1.6306	-0.748	-0.7462	201906_s_at	1422510_at	CTD (carboxy-terminal domain, RNA polymerase II, polypeptide A) small phosphatase-like	CTD (carboxy-terminal domain, RNA polymerase II, polypeptide A) small phosphatase-like
CTGF	Ctgf	2.2401	2.9977	0.566	0.5569	209101_at	1416953_at	connective tissue growth factor	connective tissue growth factor
CTH	Cth	1.1361	3.2489	0.889	0.8803	217127_at	1426243_at	cystathionase (cystathionine gamma-lyase)	cystathionase (cystathionine gamma-lyase)
CTHRC1	Cthrc1	1.1616	2.7874	0.793	0.7893	225681_at	1452968_at	collagen triple helix repeat containing 1	collagen triple helix repeat containing 1
CTNND2	Ctnnd2	1.666	0.8894	0.026	0.0319	209618_at	1422592_at	catenin (cadherin-associated protein), delta 2 (neural plakophilin-related arm-repeat protein)	catenin (cadherin associated protein), delta 2
CTSB	Ctsb	0.9133	3.7271	0.732	0.7292	200839_s_at	1417492_at	cathepsin B	cathepsin B
CTSC	Ctsc	1.6418	1.2001	-0.705	-0.6996	225646_at	1416382_at	cathepsin C	cathepsin C
CTSH	Ctsh	1.2997	3.0321	-0.014	-0.0136	202295_s_at	1443814_x_at	cathepsin H	cathepsin H
CTTN	Cttn	1.0483	0.9013	0.787	0.7803	214782_at	1433908_a_at	cortactin	cortactin
CTTNBP2	Cttnbp2	0.9957	2.2456	-0.103	-0.0957	232136_s_at	1435435_at	cortactin binding protein 2	cortactin binding protein 2
CUL4A	Cul4a	0.9245	0.9855	-0.496	-0.4672	201424_s_at	1451971_at	cullin 4A	cullin 4A
CXADR	Cxadr	0.8625	1.4346	0.794	0.7826	239155_at	1453282_at	coxsackie virus and adenovirus receptor	coxsackie virus and adenovirus receptor
CXCL1	Cxcl1	0.8673	1.288	0.604	0.5828	204470_at	1419209_at	chemokine (C-X-C motif) ligand 1 (melanoma growth stimulating activity, alpha)	chemokine (C-X-C motif) ligand 1
CXCL12	Cxcl12	1.6494	3.1836	-0.344	-0.3469	209687_at	1417574_at	chemokine (C-X-C motif) ligand 12	chemokine (C-X-C motif) ligand 12
CXCL14	Cxcl14	2.06	1.9743	0.375	0.3585	222484_s_at	1418457_at	chemokine (C-X-C motif) ligand 14	chemokine (C-X-C motif) ligand 14
CXCR4	Cxcr4	2.2647	3.872	0.128	0.1319	217028_at	1448710_at	chemokine (C-X-C motif) receptor 4	chemokine (C-X-C motif) receptor 4
CXCR7	Cxcr7	2.8265	3.4944	0.926	0.9231	212977_at	1417625_s_at	chemokine (C-X-C motif) receptor 7	chemokine (C-X-C motif) receptor 7
CXXC4	Cxxc4	1.3429	1.8506	0.701	0.6908	229774_at	1456811_at	CXXC finger protein 4	CXXC finger 4
CYB5A	Cyb5	0.885	1.0885	-0.48	-0.4589	215726_s_at	1416727_a_at	cytochrome b5 type A (microsomal)	cytochrome b-5
CYB5B	Cyb5b	0.7846	1.1893	-0.72	-0.6887	238554_at	1448844_at	cytochrome b5 type B (outer mitochondrial membrane)	cytochrome b5 type B
CYFIP2	Cyfip2	0.8377	1.6965	-0.806	-0.7943	220999_s_at	1428347_at	cytoplasmic FMR1 interacting protein 2	cytoplasmic FMR1 interacting protein 2
CYP1B1	Cyp1b1	1.9073	3.9369	-0.411	-0.4035	202437_s_at	1416612_at	cytochrome P450, family 1, subfamily B, polypeptide 1	cytochrome P450, family 1, subfamily b, polypeptide 1
CYP20A1	Cyp20a1	0.8306	1.4438	-0.922	-0.9087	219565_at	1435616_at	cytochrome P450, family 20, subfamily A, polypeptide 1	cytochrome P450, family 20, subfamily A, polypeptide 1
CYP26A1	Cyp26a1	0.8878	4.0708	0.289	0.2807	206424_at	1419430_at	cytochrome P450, family 26, subfamily A, polypeptide 1	cytochrome P450, family 26, subfamily a, polypeptide 1
CYP2S1	Cyp2s1	1.3091	1.3719	-0.897	-0.8923	223385_at	1428283_at	cytochrome P450, family 2, subfamily S, polypeptide 1	cytochrome P450, family 2, subfamily s, polypeptide 1
CYR61	Cyr61	1.1809	2.7974	-0.278	-0.275	201289_at	1438133_a_at	cysteine-rich, angiogenic inducer, 61	cysteine rich protein 61
DAAM1	Daam1	1.0533	1.3169	0.688	0.6795	216060_s_at	1431035_at	dishevelled associated activator of morphogenesis 1	dishevelled associated activator of morphogenesis 1
DAB2	Dab2	1.0908	2.4147	0.94	0.9329	201280_s_at	1423805_at	disabled homolog 2, mitogen-responsive phosphoprotein (Drosophila)	disabled homolog 2 (Drosophila)
DACH1	Dach1	2.9029	1.7889	-0.063	-0.0554	205471_s_at	1433743_at	dachshund homolog 1 (Drosophila)	dachshund 1 (Drosophila)
DACT1	Dact1	1.1205	1.8788	0.463	0.4653	219179_at	1417937_at	dapper, antagonist of beta-catenin, homolog 1 (Xenopus laevis)	dapper homolog 1, antagonist of beta-catenin (xenopus)
DAPP1	Dapp1	1.2101	1.3481	0.094	0.0849	219290_x_at	1421936_at	dual adaptor of phosphotyrosine and 3-phosphoinositides	dual adaptor for phosphotyrosine and 3-phosphoinositides 1
DBC1	Dbc1	1.0449	1.862	-0.142	-0.1393	205818_at	1417318_at	deleted in bladder cancer 1	deleted in bladder cancer 1 (human)
DCHS1	Dchs1	0.9635	1.1199	0.697	0.6921	222101_s_at	1429163_at	dachsous 1 (Drosophila)	dachsous 1 (Drosophila)
DCLK1	Dclk1	1.9761	2.3031	-0.434	-0.4234	230962_at	1450863_a_at	doublecortin-like kinase 1	doublecortin-like kinase 1
DCLK2	Dclk2	0.7995	0.9558	-0.874	-0.8669	227666_at	1428222_at	doublecortin-like kinase 2	doublecortin-like kinase 2
DCN	Dcn	3.5171	4.69	0.868	0.8676	211896_s_at	1449368_at	decorin	decorin
DCPS	Dcps	0.7878	0.894	0.869	0.848	218774_at	1424080_at	decapping enzyme, scavenger	decapping enzyme, scavenger
DCUN1D1	Dcun1d1	1.2544	1.2895	0.834	0.7959	242428_at	1455054_a_at	DCN1, defective in cullin neddylation 1, domain containing 1 (S. cerevisiae)	DCN1, defective in cullin neddylation 1, domain containing 1 (S. cerevisiae)
DDAH1	Ddah1	1.5929	1.7178	-0.132	-0.1364	209094_at	1455400_at	dimethylarginine dimethylaminohydrolase 1	dimethylarginine dimethylaminohydrolase 1
DDAH2	Ddah2	0.869	1.309	0.562	0.5468	215537_x_at	1416457_at	dimethylarginine dimethylaminohydrolase 2	dimethylarginine dimethylaminohydrolase 2
DDB2	Ddb2	1.5658	1.1163	0.472	0.4725	203409_at	1436680_s_at	damage-specific DNA binding protein 2, 48kDa	damage specific DNA binding protein 2
DDHD2	Ddhd2	0.7861	1.0403	0.23	0.2136	212690_at	1435376_at	DDHD domain containing 2	DDHD domain containing 2
DDI2	Ddi2	0.9723	0.9035	-0.562	-0.5508	225780_at	1435536_at	DNA-damage inducible 1 homolog 2 (S. cerevisiae)	DNA-damage inducible protein 2
DDIT4	Ddit4	2.2135	1.863	0.105	0.0969	202887_s_at	1428306_at	DNA-damage-inducible transcript 4	DNA-damage-inducible transcript 4
DDIT4L	Ddit4l	1.061	1.6616	0.802	0.7901	228057_at	1451751_at	DNA-damage-inducible transcript 4-like	DNA-damage-inducible transcript 4-like
DDR1	Ddr1	0.8557	1.2809	0.896	0.8915	208779_x_at	1456226_x_at	discoidin domain receptor tyrosine kinase 1	discoidin domain receptor family, member 1
DDR2	Ddr2	1.7189	1.7412	0.629	0.6159	225442_at	1455688_at	discoidin domain receptor tyrosine kinase 2	discoidin domain receptor family, member 2
DDX20	Ddx20	0.8326	1.3771	0.827	0.8238	224315_at	1416751_a_at	DEAD (Asp-Glu-Ala-Asp) box polypeptide 20	DEAD (Asp-Glu-Ala-Asp) box polypeptide 20
DDX21	Ddx21	0.9547	1.7285	0.935	0.9324	208152_s_at	1448270_at	DEAD (Asp-Glu-Ala-Asp) box polypeptide 21	DEAD (Asp-Glu-Ala-Asp) box polypeptide 21
DDX25	Ddx25	1.4024	0.9241	0.446	0.4329	219945_at	1418263_at	DEAD (Asp-Glu-Ala-Asp) box polypeptide 25	DEAD (Asp-Glu-Ala-Asp) box polypeptide 25
DDX31	Ddx31	0.7605	0.9016	0.753	0.7226	235436_at	1438962_s_at	DEAD (Asp-Glu-Ala-Asp) box polypeptide 31	DEAD/H (Asp-Glu-Ala-Asp/His) box polypeptide 31
DDX58	Ddx58	0.8789	1.0346	0.416	0.4167	218943_s_at	1436562_at	DEAD (Asp-Glu-Ala-Asp) box polypeptide 58	DEAD (Asp-Glu-Ala-Asp) box polypeptide 58
DENND1B	Dennd1b	1.2753	1.0862	-0.802	-0.7761	219696_at	1444951_at	DENN/MADD domain containing 1B	DENN/MADD domain containing 1B
DENND2A	Dennd2a	1.0909	0.9135	0.371	0.3664	221886_at	1433500_at	DENN/MADD domain containing 2A	DENN/MADD domain containing 2A
DENND5B	Dennd5b	1.1934	1.2948	0.754	0.7422	215058_at	1455340_at	DENN/MADD domain containing 5B	DENN/MADD domain containing 5B
DENR	Denr	1.56	0.9272	0.311	0.3005	238982_at	1420368_at	density-regulated protein	density-regulated protein
DEPDC1	Depdc1a	1.2312	1.7181	0.87	0.8565	232278_s_at	1424292_at	DEP domain containing 1	DEP domain containing 1a
DEPDC1B	Depdc1b	0.8266	2.2871	0.836	0.8135	226980_at	1434789_at	DEP domain containing 1B	DEP domain containing 1B
DEPDC7	Depdc7	1.021	1.6658	0.75	0.7185	228293_at	1424303_at	DEP domain containing 7	DEP domain containing 7
DEPDC6	Depdc6	0.9808	2.4513	-0.679	-0.6561	218858_at	1451348_at	DEP domain containing 6	DEP domain containing 6
PPPDE2	Pppde2	0.7988	0.9291	-0.344	-0.3559	212527_at	1460689_at	PPPDE peptidase domain containing 2	PPPDE peptidase domain containing 2
DHFR	Dhfr	1.0849	1.3706	0.962	0.9515	202533_s_at	1419172_at	dihydrofolate reductase	dihydrofolate reductase
DHTKD1	Dhtkd1	0.7874	0.9157	0.71	0.6701	227094_at	1457027_at	dehydrogenase E1 and transketolase domain containing 1	dehydrogenase E1 and transketolase domain containing 1
DHX9	Dhx9	0.9672	1.4636	0.45	0.435	212107_s_at	1425617_at	DEAH (Asp-Glu-Ala-His) box polypeptide 9	DEAH (Asp-Glu-Ala-His) box polypeptide 9
DIAPH2	Diap2	3.1528	1.4512	0.645	0.5887	205603_s_at	1427564_at	diaphanous homolog 2 (Drosophila)	diaphanous homolog 2 (Drosophila)
DIAPH3	Diap3	1.0584	1.1908	0.781	0.7619	229097_at	1422944_a_at	diaphanous homolog 3 (Drosophila)	diaphanous homolog 3 (Drosophila)
DIP2A	Dip2a	1.0166	1.6869	0.9	0.884	215529_x_at	1452908_at	DIP2 disco-interacting protein 2 homolog A (Drosophila)	DIP2 disco-interacting protein 2 homolog A (Drosophila)
DIRAS2	Diras2	2.7392	1.5026	0.694	0.6923	219619_at	1455436_at	DIRAS family, GTP-binding RAS-like 2	DIRAS family, GTP-binding RAS-like 2
---	Disp1	1.0485	1.105	-0.869	-0.8586	235466_s_at	1435132_at	---	dispatched homolog 1 (Drosophila)
DKC1	Dkc1	0.8623	2.0143	0.914	0.9112	201478_s_at	1441788_s_at	dyskeratosis congenita 1, dyskerin	dyskeratosis congenita 1, dyskerin homolog (human)
DKK1	Dkk1	1.8384	2.0109	0.856	0.8477	204602_at	1458232_at	dickkopf homolog 1 (Xenopus laevis)	dickkopf homolog 1 (Xenopus laevis)
DKK2	Dkk2	1.9616	3.7149	0.988	0.9839	219908_at	1420512_at	dickkopf homolog 2 (Xenopus laevis)	dickkopf homolog 2 (Xenopus laevis)
DKK3	Dkk3	0.9599	1.9825	0.679	0.6563	202196_s_at	1417312_at	dickkopf homolog 3 (Xenopus laevis)	dickkopf homolog 3 (Xenopus laevis)
DLC1	Dlc1	1.0641	2.0002	-0.077	-0.0872	224822_at	1460602_at	deleted in liver cancer 1	deleted in liver cancer 1
DLEU2	Dleu2	1.3098	1.7338	0.139	0.1369	1556821_x_at	1427410_at	deleted in lymphocytic leukemia 2 (non-protein coding)	deleted in lymphocytic leukemia, 2
DLK1	Dlk1	3.8129	4.1742	0.814	0.8151	209560_s_at	1449939_s_at	delta-like 1 homolog (Drosophila)	delta-like 1 homolog (Drosophila)
DLL1	Dll1	3.3882	2.7242	-0.529	-0.5284	224215_s_at	1419204_at	delta-like 1 (Drosophila)	delta-like 1 (Drosophila)
DLX2	Dlx2	1.2899	1.1942	-0.224	-0.2081	207147_at	1448877_at	distal-less homeobox 2	distal-less homeobox 2
DMD	Dmd	1.2326	2.3514	-0.741	-0.7413	203881_s_at	1448665_at	dystrophin	dystrophin, muscular dystrophy
DMXL2	Dmxl2	1.3082	1.3554	-0.862	-0.8492	212820_at	1428749_at	Dmx-like 2	Dmx-like 2
DNA2	Dna2	0.9203	1.5769	0.961	0.9568	213647_at	1452210_at	DNA replication helicase 2 homolog (yeast)	DNA replication helicase 2 homolog (yeast)
DNAH2	Dnahc2	1.0954	0.8891	0.274	0.2694	239499_at	1438763_at	dynein, axonemal, heavy chain 2	dynein, axonemal, heavy chain 2
DNAJB6	Dnajb6	1.1837	0.9025	0.933	0.9204	209015_s_at	1429776_a_at	DnaJ (Hsp40) homolog, subfamily B, member 6	DnaJ (Hsp40) homolog, subfamily B, member 6
DNAJB9	Dnajb9	0.7853	1.2061	0.609	0.5906	202843_at	1417191_at	DnaJ (Hsp40) homolog, subfamily B, member 9	DnaJ (Hsp40) homolog, subfamily B, member 9
DNAJC1	Dnajc1 /// LOC100504126	0.7376	1.2051	0.35	0.3478	222620_s_at	1453372_at	DnaJ (Hsp40) homolog, subfamily C, member 1	DnaJ (Hsp40) homolog, subfamily C, member 1 /// hypothetical LOC100504126
DNAJC10	Dnajc10	0.8576	0.9365	-0.56	-0.5498	221782_at	1426904_s_at	DnaJ (Hsp40) homolog, subfamily C, member 10	DnaJ (Hsp40) homolog, subfamily C, member 10
DNAJC18	Dnajc18	0.8941	0.9315	0.9	0.8794	238115_at	1425076_at	DnaJ (Hsp40) homolog, subfamily C, member 18	DnaJ (Hsp40) homolog, subfamily C, member 18
DNAJC2	Dnajc2	1.0949	1.4028	0.975	0.9619	213097_s_at	1448794_s_at	DnaJ (Hsp40) homolog, subfamily C, member 2	DnaJ (Hsp40) homolog, subfamily C, member 2
DNAJC24	Dnajc24	1.0198	1.0909	0.232	0.2229	242562_at	1451389_at	DnaJ (Hsp40) homolog, subfamily C, member 24	DnaJ (Hsp40) homolog, subfamily C, member 24
DNAJC6	Dnajc6	1.5978	2.5638	-0.691	-0.6778	204720_s_at	1433596_at	DnaJ (Hsp40) homolog, subfamily C, member 6	DnaJ (Hsp40) homolog, subfamily C, member 6
DNMT3B	Dnmt3b	2.1271	3.94	0.934	0.9324	220668_s_at	1449052_a_at	DNA (cytosine-5-)-methyltransferase 3 beta	DNA methyltransferase 3B
DOCK1	Dock1	1.1347	0.9976	-0.631	-0.6071	241708_at	1452220_at	dedicator of cytokinesis 1	dedicator of cytokinesis 1
DOCK4	Dock4	0.8115	0.9989	-0.338	-0.2847	244840_x_at	1436405_at	dedicator of cytokinesis 4	dedicator of cytokinesis 4
DOK4	Dok4	1.0482	1.8266	0.712	0.709	209691_s_at	1423376_a_at	docking protein 4	docking protein 4
DONSON	Donson	0.761	0.9202	0.893	0.8793	221677_s_at	1426739_at	downstream neighbor of SON	downstream neighbor of SON
DPH3	Dph3	1.1592	1.3745	0.82	0.8134	225195_at	1433921_s_at	DPH3, KTI11 homolog (S. cerevisiae)	DPH3 homolog (KTI11, S. cerevisiae)
DPP4	Dpp4	1.531	2.6789	0.666	0.6535	211478_s_at	1459973_x_at	dipeptidyl-peptidase 4	dipeptidylpeptidase 4
DPPA2	Dppa2	0.8423	4.4378	0.975	0.9621	240301_at	1453223_s_at	developmental pluripotency associated 2	developmental pluripotency associated 2
DPPA3	Dppa3	2.1737	3.1375	0.401	0.3884	231385_at	1424295_at	developmental pluripotency associated 3	developmental pluripotency-associated 3
DPPA4	Dppa4	2.1611	3.0742	0.879	0.8756	232985_s_at	1429597_at	developmental pluripotency associated 4	developmental pluripotency associated 4
DPYSL2	Dpysl2	0.9423	3.3844	0.543	0.5427	200762_at	1433770_at	dihydropyrimidinase-like 2	dihydropyrimidinase-like 2
DPYSL3	Dpysl3	1.394	1.2016	-0.649	-0.6369	201430_s_at	1415877_at	dihydropyrimidinase-like 3	dihydropyrimidinase-like 3
DPYSL5	Dpysl5	0.8979	2.2924	-0.775	-0.7567	222797_at	1449290_at	dihydropyrimidinase-like 5	dihydropyrimidinase-like 5
DRAM1	Dram1	1.5687	1.5774	0.16	0.1504	218627_at	1424524_at	DNA-damage regulated autophagy modulator 1	DNA-damage regulated autophagy modulator 1
DSC2	Dsc2	1.5382	3.1231	-0.339	-0.3293	204750_s_at	1426911_at	desmocollin 2	desmocollin 2
DSCC1	Dscc1	1.0149	2.5968	0.814	0.8009	219000_s_at	1452912_at	defective in sister chromatid cohesion 1 homolog (S. cerevisiae)	defective in sister chromatid cohesion 1 homolog (S. cerevisiae)
DSG2	Dsg2	1.2497	1.3264	-0.451	-0.4369	1553105_s_at	1439476_at	desmoglein 2	desmoglein 2
DSP	Dsp	1.1006	3.9686	0.807	0.8039	200606_at	1435493_at	desmoplakin	desmoplakin
DST	Dst	0.8184	1.0815	-0.649	-0.6213	232098_at	1421276_a_at	dystonin	dystonin
DTNA	Dtna	1.881	1.5854	0.953	0.9339	210611_s_at	1456069_at	dystrobrevin, alpha	dystrobrevin alpha
DUSP1	Dusp1	1.0233	0.9814	0.011	0.0168	201041_s_at	1448830_at	dual specificity phosphatase 1	dual specificity phosphatase 1
DUSP4	Dusp4	0.8526	2.0674	-0.566	-0.5593	204014_at	1428834_at	dual specificity phosphatase 4	dual specificity phosphatase 4
DUSP5	Dusp5	1.1272	0.9169	-0.158	-0.1652	209457_at	1437199_at	dual specificity phosphatase 5	dual specificity phosphatase 5
DUSP6	Dusp6	1.2935	1.9021	-0.114	-0.1225	208892_s_at	1415834_at	dual specificity phosphatase 6	dual specificity phosphatase 6
DUT	Dut	0.8909	1.6918	0.744	0.7403	208955_at	1419270_a_at	deoxyuridine triphosphatase	deoxyuridine triphosphatase
DYNC1H1	Dync1h1	0.7909	0.9918	-0.554	-0.5511	211928_at	1416648_at	dynein, cytoplasmic 1, heavy chain 1	dynein cytoplasmic 1 heavy chain 1
DYNC1LI2	Dync1li2	0.8691	0.9703	0.752	0.734	224614_at	1433925_at	dynein, cytoplasmic 1, light intermediate chain 2	dynein, cytoplasmic 1 light intermediate chain 2
E2F8	E2f8	1.049	1.4972	0.778	0.77	219990_at	1444319_at	E2F transcription factor 8	E2F transcription factor 8
EBF1	Ebf1	3.4656	1.1501	-0.571	-0.57	227646_at	1416301_a_at	early B-cell factor 1	early B-cell factor 1
EBNA1BP2	Ebna1bp2	0.8825	1.0308	0.86	0.8505	201323_at	1428315_at	EBNA1 binding protein 2	EBNA1 binding protein 2
ECSCR	Ecscr	0.9079	1.7115	-0.346	-0.3352	228339_at	1437451_at	endothelial cell-specific chemotaxis regulator	endothelial cell-specific chemotaxis regulator
ECT2	Ect2	0.7682	1.7251	0.931	0.897	219787_s_at	1419513_a_at	epithelial cell transforming sequence 2 oncogene	ect2 oncogene
EDIL3	Edil3	1.379	2.4496	-0.331	-0.3353	225275_at	1433474_at	EGF-like repeats and discoidin I-like domains 3	EGF-like repeats and discoidin I-like domains 3
EDNRA	Ednra	1.343	2.4281	0.383	0.3833	204464_s_at	1433525_at	endothelin receptor type A	endothelin receptor type A
EDNRB	Ednrb	2.6082	3.5235	0.945	0.9425	204273_at	1437347_at	endothelin receptor type B	endothelin receptor type B
EED	Eed	0.8441	1.1453	-0.387	-0.3839	210656_at	1448653_at	embryonic ectoderm development	embryonic ectoderm development
EEF1E1	Eef1e1	1.2116	1.0303	0.924	0.9048	213907_at	1449044_at	Eukaryotic translation elongation factor 1 epsilon 1	eukaryotic translation elongation factor 1 epsilon 1
C14orf143	2610021K21Rik	1.2414	1.3652	0.461	0.4358	214264_s_at	1430339_at	chromosome 14 open reading frame 143	RIKEN cDNA 2610021K21 gene
EFEMP2	Efemp2	0.8722	2.0946	0.862	0.8588	209356_x_at	1417018_at	EGF-containing fibulin-like extracellular matrix protein 2	epidermal growth factor-containing fibulin-like extracellular matrix protein 2
EFHA2	Efha2	1.067	1.0804	-0.847	-0.8227	238458_at	1435400_at	EF-hand domain family, member A2	EF-hand domain family, member A2
EFHC1	Efhc1	1.1934	1.1062	0.669	0.6514	225656_at	1453159_at	EF-hand domain (C-terminal) containing 1	EF-hand domain (C-terminal) containing 1
EFNA1	Efna1	0.8336	2.4593	0.896	0.8816	202023_at	1448510_at	ephrin-A1	ephrin A1
LOC100506781	Efna2	0.9328	0.9276	0.014	0.027	238956_at	1444606_at	hypothetical LOC100506781	ephrin A2
EFNA5	Efna5	1.1061	1.8122	0.739	0.7336	233814_at	1436866_at	ephrin-A5	ephrin A5
EFNB2	Efnb2	1.5894	2.3115	0.787	0.7825	202668_at	1419639_at	ephrin-B2	ephrin B2
EFNB3	Efnb3	1.0649	1.7106	0.64	0.6375	205031_at	1423085_at	ephrin-B3	ephrin B3
EGLN1	Egln1	1.3295	2.3417	0.796	0.7933	223046_at	1451110_at	egl nine homolog 1 (C. elegans)	EGL nine homolog 1 (C. elegans)
EGLN3	Egln3	1.4759	1.8071	-0.751	-0.7508	219232_s_at	1418649_at	egl nine homolog 3 (C. elegans)	EGL nine homolog 3 (C. elegans)
EGR1	Egr1	0.7953	2.256	-0.7	-0.6845	201694_s_at	1417065_at	early growth response 1	early growth response 1
EHD4	Ehd4	0.797	1.4408	-0.366	-0.3658	209536_s_at	1449852_a_at	EH-domain containing 4	EH-domain containing 4
EHHADH	Ehhadh	0.8694	1.0249	0.355	0.2978	205222_at	1448382_at	enoyl-CoA, hydratase/3-hydroxyacyl CoA dehydrogenase	enoyl-Coenzyme A, hydratase/3-hydroxyacyl Coenzyme A dehydrogenase
EID1	Eid1	0.8773	2.595	0.512	0.4823	211698_at	1448405_a_at	EP300 interacting inhibitor of differentiation 1	EP300 interacting inhibitor of differentiation 1
EIF1AX	Eif1a	1.0432	1.0247	0.873	0.8529	201016_at	1424343_a_at	eukaryotic translation initiation factor 1A, X-linked	eukaryotic translation initiation factor 1A
EIF2AK4	Eif2ak4	1.842	0.903	-0.513	-0.5108	237145_at	1421389_a_at	eukaryotic translation initiation factor 2 alpha kinase 4	eukaryotic translation initiation factor 2 alpha kinase 4
EIF2S2	Eif2s2	0.8319	1.8447	0.476	0.4698	208726_s_at	1441023_at	eukaryotic translation initiation factor 2, subunit 2 beta, 38kDa	eukaryotic translation initiation factor 2, subunit 2 (beta)
EIF4G1	Eif4g1	1.023	1.2521	0.726	0.6884	208624_s_at	1438686_at	eukaryotic translation initiation factor 4 gamma, 1	eukaryotic translation initiation factor 4, gamma 1
EIF5	Eif5	0.8154	1.5231	0.867	0.8374	208290_s_at	1456256_at	eukaryotic translation initiation factor 5	eukaryotic translation initiation factor 5
EIF5A2	Eif5a2	0.8414	1.4315	-0.715	-0.695	235296_at	1434593_at	eukaryotic translation initiation factor 5A2	eukaryotic translation initiation factor 5A2
ELAVL2	Elavl2	1.9007	3.0534	-0.844	-0.8398	228260_at	1421882_a_at	ELAV (embryonic lethal, abnormal vision, Drosophila)-like 2 (Hu antigen B)	ELAV (embryonic lethal, abnormal vision, Drosophila)-like 2 (Hu antigen B)
ELAVL3	Elavl3	1.9135	1.3685	-0.758	-0.7438	227612_at	1435871_at	ELAV (embryonic lethal, abnormal vision, Drosophila)-like 3 (Hu antigen C)	ELAV (embryonic lethal, abnormal vision, Drosophila)-like 3 (Hu antigen C)
ELK3	Elk3	1.1729	3.0256	-0.032	-0.0438	221773_at	1448797_at	ELK3, ETS-domain protein (SRF accessory protein 2)	ELK3, member of ETS oncogene family
ELL2	Ell2	1.0298	1.4671	0.595	0.5845	226099_at	1450744_at	elongation factor, RNA polymerase II, 2	elongation factor RNA polymerase II 2
ELMO1	Elmo1	1.1151	1.1558	-0.219	-0.2166	204513_s_at	1450208_a_at	engulfment and cell motility 1	engulfment and cell motility 1, ced-12 homolog (C. elegans)
ELMOD2	Elmod2	1.0595	1.2969	-0.288	-0.2924	1553928_at	1433730_at	ELMO/CED-12 domain containing 2	ELMO domain containing 2
ELOVL2	Elovl2	1.6817	1.8635	-0.941	-0.9295	213712_at	1416444_at	elongation of very long chain fatty acids (FEN1/Elo2, SUR4/Elo3, yeast)-like 2	elongation of very long chain fatty acids (FEN1/Elo2, SUR4/Elo3, yeast)-like 2
ELOVL6	Elovl6	0.756	1.2282	0.761	0.7503	210868_s_at	1417404_at	ELOVL family member 6, elongation of long chain fatty acids (FEN1/Elo2, SUR4/Elo3-like, yeast)	ELOVL family member 6, elongation of long chain fatty acids (yeast)
ELTD1	Eltd1	3.2269	1.951	-0.284	-0.2875	219134_at	1418059_at	EGF, latrophilin and seven transmembrane domain containing 1	EGF, latrophilin seven transmembrane domain containing 1
EMB	Emb	1.3609	2.5235	0.52	0.5046	226789_at	1415856_at	embigin	embigin
EMP1	Emp1	1.5997	5.4655	0.292	0.2865	201324_at	1416529_at	epithelial membrane protein 1	epithelial membrane protein 1
EMP2	Emp2	0.7883	1.7529	0.868	0.8585	225078_at	1433670_at	epithelial membrane protein 2	epithelial membrane protein 2
EMP3	Emp3	1.2199	3.0255	0.32	0.2998	203729_at	1417104_at	epithelial membrane protein 3	epithelial membrane protein 3
EN2	En2	1.3381	1.0077	-0.347	-0.3398	207060_at	1418868_at	engrailed homeobox 2	engrailed 2
ENC1	Enc1	1.1605	1.6345	-0.869	-0.8618	201341_at	1420965_a_at	ectodermal-neural cortex 1 (with BTB-like domain)	ectodermal-neural cortex 1
ENDOD1	Endod1	0.8711	1.4384	0.976	0.9638	212573_at	1426541_a_at	endonuclease domain containing 1	endonuclease domain containing 1
ENO2	Eno2	0.8098	1.6691	0.427	0.4248	201313_at	1418829_a_at	enolase 2 (gamma, neuronal)	enolase 2, gamma neuronal
ENOX1	Enox1	0.7616	2.6314	-0.17	-0.1785	219501_at	1436799_at	ecto-NOX disulfide-thiol exchanger 1	ecto-NOX disulfide-thiol exchanger 1
ENPEP	Enpep	0.9125	1.9116	0.66	0.6366	204844_at	1448649_at	glutamyl aminopeptidase (aminopeptidase A)	glutamyl aminopeptidase
ENPP1	Enpp1	1.2735	2.0396	-0.426	-0.4266	228952_at	1419276_at	ectonucleotide pyrophosphatase/phosphodiesterase 1	ectonucleotide pyrophosphatase/phosphodiesterase 1
ENPP2	Enpp2	2.5634	2.6961	-0.74	-0.7269	209392_at	1448136_at	ectonucleotide pyrophosphatase/phosphodiesterase 2	ectonucleotide pyrophosphatase/phosphodiesterase 2
ENPP5	Enpp5	1.2387	1.0685	-0.806	-0.7902	227803_at	1425702_a_at	ectonucleotide pyrophosphatase/phosphodiesterase 5 (putative)	ectonucleotide pyrophosphatase/phosphodiesterase 5
C3orf64	A130022J15Rik	1.9772	1.0666	-0.704	-0.6966	221935_s_at	1454678_s_at	chromosome 3 open reading frame 64	RIKEN cDNA A130022J15 gene
EOMES	Eomes	2.5031	5.3965	0.409	0.407	231776_at	1426001_at	eomesodermin	eomesodermin homolog (Xenopus laevis)
EPAS1	Epas1	2.2071	3.5973	0.134	0.1339	200878_at	1435436_at	endothelial PAS domain protein 1	endothelial PAS domain protein 1
EPB41	Epb4.1	0.7442	1.258	0.383	0.3834	225051_at	1424092_at	erythrocyte membrane protein band 4.1 (elliptocytosis 1, RH-linked)	erythrocyte protein band 4.1
EPB41L1	Epb4.1l1	0.7385	1.2184	0.524	0.5093	212339_at	1460592_at	erythrocyte membrane protein band 4.1-like 1	erythrocyte protein band 4.1-like 1
EPB41L4A	Epb4.1l4a	0.7842	1.822	-0.954	-0.9478	228256_s_at	1449167_at	erythrocyte membrane protein band 4.1 like 4A	erythrocyte protein band 4.1-like 4a
EPB41L5	Epb4.1l5	1.7047	1.1488	-0.215	-0.2162	229292_at	1439284_at	erythrocyte membrane protein band 4.1 like 5	erythrocyte protein band 4.1-like 5
EPCAM	Epcam	1.1008	2.3573	0.955	0.9454	201839_s_at	1416579_a_at	epithelial cell adhesion molecule	epithelial cell adhesion molecule
EPHA1	Epha1	1.3923	2.4878	0.8	0.7886	205977_s_at	1422917_at	EPH receptor A1	Eph receptor A1
EPHA3	Epha3	3.3823	4.4489	0.864	0.8642	206070_s_at	1425575_at	EPH receptor A3	Eph receptor A3
EPHA4	Epha4	1.6845	2.3378	0.766	0.7484	227449_at	1429021_at	EPH receptor A4	Eph receptor A4
EPHA7	Epha7	1.5224	2.4818	0.508	0.5055	238533_at	1451991_at	EPH receptor A7	Eph receptor A7
EPHB1	Ephb1	1.2433	1.0544	-0.63	-0.6012	230425_at	1455188_at	EPH receptor B1	Eph receptor B1
EPHB2	Ephb2	0.8329	1.1991	-0.178	-0.1699	209589_s_at	1425016_at	EPH receptor B2	Eph receptor B2
EPM2AIP1	Epm2aip1	1.3207	1.5082	0.681	0.6756	236314_at	1434105_at	EPM2A (laforin) interacting protein 1	EPM2A (laforin) interacting protein 1
EPPK1	Eppk1	0.8925	1.3646	0.436	0.411	232164_s_at	1427537_at	epiplakin 1	epiplakin 1
EPS15	Eps15	0.8288	1.2837	-0.637	-0.6391	217887_s_at	1419252_at	epidermal growth factor receptor pathway substrate 15	epidermal growth factor receptor pathway substrate 15
EPS8	Eps8	0.7572	1.5503	-0.042	-0.0342	202609_at	1422824_s_at	epidermal growth factor receptor pathway substrate 8	epidermal growth factor receptor pathway substrate 8
EPT1	Ept1	0.8717	1.2079	-0.258	-0.2728	1555274_a_at	1435797_at	ethanolaminephosphotransferase 1 (CDP-ethanolamine-specific)	ethanolaminephosphotransferase 1 (CDP-ethanolamine-specific)
ERBB2	Erbb2	1.231	1.0334	-0.768	-0.7604	216836_s_at	1424919_at	v-erb-b2 erythroblastic leukemia viral oncogene homolog 2, neuro/glioblastoma derived oncogene homolog (avian)	v-erb-b2 erythroblastic leukemia viral oncogene homolog 2, neuro/glioblastoma derived oncogene homolog (avian)
ERBB3	Erbb3	1.7386	1.6606	0.505	0.4959	226213_at	1434606_at	v-erb-b2 erythroblastic leukemia viral oncogene homolog 3 (avian)	v-erb-b2 erythroblastic leukemia viral oncogene homolog 3 (avian)
ERCC4	Ercc4	0.7985	0.9522	-0.829	-0.7897	235215_at	1432272_a_at	excision repair cross-complementing rodent repair deficiency, complementation group 4	excision repair cross-complementing rodent repair deficiency, complementation group 4
ERCC6L	Ercc6l	1.0035	2.0609	0.936	0.9225	219650_at	1444024_at	excision repair cross-complementing rodent repair deficiency, complementation group 6-like	excision repair cross-complementing rodent repair deficiency complementation group 6 - like
ERMP1	Ermp1	0.7541	1.1764	0.538	0.5306	222603_at	1433702_at	endoplasmic reticulum metallopeptidase 1	endoplasmic reticulum metallopeptidase 1
ESCO2	Esco2	0.9111	3.3044	0.901	0.8674	235178_x_at	1428304_at	establishment of cohesion 1 homolog 2 (S. cerevisiae)	establishment of cohesion 1 homolog 2 (S. cerevisiae)
ESF1	Esf1	0.8153	1.1659	0.908	0.881	222765_x_at	1453727_at	ESF1, nucleolar pre-rRNA processing protein, homolog (S. cerevisiae)	ESF1, nucleolar pre-rRNA processing protein, homolog (S. cerevisiae)
ESRP1	Esrp1	2.0795	2.1332	0.932	0.9261	225846_at	1454681_at	epithelial splicing regulatory protein 1	epithelial splicing regulatory protein 1
ESRRG	Esrrg	2.8249	1.1134	0.692	0.6791	207981_s_at	1455267_at	estrogen-related receptor gamma	estrogen-related receptor gamma
ESYT1	Esyt1	0.7397	1.0433	-0.879	-0.8697	208858_s_at	1451099_at	extended synaptotagmin-like protein 1	extended synaptotagmin-like protein 1
ETF1	Etf1	1.0284	0.9091	0.955	0.9491	201573_s_at	1451208_at	eukaryotic translation termination factor 1	eukaryotic translation termination factor 1
ETNK1	Etnk1	1.1815	2.0141	-0.885	-0.8762	231576_at	1430996_at	Ethanolamine kinase 1	ethanolamine kinase 1
ETS1	Ets1	2.0972	4.2325	-0.213	-0.2175	224833_at	1452163_at	v-ets erythroblastosis virus E26 oncogene homolog 1 (avian)	E26 avian leukemia oncogene 1, 5' domain
ETV1	Etv1	0.7514	1.8434	0.657	0.6621	221911_at	1450684_at	ets variant 1	ets variant gene 1
ETV4	Etv4	1.0545	1.809	0.79	0.7651	211603_s_at	1423232_at	ets variant 4	ets variant gene 4 (E1A enhancer binding protein, E1AF)
ETV5	Etv5	0.8959	2.8684	0.625	0.6096	230102_at	1420998_at	Ets variant 5	ets variant gene 5
EVL	Evl	1.0269	1.4595	0.618	0.6139	217838_s_at	1434920_a_at	Enah/Vasp-like	Ena-vasodilator stimulated phosphoprotein
EWSR1	Ewsr1	0.7455	1.2055	0.07	0.0748	229966_at	1417238_at	Ewing sarcoma breakpoint region 1	Ewing sarcoma breakpoint region 1
EXO1	Exo1	0.7471	2.109	0.972	0.9632	204603_at	1418026_at	exonuclease 1	exonuclease 1
EXOSC1	Exosc1	0.782	1.1272	0.852	0.8265	222609_s_at	1432052_at	exosome component 1	exosome component 1
EXOSC3	Exosc3	1.2415	1.1257	0.919	0.9135	223490_s_at	1431502_a_at	exosome component 3	exosome component 3
EXT1	Ext1	0.9132	1.0083	0.661	0.6506	214985_at	1417730_at	exostosin 1	exostoses (multiple) 1
F11R	F11r	1.4468	0.984	-0.452	-0.4564	223000_s_at	1424595_at	F11 receptor	F11 receptor
F2RL1	F2rl1	1.3024	2.1267	0.905	0.8988	213506_at	1448931_at	coagulation factor II (thrombin) receptor-like 1	coagulation factor II (thrombin) receptor-like 1
F2RL2	F2rl2	0.7864	1.1628	0.262	0.2447	230147_at	1445680_x_at	coagulation factor II (thrombin) receptor-like 2	coagulation factor II (thrombin) receptor-like 2
F3	F3	1.0563	2.1743	0.765	0.757	204363_at	1417408_at	coagulation factor III (thromboplastin, tissue factor)	coagulation factor III
FABP3	Fabp3	1.503	3.0818	0.842	0.8216	205738_s_at	1416023_at	fatty acid binding protein 3, muscle and heart (mammary-derived growth inhibitor)	fatty acid binding protein 3, muscle and heart
FABP5	Fabp5	1.2175	2.3546	-0.769	-0.7708	202345_s_at	1416022_at	fatty acid binding protein 5 (psoriasis-associated)	fatty acid binding protein 5, epidermal
FABP7	Fabp7	1.904	2.1101	-0.404	-0.3954	205029_s_at	1450779_at	fatty acid binding protein 7, brain	fatty acid binding protein 7, brain
FAM101B	Fam101b	1.3436	1.2178	-0.123	-0.1375	226876_at	1456603_at	family with sequence similarity 101, member B	family with sequence similarity 101, member B
FAM102B	Fam102b	1.051	1.2572	-0.603	-0.5915	226568_at	1434828_at	family with sequence similarity 102, member B	family with sequence similarity 102, member B
FAM105A	Fam105a	1.162	1.1614	-0.07	-0.0785	219694_at	1435375_at	family with sequence similarity 105, member A	family with sequence similarity 105, member A
FAM107B	Fam107b	0.8616	1.4652	0.938	0.9325	223059_s_at	1416892_s_at	family with sequence similarity 107, member B	family with sequence similarity 107, member B
FAM110B	Fam110b	0.8233	1.1916	-0.641	-0.6138	228790_at	1437150_at	family with sequence similarity 110, member B	family with sequence similarity 110, member B
FAM114A1	Fam114a1	0.8752	2.3387	0.96	0.9561	213455_at	1448648_at	family with sequence similarity 114, member A1	family with sequence similarity 114, member A1
FAM115A	Fam115a	1.7001	2.0733	0.893	0.8859	204403_x_at	1428540_at	family with sequence similarity 115, member A	family with sequence similarity 115, member A
FAM117A	Fam117a	0.7605	1.3696	0.33	0.3387	221249_s_at	1433639_at	family with sequence similarity 117, member A	family with sequence similarity 117, memberA
FAM120A	Fam120a	1.0011	1.0087	-0.587	-0.5174	1555947_at	1433572_a_at	family with sequence similarity 120A	family with sequence similarity 120, member A
FAM122B	Fam122b	0.7715	1.349	-0.223	-0.2151	225362_at	1452682_at	family with sequence similarity 122B	family with sequence similarity 122, member B
FAM126A	Fam126a	1.5053	1.022	-0.611	-0.5946	231396_s_at	1450724_at	family with sequence similarity 126, member A	family with sequence similarity 126, member A
FAM129A	Fam129a	2.253	3.3428	0.751	0.7398	217967_s_at	1422567_at	family with sequence similarity 129, member A	family with sequence similarity 129, member A
FAM134B	Fam134b	0.9268	1.493	0.47	0.4613	218532_s_at	1424683_at	family with sequence similarity 134, member B	family with sequence similarity 134, member B
FAM13C	Fam13c	2.1714	2.2263	-0.365	-0.3502	1554547_at	1436761_s_at	family with sequence similarity 13, member C	family with sequence similarity 13, member C
FAM149A	Fam149a	1.0129	1.3459	-0.851	-0.8299	214890_s_at	1455793_at	family with sequence similarity 149, member A	family with sequence similarity 149, member A
FAM149B1	Fam149b	0.8056	0.8941	-0.59	-0.5548	213463_s_at	1424813_at	family with sequence similarity 149, member B1	family with sequence similarity 149, member B
FAM162A	Fam162a	1.5819	1.772	0.614	0.6088	235850_at	1451385_at	family with sequence similarity 162, member A	family with sequence similarity 162, member A
FAM169A	Fam169a	1.288	2.237	0.922	0.9106	213954_at	1435783_at	family with sequence similarity 169, member A	family with sequence similarity 169, member A
FAM171B	Fam171b	1.0476	1.6187	-0.29	-0.274	227370_at	1454965_at	family with sequence similarity 171, member B	family with sequence similarity 171, member B
FAM172A	Fam172a	0.9413	1.0616	0.933	0.9176	212936_at	1454723_at	family with sequence similarity 172, member A	family with sequence similarity 172, member A
FAM174A	Fam174a	0.7458	1.5495	0.577	0.5565	226752_at	1419171_at	family with sequence similarity 174, member A	family with sequence similarity 174, member A
FAM198B	Fam198b	3.0101	1.935	0.155	0.1578	223204_at	1416805_at	family with sequence similarity 198, member B	family with sequence similarity 198, member B
FAM199X	Fam199x	1.1758	1.5084	0.231	0.224	227133_at	1439059_at	family with sequence similarity 199, X-linked	family with sequence similarity 199, X-linked
FAM19A4	Fam19a4	0.9063	1.284	-0.169	-0.16	242348_at	1435610_at	family with sequence similarity 19 (chemokine (C-C motif)-like), member A4	family with sequence similarity 19, member A4
FAM19A5	Fam19a5	1.0132	1.1865	-0.493	-0.4645	229459_at	1419490_at	family with sequence similarity 19 (chemokine (C-C motif)-like), member A5	family with sequence similarity 19, member A5
C3orf63	D14Abb1e	1.1761	1.6032	-0.937	-0.9233	209285_s_at	1457034_at	chromosome 3 open reading frame 63	DNA segment, Chr 14, Abbott 1 expressed
C10orf18	BC016423	0.8097	1.733	0.499	0.4888	244165_at	1418772_at	chromosome 10 open reading frame 18	cDNA sequence BC016423
FAM46A	Fam46a	1.5372	2.9406	0.886	0.8776	224973_at	1437868_at	family with sequence similarity 46, member A	family with sequence similarity 46, member A
FAM46C	Fam46c	0.9966	3.4488	0.889	0.883	226811_at	1448021_at	family with sequence similarity 46, member C	family with sequence similarity 46, member C
FAM49A	Fam49a	1.503	1.2613	-0.14	-0.14	209683_at	1454806_at	family with sequence similarity 49, member A	family with sequence similarity 49, member A
FAM57B	Fam57b	0.8012	3.0951	-0.276	-0.2598	227781_x_at	1438641_x_at	family with sequence similarity 57, member B	family with sequence similarity 57, member B
FAM60A	Fam60a	0.9426	2.201	0.986	0.9693	223038_s_at	1448126_at	family with sequence similarity 60, member A	family with sequence similarity 60, member A
FAM63A	Fam63a	1.1763	0.9671	-0.306	-0.3127	226062_x_at	1426655_a_at	family with sequence similarity 63, member A	family with sequence similarity 63, member A
FAM63B	Fam63b	0.7723	1.5482	-0.875	-0.8491	214691_x_at	1436841_at	family with sequence similarity 63, member B	family with sequence similarity 63, member B
FAM65C	Fam65c	1.5144	1.1899	0.752	0.7266	227654_at	1457368_at	family with sequence similarity 65, member C	family with sequence similarity 65, member C
FAM82B	Fam82b	0.8433	1.8675	-0.773	-0.753	218549_s_at	1418658_at	family with sequence similarity 82, member B	family with sequence similarity 82, member B
FAM83D	Fam83d	0.8419	1.0299	0.638	0.6329	225687_at	1452924_at	family with sequence similarity 83, member D	family with sequence similarity 83, member D
FAM84A	Fam84a	1.5336	2.2254	0.867	0.8546	225667_s_at	1425452_s_at	family with sequence similarity 84, member A	family with sequence similarity 84, member A
FAM84B	Fam84b	0.9791	2.0373	-0.429	-0.4231	225864_at	1434301_at	family with sequence similarity 84, member B	family with sequence similarity 84, member B
FAM8A1	C78339	0.7732	0.8843	0.948	0.9322	203420_at	1433475_a_at	family with sequence similarity 8, member A1	expressed sequence C78339
FANCD2	Fancd2	1.0885	1.4085	0.961	0.9525	242560_at	1438339_at	Fanconi anemia, complementation group D2	Fanconi anemia, complementation group D2
FANCM	Fancm	0.7445	1.1449	-0.193	-0.2026	242711_x_at	1457730_at	Fanconi anemia, complementation group M	Fanconi anemia, complementation group M
FARP1	Farp1	1.1074	2.0379	0.94	0.9308	239246_at	1452280_at	FERM, RhoGEF (ARHGEF) and pleckstrin domain protein 1 (chondrocyte-derived)	FERM, RhoGEF (Arhgef) and pleckstrin domain protein 1 (chondrocyte-derived)
FAS	Fas	2.1183	1.4933	-0.471	-0.4618	204780_s_at	1460251_at	Fas (TNF receptor superfamily, member 6)	Fas (TNF receptor superfamily member 6)
FASTKD1	Fastkd1	1.0148	1.0919	0.957	0.9512	219002_at	1427342_at	FAST kinase domains 1	FAST kinase domains 1
FAT4	Fat4	1.6165	2.9749	0.873	0.8697	219427_at	1459749_s_at	FAT tumor suppressor homolog 4 (Drosophila)	FAT tumor suppressor homolog 4 (Drosophila)
FBLIM1	Fblim1	0.7716	1.1157	0.821	0.7844	1554795_a_at	1418569_at	filamin binding LIM protein 1	filamin binding LIM protein 1
FBLN1	Fbln1	1.3038	1.7705	0.922	0.9154	202995_s_at	1451119_a_at	fibulin 1	fibulin 1
FBN1	Fbn1	0.8976	3.3168	0.878	0.8723	202766_s_at	1460208_at	fibrillin 1	fibrillin 1
FBN2	Fbn2	1.205	2.7609	0.664	0.6631	215717_s_at	1454830_at	fibrillin 2	fibrillin 2
FBRSL1	Fbrsl1	1.017	1.0856	-0.168	-0.1897	225703_at	1458511_at	fibrosin-like 1	fibrosin-like 1
FBXO22	Fbxo22	1.1671	1.6965	0.837	0.8304	225737_s_at	1426592_a_at	F-box protein 22	F-box protein 22
FCHO2	Fcho2	0.8592	0.946	0.976	0.9362	228220_at	1437200_at	FCH domain only 2	FCH domain only 2
FDFT1	Fdft1	1.3964	1.5877	0.242	0.254	241954_at	1438322_x_at	Farnesyl-diphosphate farnesyltransferase 1	farnesyl diphosphate farnesyl transferase 1
FEN1	Fen1	0.7368	2.0964	0.96	0.9464	204767_s_at	1421731_a_at	flap structure-specific endonuclease 1	flap structure specific endonuclease 1
FERMT2	Fermt2	1.1824	0.9244	-0.898	-0.8826	214212_x_at	1434180_at	fermitin family member 2	fermitin family homolog 2 (Drosophila)
FEZ1	Fez1	1.2843	1.4065	-0.245	-0.2472	203562_at	1454674_at	fasciculation and elongation protein zeta 1 (zygin I)	fasciculation and elongation protein zeta 1 (zygin I)
FGB	Fgb	3.6389	1.5865	0.915	0.9167	204988_at	1428079_at	fibrinogen beta chain	fibrinogen beta chain
FGD4	Fgd4	1.4229	1.7295	0.871	0.8408	230559_x_at	1425037_at	FYVE, RhoGEF and PH domain containing 4	FYVE, RhoGEF and PH domain containing 4
FGD5	Fgd5	0.7698	0.9403	-0.919	-0.8587	226985_at	1460578_at	FYVE, RhoGEF and PH domain containing 5	FYVE, RhoGEF and PH domain containing 5
FGF4	Fgf4	0.7697	3.4879	0.629	0.6179	206783_at	1420085_at	fibroblast growth factor 4	fibroblast growth factor 4
FGF9	Fgf9	1.6295	0.9238	-0.387	-0.3564	239178_at	1438718_at	fibroblast growth factor 9 (glia-activating factor)	fibroblast growth factor 9
FGFBP3	Fgfbp3	0.8219	0.9305	-0.709	-0.6719	238453_at	1453006_at	fibroblast growth factor binding protein 3	fibroblast growth factor binding protein 3
FGFR1	Fgfr1	1.335	1.1499	0.343	0.3439	215404_x_at	1424050_s_at	fibroblast growth factor receptor 1	fibroblast growth factor receptor 1
FGFR1OP	Fgfr1op	0.8134	1.288	0.91	0.9036	1568678_s_at	1428919_at	FGFR1 oncogene partner	Fgfr1 oncogene partner
FGFR2	Fgfr2	1.031	2.0926	0.402	0.3979	203638_s_at	1420847_a_at	fibroblast growth factor receptor 2	fibroblast growth factor receptor 2
FGFR3	Fgfr3	0.9248	2.2071	0.741	0.7358	204379_s_at	1421841_at	fibroblast growth factor receptor 3	fibroblast growth factor receptor 3
FHL1	Fhl1	1.2798	1.1574	-0.336	-0.3343	210299_s_at	1417872_at	four and a half LIM domains 1	four and a half LIM domains 1
FHL2	Fhl2	1.4809	1.4659	-0.805	-0.8029	202949_s_at	1419184_a_at	four and a half LIM domains 2	four and a half LIM domains 2
FIGF	Figf	1.226	1.5786	0.352	0.3527	206742_at	1449528_at	c-fos induced growth factor (vascular endothelial growth factor D)	c-fos induced growth factor
FIGN	Fign	1.2229	1.7389	0.847	0.8321	238964_at	1442873_at	fidgetin	fidgetin
FILIP1L	Filip1l	1.2078	4.5085	0.974	0.9655	204135_at	1428861_at	filamin A interacting protein 1-like	filamin A interacting protein 1-like
FKBP14	Fkbp14	0.8489	2.7289	0.93	0.9255	230728_at	1433481_at	FK506 binding protein 14, 22 kDa	FK506 binding protein 14
FKBP5	Fkbp5	0.8097	1.3698	0.947	0.936	224856_at	1448231_at	FK506 binding protein 5	FK506 binding protein 5
FKBP7	Fkbp7	1.4137	2.4145	0.962	0.9552	231130_at	1416803_at	FK506 binding protein 7	FK506 binding protein 7
FKBP9	Fkbp9	0.969	0.9984	0.939	0.9237	212169_at	1423677_at	FK506 binding protein 9, 63 kDa	FK506 binding protein 9
FLI1	Fli1	1.2076	2.9374	0.455	0.4421	204236_at	1433512_at	Friend leukemia virus integration 1	Friend leukemia integration 1
FLNC	Flnc	0.7452	1.4832	0.341	0.3213	207876_s_at	1449073_at	filamin C, gamma	filamin C, gamma
FLRT2	Flrt2	1.9487	2.586	0.955	0.9525	204359_at	1455096_at	fibronectin leucine rich transmembrane protein 2	fibronectin leucine rich transmembrane protein 2
FLRT3	Flrt3	1.4093	2.8553	0.549	0.5556	222853_at	1429310_at	fibronectin leucine rich transmembrane protein 3	fibronectin leucine rich transmembrane protein 3
FLT1	Flt1	1.6708	2.6666	-0.836	-0.8325	226497_s_at	1419300_at	fms-related tyrosine kinase 1 (vascular endothelial growth factor/vascular permeability factor receptor)	FMS-like tyrosine kinase 1
NCRNA00292	Mfsd7b	1.2801	1.3753	0.7	0.6821	235126_at	1434424_at	non-protein coding RNA 292	major facilitator superfamily domain containing 7B
FMN2	Fmn2	1.6369	0.9378	-0.751	-0.7213	223618_at	1450064_at	formin 2	formin 2
FMNL2	Fmnl2	0.8894	1.1455	-0.172	-0.1623	226184_at	1428579_at	formin-like 2	formin-like 2
FMO1	Fmo1	2.1469	1.5943	0.729	0.7181	205666_at	1417429_at	flavin containing monooxygenase 1	flavin containing monooxygenase 1
FMOD	Fmod	1.1274	3.7756	0.892	0.8845	202709_at	1456084_x_at	fibromodulin	fibromodulin
FMR1	Fmr1	0.7378	0.9007	-0.808	-0.7951	215245_x_at	1426086_a_at	fragile X mental retardation 1	fragile X mental retardation syndrome 1 homolog
FN1	Fn1	1.3423	2.5764	0.736	0.7207	211719_x_at	1437218_at	fibronectin 1	fibronectin 1
FNBP1	Fnbp1	1.0442	1.025	0.713	0.6933	230389_at	1453746_at	formin binding protein 1	formin binding protein 1
FNBP4	Fnbp4	0.9444	1.2961	-0.656	-0.617	242472_x_at	1438700_at	Formin binding protein 4	formin binding protein 4
FNDC3A	Fndc3a	0.7885	1.1949	0.868	0.8568	202304_at	1426903_at	fibronectin type III domain containing 3A	fibronectin type III domain containing 3A
FOLR1	Folr1	0.7548	2.372	0.58	0.5829	211074_at	1450995_at	folate receptor 1 (adult)	folate receptor 1 (adult)
FOSL2	Fosl2	1.4017	3.3128	0.76	0.7517	228188_at	1437247_at	FOS-like antigen 2	fos-like antigen 2
FOXA1	Foxa1	0.7573	1.5196	0.635	0.6209	204667_at	1418496_at	forkhead box A1	forkhead box A1
FOXA3	Foxa3	1.1399	1.096	0.214	0.1869	228463_at	1431900_a_at	forkhead box A3	forkhead box A3
FOXC1	Foxc1	1.8286	3.0449	0.439	0.4372	1553613_s_at	1419485_at	forkhead box C1	forkhead box C1
FOXC2	Foxc2	1.1129	2.9469	-0.294	-0.3002	239058_at	1416693_at	Forkhead box C2 (MFH-1, mesenchyme forkhead 1)	forkhead box C2
FOXD3	Foxd3	1.3269	2.3461	0.819	0.8139	241612_at	1422210_at	forkhead box D3	forkhead box D3
FOXF1	Foxf1a	1.146	2.7757	0.849	0.8394	205935_at	1434939_at	forkhead box F1	forkhead box F1a
FOXH1	Foxh1	1.497	4.1135	0.758	0.757	231407_s_at	1437779_at	forkhead box H1	forkhead box H1
FOXK1	Foxk1	1.2592	1.5209	0.491	0.4959	226715_at	1434655_at	forkhead box K1	forkhead box K1
FOXO1	Foxo1	1.7801	1.2614	0.722	0.717	202724_s_at	1416981_at	forkhead box O1	forkhead box O1
FOXP1	Foxp1	0.9095	1.3863	0.431	0.4141	224838_at	1435222_at	forkhead box P1	forkhead box P1
FOXRED2	Foxred2	0.7846	1.1859	0.418	0.4061	231846_at	1434414_at	FAD-dependent oxidoreductase domain containing 2	FAD-dependent oxidoreductase domain containing 2
FRAS1	Fras1	0.7551	1.2218	-0.619	-0.6028	226145_s_at	1439019_at	Fraser syndrome 1	Fraser syndrome 1 homolog (human)
FRAT2	Frat2	1.9641	0.9278	0.285	0.2839	209864_at	1455220_at	frequently rearranged in advanced T-cell lymphomas 2	frequently rearranged in advanced T-cell lymphomas 2
FREM1	Frem1	1.8402	2.9256	0.918	0.9129	228233_at	1455280_at	FRAS1 related extracellular matrix 1	Fras1 related extracellular matrix protein 1
FREM2	Frem2	2.1023	0.9596	0.417	0.3935	230964_at	1457038_at	FRAS1 related extracellular matrix protein 2	Fras1 related extracellular matrix protein 2
FRMD4A	Frmd4a	1.4733	1.7766	0.75	0.7391	1560031_at	1434285_at	FERM domain containing 4A	FERM domain containing 4A
FRMD4B	Frmd4b	2.0262	1.7536	0.895	0.8902	213056_at	1438169_a_at	FERM domain containing 4B	FERM domain containing 4B
FRMD5	Frmd5	0.9873	1.2423	-0.341	-0.3331	230831_at	1435956_at	FERM domain containing 5	FERM domain containing 5
FRMD6	Frmd6	0.8758	1.6625	0.389	0.3708	225481_at	1451264_at	FERM domain containing 6	FERM domain containing 6
FRS2	Frs2	0.7689	1.2036	0.453	0.4308	226045_at	1437891_at	fibroblast growth factor receptor substrate 2	fibroblast growth factor receptor substrate 2
FRY	Fry	1.4495	1.4291	0.769	0.7604	204072_s_at	1456480_at	furry homolog (Drosophila)	furry homolog (Drosophila)
FRZB	Frzb	2.7277	4.3673	0.46	0.4609	203698_s_at	1448424_at	frizzled-related protein	frizzled-related protein
FST	Fst	1.4044	4.7257	0.503	0.4985	226847_at	1434458_at	follistatin	follistatin
FSTL1	Fstl1	1.1827	2.5881	-0.702	-0.697	208782_at	1448259_at	follistatin-like 1	follistatin-like 1
FUBP1	Fubp1	0.9676	1.4176	-0.482	-0.4569	212847_at	1433640_at	Far upstream element (FUSE) binding protein 1	far upstream element (FUSE) binding protein 1
FUCA2	Fuca2	0.7665	2.2554	-0.351	-0.3484	223120_at	1416046_a_at	fucosidase, alpha-L- 2, plasma	fucosidase, alpha-L- 2, plasma
FUNDC1	Fundc1	0.7792	0.9598	-0.843	-0.7839	235346_at	1424215_at	FUN14 domain containing 1	FUN14 domain containing 1
C10orf125	1810014F10Rik	0.7846	0.8859	0.479	0.4641	230259_at	1452626_a_at	chromosome 10 open reading frame 125	RIKEN cDNA 1810014F10 gene
FUS	Fus	1.1209	1.1812	0.09	0.0837	1565717_s_at	1451285_at	fused in sarcoma	fusion, derived from t(12;16) malignant liposarcoma (human)
FUT9	Fut9	1.1519	3.0467	-0.604	-0.5984	214046_at	1435308_at	fucosyltransferase 9 (alpha (1,3) fucosyltransferase)	fucosyltransferase 9
FXN	Fxn	1.114	1.5119	0.754	0.7419	205565_s_at	1427282_a_at	frataxin	frataxin
FXYD5	Fxyd5	0.9064	1.7307	-0.468	-0.4625	224252_s_at	1418296_at	FXYD domain containing ion transport regulator 5	FXYD domain-containing ion transport regulator 5
FXYD6	Fxyd6	0.8153	1.1009	-0.651	-0.6249	217897_at	1417343_at	FXYD domain containing ion transport regulator 6	FXYD domain-containing ion transport regulator 6
FZD1	Fzd1	1.1721	2.791	0.883	0.8526	204451_at	1437284_at	frizzled homolog 1 (Drosophila)	frizzled homolog 1 (Drosophila)
FZD2	Fzd2	0.7839	2.7545	0.88	0.8742	210220_at	1418533_s_at	frizzled homolog 2 (Drosophila)	frizzled homolog 2 (Drosophila)
FZD3	Fzd3	1.3518	1.0203	0.252	0.2548	227499_at	1434788_at	frizzled homolog 3 (Drosophila)	frizzled homolog 3 (Drosophila)
FZD5	Fzd5	2.0547	2.4512	0.595	0.5864	221245_s_at	1455604_at	frizzled homolog 5 (Drosophila)	frizzled homolog 5 (Drosophila)
FZD7	Fzd7	1.4682	0.9491	0.492	0.4803	203706_s_at	1450044_at	frizzled homolog 7 (Drosophila)	frizzled homolog 7 (Drosophila)
FZD8	Fzd8	1.1087	1.2567	-0.61	-0.5834	227405_s_at	1423348_at	frizzled homolog 8 (Drosophila)	frizzled homolog 8 (Drosophila)
G2E3	G2e3	0.8764	1.5597	0.592	0.574	223254_s_at	1434700_at	G2/M-phase specific E3 ubiquitin protein ligase	G2/M-phase specific E3 ubiquitin ligase
G3BP1	G3bp1	1.2997	0.9902	0.945	0.9284	242422_at	1422801_at	GTPase activating protein (SH3 domain) binding protein 1	Ras-GTPase-activating protein SH3-domain binding protein 1
G3BP2	G3bp2	1.3916	1.4829	0.945	0.9398	206383_s_at	1421323_a_at	GTPase activating protein (SH3 domain) binding protein 2	GTPase activating protein (SH3 domain) binding protein 2
GAB1	Gab1	1.1473	2.1138	-0.923	-0.9179	229114_at	1448814_at	GRB2-associated binding protein 1	growth factor receptor bound protein 2-associated protein 1
GABARAPL1	Gabarapl1	0.8773	1.6416	0.05	0.0278	208869_s_at	1416418_at	GABA(A) receptor-associated protein like 1	gamma-aminobutyric acid (GABA) A receptor-associated protein-like 1
GABRA5	Gabra5	2.3768	1.0104	0.516	0.4882	206456_at	1433602_at	gamma-aminobutyric acid (GABA) A receptor, alpha 5	gamma-aminobutyric acid (GABA) A receptor, subunit alpha 5
GABRB3	Gabrb3	1.8706	1.2684	0.684	0.665	205850_s_at	1435021_at	gamma-aminobutyric acid (GABA) A receptor, beta 3	gamma-aminobutyric acid (GABA) A receptor, subunit beta 3
GAD1	Gad1	1.9376	2.2925	0.68	0.6714	205278_at	1416561_at	glutamate decarboxylase 1 (brain, 67kDa)	glutamic acid decarboxylase 1
GADD45A	Gadd45a	0.8196	2.2521	-0.07	-0.0572	203725_at	1449519_at	growth arrest and DNA-damage-inducible, alpha	growth arrest and DNA-damage-inducible 45 alpha
GADD45B	Gadd45b	0.9187	2.2701	0.348	0.3255	207574_s_at	1449773_s_at	growth arrest and DNA-damage-inducible, beta	growth arrest and DNA-damage-inducible 45 beta
GADD45GIP1	Gadd45gip1	0.9315	1.0826	0.88	0.8509	212891_s_at	1417619_at	growth arrest and DNA-damage-inducible, gamma interacting protein 1	growth arrest and DNA-damage-inducible, gamma interacting protein 1
GALNT10	Galnt10	0.9325	2.3747	0.85	0.8451	212256_at	1418195_at	UDP-N-acetyl-alpha-D-galactosamine:polypeptide N-acetylgalactosaminyltransferase 10 (GalNAc-T10)	UDP-N-acetyl-alpha-D-galactosamine:polypeptide N-acetylgalactosaminyltransferase 10
GALNT2	Galnt2	0.8891	1.1204	-0.399	-0.3818	217787_s_at	1452182_at	UDP-N-acetyl-alpha-D-galactosamine:polypeptide N-acetylgalactosaminyltransferase 2 (GalNAc-T2)	UDP-N-acetyl-alpha-D-galactosamine:polypeptide N-acetylgalactosaminyltransferase 2
GALNT3	Galnt3	2.1739	2.3931	0.852	0.8348	203397_s_at	1417588_at	UDP-N-acetyl-alpha-D-galactosamine:polypeptide N-acetylgalactosaminyltransferase 3 (GalNAc-T3)	UDP-N-acetyl-alpha-D-galactosamine:polypeptide N-acetylgalactosaminyltransferase 3
GALNT7	Galnt7	0.9484	1.5951	-0.685	-0.6801	222587_s_at	1452232_at	UDP-N-acetyl-alpha-D-galactosamine:polypeptide N-acetylgalactosaminyltransferase 7 (GalNAc-T7)	UDP-N-acetyl-alpha-D-galactosamine: polypeptide N-acetylgalactosaminyltransferase 7
GAP43	Gap43	2.0037	1.4193	0.52	0.5076	204471_at	1423537_at	growth associated protein 43	growth associated protein 43
GART	Gart	0.9469	1.5683	-0.919	-0.8926	230766_at	1424435_a_at	phosphoribosylglycinamide formyltransferase, phosphoribosylglycinamide synthetase, phosphoribosylaminoimidazole synthetase	phosphoribosylglycinamide formyltransferase
GAS1	Gas1	2.4368	2.7743	0.96	0.9585	204457_s_at	1416855_at	growth arrest-specific 1	growth arrest specific 1
GAS2L3	Gas2l3	0.7788	1.02	-0.599	-0.5482	235709_at	1455980_a_at	growth arrest-specific 2 like 3	growth arrest-specific 2 like 3
GATA3	Gata3	1.6537	1.6287	0.59	0.5883	209602_s_at	1448886_at	GATA binding protein 3	GATA binding protein 3
GATA6	Gata6	2.8836	3.3072	0.925	0.9203	210002_at	1425464_at	GATA binding protein 6	GATA binding protein 6
GATAD2A	Gatad2a	1.2485	0.9879	0.745	0.7382	234294_x_at	1423992_at	GATA zinc finger domain containing 2A	GATA zinc finger domain containing 2A
GATM	Gatm	1.0664	2.0838	0.626	0.5989	203178_at	1423569_at	glycine amidinotransferase (L-arginine:glycine amidinotransferase)	glycine amidinotransferase (L-arginine:glycine amidinotransferase)
GBE1	Gbe1	1.0457	2.6497	-0.46	-0.4708	203282_at	1420654_a_at	glucan (1,4-alpha-), branching enzyme 1	glucan (1,4-alpha-), branching enzyme 1
GBP1	Gbp2	0.7586	1.6143	0.474	0.4654	202270_at	1435906_x_at	guanylate binding protein 1, interferon-inducible, 67kDa	guanylate binding protein 2
GCA	Gca	0.9996	2.2055	0.718	0.7091	203765_at	1451451_at	grancalcin, EF-hand calcium binding protein	grancalcin
GCH1	Gch1	1.2327	1.0664	-0.407	-0.4018	204224_s_at	1429692_s_at	GTP cyclohydrolase 1	GTP cyclohydrolase 1
GCHFR	Gchfr	0.8121	1.2902	-0.628	-0.6133	204867_at	1435750_at	GTP cyclohydrolase I feedback regulator	GTP cyclohydrolase I feedback regulator
GCLC	Gclc	0.8805	1.2772	0.921	0.9145	202923_s_at	1424296_at	glutamate-cysteine ligase, catalytic subunit	glutamate-cysteine ligase, catalytic subunit
GCLM	Gclm	1.5433	2.0024	0.833	0.8152	203925_at	1439050_at	glutamate-cysteine ligase, modifier subunit	glutamate-cysteine ligase, modifier subunit
GCNT2	Gcnt2	0.7418	2.2197	0.776	0.7738	230788_at	1425503_at	glucosaminyl (N-acetyl) transferase 2, I-branching enzyme (I blood group)	glucosaminyl (N-acetyl) transferase 2, I-branching enzyme
GDAP1L1	Gdap1l1	1.7495	1.1249	-0.609	-0.602	219668_at	1424935_at	ganglioside-induced differentiation-associated protein 1-like 1	ganglioside-induced differentiation-associated protein 1-like 1
GDF15	Gdf15	1.2617	1.8177	0.799	0.7877	221577_x_at	1418949_at	growth differentiation factor 15	growth differentiation factor 15
GDF3	Gdf3	1.3774	3.2502	0.445	0.4384	220053_at	1449288_at	growth differentiation factor 3	growth differentiation factor 3
GDI1	---	0.8837	1.0527	0.901	0.8587	201864_at	1447613_at	GDP dissociation inhibitor 1	---
GDPD1	Gdpd1	1.5269	1.0024	0.786	0.7656	238681_at	1424076_at	glycerophosphodiester phosphodiesterase domain containing 1	glycerophosphodiester phosphodiesterase domain containing 1
SIP1	Sip1	0.7554	1.0407	0.958	0.928	205063_at	1451044_at	survival of motor neuron protein interacting protein 1	survival of motor neuron protein interacting protein 1
GEMIN4	Gemin4	0.8435	1.3967	0.831	0.8223	205527_s_at	1433622_at	gem (nuclear organelle) associated protein 4	gem (nuclear organelle) associated protein 4
GEMIN6	Gemin6	1.1778	1.1834	0.86	0.8517	219539_at	1424300_at	gem (nuclear organelle) associated protein 6	gem (nuclear organelle) associated protein 6
GEN1	Gen1	0.7951	1.3083	0.704	0.6666	228286_at	1436654_at	Gen homolog 1, endonuclease (Drosophila)	Gen homolog 1, endonuclease (Drosophila)
GFER	Gfer	0.7502	0.9834	0.835	0.8315	204659_s_at	1452272_a_at	growth factor, augmenter of liver regeneration	growth factor, erv1 (S. cerevisiae)-like (augmenter of liver regeneration)
GFM2	Gfm2	0.7868	0.9992	0.748	0.7044	231918_s_at	1426590_at	G elongation factor, mitochondrial 2	G elongation factor, mitochondrial 2
GFPT1	Gfpt1	0.7404	1.4544	-0.585	-0.5903	202722_s_at	1428715_at	glutamine--fructose-6-phosphate transaminase 1	glutamine fructose-6-phosphate transaminase 1
GFPT2	Gfpt2	0.803	0.9782	0.092	0.1082	205100_at	1418753_at	glutamine-fructose-6-phosphate transaminase 2	glutamine fructose-6-phosphate transaminase 2
GFRA1	Gfra1	0.8699	1.4176	0.468	0.4628	227550_at	1450440_at	GDNF family receptor alpha 1	glial cell line derived neurotrophic factor family receptor alpha 1
GGCX	Ggcx	0.7696	1.2859	-0.787	-0.7563	214005_at	1423554_at	gamma-glutamyl carboxylase	gamma-glutamyl carboxylase
GGH	Ggh	0.837	1.0096	0.244	0.24	203560_at	1419595_a_at	gamma-glutamyl hydrolase (conjugase, folylpolygammaglutamyl hydrolase)	gamma-glutamyl hydrolase
GHITM	Ghitm	0.8163	1.2767	0.364	0.3908	1554510_s_at	1415881_at	growth hormone inducible transmembrane protein	growth hormone inducible transmembrane protein
GHR	Ghr	1.6242	3.2137	0.984	0.9822	205498_at	1417962_s_at	growth hormone receptor	growth hormone receptor
GJA1	Gja1	1.3767	1.48	0.656	0.6397	201667_at	1415801_at	gap junction protein, alpha 1, 43kDa	gap junction protein, alpha 1
GJC1	Gjc1	0.8283	1.1264	-0.216	-0.1964	208460_at	1449094_at	gap junction protein, gamma 1, 45kDa	gap junction protein, gamma 1
GLG1	Glg1	0.7441	1	0.599	0.5554	214730_s_at	1417087_at	golgi glycoprotein 1	golgi apparatus protein 1
GLI2	Gli2	1.2581	1.3163	-0.205	-0.1923	207034_s_at	1459211_at	GLI family zinc finger 2	GLI-Kruppel family member GLI2
GLI3	Gli3	1.369	2.1029	0.779	0.7722	227376_at	1455154_at	GLI family zinc finger 3	GLI-Kruppel family member GLI3
GLIPR1	Glipr1	2.9708	3.7212	0.041	0.0373	204222_s_at	1424927_at	GLI pathogenesis-related 1	GLI pathogenesis-related 1 (glioma)
GLIPR2	Glipr2	0.7972	1.5468	-0.434	-0.4339	225604_s_at	1428492_at	GLI pathogenesis-related 2	GLI pathogenesis-related 2
GLRB	Glrb	1.5795	1.0467	0.928	0.8909	205280_at	1459850_x_at	glycine receptor, beta	glycine receptor, beta subunit
GLS	Gls	1.7233	1.003	0.842	0.8301	203159_at	1434657_at	glutaminase	glutaminase
GLS2	Gls2	1.4151	1.6179	0.918	0.9077	205531_s_at	1435245_at	glutaminase 2 (liver, mitochondrial)	glutaminase 2 (liver, mitochondrial)
GLT8D1	Glt8d1	0.7786	1.9086	0.761	0.7239	218147_s_at	1428270_at	glycosyltransferase 8 domain containing 1	glycosyltransferase 8 domain containing 1
GMNN	Gmnn	0.7769	1.5448	0.849	0.8398	218350_s_at	1417506_at	geminin, DNA replication inhibitor	geminin
GNA14	Gna14	2.5544	1.9283	0.182	0.1816	220108_at	1449848_at	guanine nucleotide binding protein (G protein), alpha 14	guanine nucleotide binding protein, alpha 14
GNAO1	Gnao1	1.2803	0.9558	0.539	0.5339	204763_s_at	1421152_a_at	guanine nucleotide binding protein (G protein), alpha activating activity polypeptide O	guanine nucleotide binding protein, alpha O
---	Gnas	1.4538	1.6294	0.774	0.7661	228173_at	1450186_s_at	---	GNAS (guanine nucleotide binding protein, alpha stimulating) complex locus
GNB4	Gnb4	0.9268	1.7992	-0.305	-0.3063	225710_at	1419469_at	guanine nucleotide binding protein (G protein), beta polypeptide 4	guanine nucleotide binding protein (G protein), beta 4
GNG11	Gng11	1.7303	1.5907	0.843	0.8334	204115_at	1448942_at	guanine nucleotide binding protein (G protein), gamma 11	guanine nucleotide binding protein (G protein), gamma 11
GNG12	Gng12	0.9448	2.0501	0.464	0.4264	222834_s_at	1455089_at	guanine nucleotide binding protein (G protein), gamma 12	guanine nucleotide binding protein (G protein), gamma 12
GNG2	Gng2	1.5795	1.1985	0.884	0.8266	224964_s_at	1428157_at	guanine nucleotide binding protein (G protein), gamma 2	guanine nucleotide binding protein (G protein), gamma 2
GNG3	Gng3	1.2053	1.9503	-0.67	-0.667	222005_s_at	1417428_at	guanine nucleotide binding protein (G protein), gamma 3	guanine nucleotide binding protein (G protein), gamma 3
GNL3	Gnl3	0.8949	0.9013	0.95	0.944	217850_at	1433656_a_at	guanine nucleotide binding protein-like 3 (nucleolar)	guanine nucleotide binding protein-like 3 (nucleolar)
GNPNAT1	Gnpnat1	0.9141	1.1978	0.907	0.8977	225853_at	1423156_at	glucosamine-phosphate N-acetyltransferase 1	glucosamine-phosphate N-acetyltransferase 1
GNPTAB	Gnptab	1.1423	1.2928	0.934	0.927	212959_s_at	1435335_a_at	N-acetylglucosamine-1-phosphate transferase, alpha and beta subunits	N-acetylglucosamine-1-phosphate transferase, alpha and beta subunits
GNS	Gns	0.8269	1.3765	0.951	0.9476	212335_at	1433488_x_at	glucosamine (N-acetyl)-6-sulfatase	glucosamine (N-acetyl)-6-sulfatase
GOLGA4	Golga4	1.0064	0.8935	-0.788	-0.6864	215203_at	1460213_at	golgin A4	golgi autoantigen, golgin subfamily a, 4
GPATCH4	Gpatch4	1.3015	2.075	0.932	0.9232	224634_at	1449390_at	G patch domain containing 4	G patch domain containing 4
GPBP1L1	Gpbp1l1	1.6004	0.9051	-0.586	-0.5836	1569320_at	1449113_at	GC-rich promoter binding protein 1-like 1	GC-rich promoter binding protein 1-like 1
GPC2	Gpc2	0.8867	0.9385	-0.271	-0.2466	239422_at	1429293_at	glypican 2	glypican 2 (cerebroglycan)
GPC3	Gpc3	0.7849	2.4301	0.775	0.771	209220_at	1450990_at	glypican 3	glypican 3
GPC4	Gpc4	1.43	1.4402	-0.071	-0.0762	204983_s_at	1421088_at	glypican 4	glypican 4
GPC6	Gpc6	0.8042	2.794	0.81	0.7985	227059_at	1428774_at	glypican 6	glypican 6
GPD2	Gpd2	0.8341	1.332	0.793	0.7849	210007_s_at	1452741_s_at	glycerol-3-phosphate dehydrogenase 2 (mitochondrial)	glycerol phosphate dehydrogenase 2, mitochondrial
GPM6A	Gpm6a	3.2914	1.3432	-0.19	-0.168	209470_s_at	1456741_s_at	glycoprotein M6A	glycoprotein m6a
GPM6B	Gpm6b	1.0195	1.7514	-0.403	-0.3922	209169_at	1423091_a_at	glycoprotein M6B	glycoprotein m6b
GPR124	Gpr124	1.0134	2.8615	0.93	0.9253	221814_at	1418379_s_at	G protein-coupled receptor 124	G protein-coupled receptor 124
GPR155	Gpr155	1.0561	0.9929	0.352	0.345	231166_at	1452353_at	G protein-coupled receptor 155	G protein-coupled receptor 155
GPR160	Gpr160	2.126	1.2569	0.836	0.822	223423_at	1453072_at	G protein-coupled receptor 160	G protein-coupled receptor 160
GPR39	Gpr39	1.0642	0.9811	0.484	0.4583	229105_at	1432260_at	G protein-coupled receptor 39	G protein-coupled receptor 39
GPR56	Gpr56	2.0048	1.8821	0.638	0.6279	212070_at	1421118_a_at	G protein-coupled receptor 56	G protein-coupled receptor 56
GPRC5B	Gprc5b	0.9119	0.899	0.844	0.8267	203632_s_at	1451411_at	G protein-coupled receptor, family C, group 5, member B	G protein-coupled receptor, family C, group 5, member B
GPRC5C	Gprc5c	0.832	1.4359	0.794	0.7808	219327_s_at	1424450_at	G protein-coupled receptor, family C, group 5, member C	G protein-coupled receptor, family C, group 5, member C
GPT2	Gpt2	0.7957	2.1234	0.747	0.7245	224839_s_at	1434542_at	glutamic pyruvate transaminase (alanine aminotransferase) 2	glutamic pyruvate transaminase (alanine aminotransferase) 2
GPX1	Gpx1	0.7725	1.2048	-0.871	-0.8548	200736_s_at	1460671_at	glutathione peroxidase 1	glutathione peroxidase 1
GPX2	Gpx2	0.7876	0.9217	-0.38	-0.3721	202831_at	1449279_at	glutathione peroxidase 2 (gastrointestinal)	glutathione peroxidase 2
GPX7	Gpx7	0.8809	1.4435	0.882	0.8729	213170_at	1417836_at	glutathione peroxidase 7	glutathione peroxidase 7
GRB10	Grb10	0.9748	1.283	-0.699	-0.6766	210999_s_at	1425457_a_at	growth factor receptor-bound protein 10	growth factor receptor bound protein 10
GRB14	Grb14	1.7992	1.4061	-0.371	-0.3618	206204_at	1417673_at	growth factor receptor-bound protein 14	growth factor receptor bound protein 14
GREB1	Greb1	2.1512	2.7474	0.6	0.5954	205862_at	1419593_at	growth regulation by estrogen in breast cancer 1	gene regulated by estrogen in breast cancer protein
GREB1L	Greb1l	0.8948	2.9959	0.853	0.8432	233977_at	1439341_at	growth regulation by estrogen in breast cancer-like	growth regulation by estrogen in breast cancer-like
GRHL1	Grhl1	1.358	1.2303	-0.431	-0.4321	222830_at	1424030_at	grainyhead-like 1 (Drosophila)	grainyhead-like 1 (Drosophila)
GRHL3	Grhl3	1.1351	1.8807	-0.871	-0.8474	232116_at	1436932_at	grainyhead-like 3 (Drosophila)	grainyhead-like 3 (Drosophila)
GRIA1	Gria1	1.2838	1.0243	0.914	0.8913	209793_at	1435239_at	glutamate receptor, ionotropic, AMPA 1	glutamate receptor, ionotropic, AMPA1 (alpha 1)
GRIA3	Gria3	1.8061	2.0061	0.956	0.9453	230144_at	1434728_at	glutamate receptor, ionotrophic, AMPA 3	glutamate receptor, ionotropic, AMPA3 (alpha 3)
GRIA4	Gria4	1.055	1.1179	-0.498	-0.4617	238663_x_at	1436772_at	glutamate receptor, ionotrophic, AMPA 4	Glutamate receptor, ionotropic, AMPA4 (alpha 4)
GRIK3	Grik3	0.8401	3.1762	-0.748	-0.7227	230593_at	1440177_at	glutamate receptor, ionotropic, kainate 3	glutamate receptor, ionotropic, kainate 3
GRIP1	Grip1	1.2102	1.74	0.795	0.7855	235957_at	1435951_at	glutamate receptor interacting protein 1	glutamate receptor interacting protein 1
GRK5	Grk5	1.5995	0.9394	0.753	0.729	204396_s_at	1449514_at	G protein-coupled receptor kinase 5	G protein-coupled receptor kinase 5
GRP	Grp	1.4143	1.162	-0.434	-0.4157	206326_at	1424525_at	gastrin-releasing peptide	gastrin releasing peptide
GRSF1	Grsf1	0.7933	1.235	-0.779	-0.7708	201520_s_at	1433824_x_at	G-rich RNA sequence binding factor 1	G-rich RNA sequence binding factor 1
GRTP1	Grtp1	1.5701	1.541	0.862	0.8544	229377_at	1439150_x_at	growth hormone regulated TBC protein 1	GH regulated TBC protein 1
GSK3B	Gsk3b	1.001	1.2233	0.632	0.6154	226183_at	1437001_at	glycogen synthase kinase 3 beta	glycogen synthase kinase 3 beta
GSPT1	Gspt1	0.8295	1.9618	0.917	0.8904	201912_s_at	1446550_at	G1 to S phase transition 1	G1 to S phase transition 1
GSR	Gsr	0.9413	1.5217	0.684	0.6825	225609_at	1421816_at	glutathione reductase	glutathione reductase
GSTA4	Gsta4	1.46	1.7766	-0.966	-0.9621	235405_at	1416368_at	glutathione S-transferase alpha 4	glutathione S-transferase, alpha 4
GSTO1	Gsto1	1.0455	0.9621	-0.391	-0.3895	1557915_s_at	1456036_x_at	glutathione S-transferase omega 1	glutathione S-transferase omega 1
GTF2F2	Gtf2f2	0.8239	1.1727	0.814	0.761	209595_at	1426626_at	general transcription factor IIF, polypeptide 2, 30kDa	general transcription factor IIF, polypeptide 2
GTF2H1	Gtf2h1	0.738	0.9296	0.819	0.7565	242656_at	1453169_a_at	General transcription factor IIH, polypeptide 1, 62kDa	general transcription factor II H, polypeptide 1
GUCY1A3	Gucy1a3	1.3138	3.3443	0.951	0.9501	229530_at	1434141_at	guanylate cyclase 1, soluble, alpha 3	guanylate cyclase 1, soluble, alpha 3
GUCY1B3	Gucy1b3	1.4034	3.3324	0.855	0.8518	203817_at	1420872_at	guanylate cyclase 1, soluble, beta 3	guanylate cyclase 1, soluble, beta 3
GUF1	Guf1	0.7649	1.0447	0.098	0.0988	218884_s_at	1437184_at	GUF1 GTPase homolog (S. cerevisiae)	GUF1 GTPase homolog (S. cerevisiae)
GULP1	Gulp1	1.5095	2.3553	-0.785	-0.7788	215913_s_at	1434423_at	GULP, engulfment adaptor PTB domain containing 1	GULP, engulfment adaptor PTB domain containing 1
GYG1	Gyg	0.7928	2.5668	-0.719	-0.7129	211275_s_at	1448429_at	glycogenin 1	glycogenin
GYLTL1B	Gyltl1b	0.8166	0.9658	0.962	0.9336	227829_at	1434007_at	glycosyltransferase-like 1B	glycosyltransferase-like 1B
H1F0	H1f0	1.202	2.9622	0.645	0.6407	208886_at	1423702_at	H1 histone family, member 0	H1 histone family, member 0
H1FX	H1fx	0.8441	1.3962	-0.532	-0.526	204805_s_at	1436517_at	H1 histone family, member X	H1 histone family, member X
H2AFV	H2afv	0.9979	1.2802	-0.402	-0.4001	212205_at	1428029_a_at	H2A histone family, member V	H2A histone family, member V
H2AFY	H2afy	0.8711	1.5629	0.76	0.7498	214501_s_at	1424572_a_at	H2A histone family, member Y	H2A histone family, member Y
H2AFY2	H2afy2	0.9381	1.7712	0.568	0.5545	218445_at	1426363_x_at	H2A histone family, member Y2	H2A histone family, member Y2
H3F3B	H3f3b	0.7877	0.9758	0.627	0.5888	211998_at	1430357_at	H3 histone, family 3B (H3.3B)	H3 histone, family 3B
HAND1	Hand1	1.5848	3.1235	0.854	0.8482	220138_at	1448750_at	heart and neural crest derivatives expressed 1	heart and neural crest derivatives expressed transcript 1
HAPLN1	Hapln1	2.0604	3.2352	0.707	0.7049	205523_at	1438020_at	hyaluronan and proteoglycan link protein 1	hyaluronan and proteoglycan link protein 1
HAPLN4	Hapln4	0.8202	0.9028	0.936	0.9145	235420_at	1435650_at	hyaluronan and proteoglycan link protein 4	hyaluronan and proteoglycan link protein 4
HAS2	Has2	1.9941	4.0962	0.636	0.6328	206432_at	1418678_at	hyaluronan synthase 2	hyaluronan synthase 2
HAT1	Hat1	0.7705	1.3575	0.936	0.9194	203138_at	1428061_at	histone acetyltransferase 1	histone aminotransferase 1
HAUS2	Haus2	1.2006	0.8851	-0.67	-0.6525	220071_x_at	1432511_s_at	HAUS augmin-like complex, subunit 2	HAUS augmin-like complex, subunit 2
HAUS6	Haus6	0.7999	1.4481	0.945	0.9379	222685_at	1455488_at	HAUS augmin-like complex, subunit 6	HAUS augmin-like complex, subunit 6
HBS1L	Hbs1l	0.8194	1.3145	0.846	0.8281	209314_s_at	1440050_at	HBS1-like (S. cerevisiae)	Hbs1-like (S. cerevisiae)
HCFC2	Hcfc2	1.5135	2.1892	0.946	0.9384	235264_at	1428618_at	host cell factor C2	host cell factor C2
HDAC4	Hdac4	0.8146	0.9097	0.503	0.4831	228813_at	1454693_at	histone deacetylase 4	histone deacetylase 4
HDAC8	Hdac8	1.4868	0.9409	-0.914	-0.8993	223908_at	1428933_at	histone deacetylase 8	histone deacetylase 8
HDAC9	Hdac9	0.9722	1.189	0.328	0.3008	205659_at	1434572_at	histone deacetylase 9	histone deacetylase 9
HDLBP	Hdlbp	0.7449	1.3041	0.42	0.4027	225012_at	1419869_s_at	high density lipoprotein binding protein	high density lipoprotein (HDL) binding protein
HEATR1	Heatr1	0.8581	1.9077	0.793	0.7571	1556348_at	1452419_at	HEAT repeat containing 1	HEAT repeat containing 1
HEATR2	Heatr2	0.9212	0.8847	0.78	0.7635	1554761_a_at	1435013_at	HEAT repeat containing 2	HEAT repeat containing 2
HECA	Heca	0.8416	1.3539	0.532	0.5081	218603_at	1434477_at	headcase homolog (Drosophila)	headcase homolog (Drosophila)
HECW2	Hecw2	0.8827	1.1106	0.553	0.5432	232080_at	1455150_at	HECT, C2 and WW domain containing E3 ubiquitin protein ligase 2	HECT, C2 and WW domain containing E3 ubiquitin protein ligase 2
HELLS	Hells	1.2677	2.4371	0.871	0.8651	227350_at	1417541_at	helicase, lymphoid-specific	helicase, lymphoid specific
HERC1	Herc1	0.8083	1.0473	-0.353	-0.3181	218306_s_at	1440437_at	hect (homologous to the E6-AP (UBE3A) carboxyl terminus) domain and RCC1 (CHC1)-like domain (RLD) 1	hect (homologous to the E6-AP (UBE3A) carboxyl terminus) domain and RCC1 (CHC1)-like domain (RLD) 1
HES1	Hes1	0.8961	1.7607	0.034	0.0334	203394_s_at	1418102_at	hairy and enhancer of split 1, (Drosophila)	hairy and enhancer of split 1 (Drosophila)
HES6	Hes6	1.4244	1.686	-0.77	-0.7606	226446_at	1436050_x_at	hairy and enhancer of split 6 (Drosophila)	hairy and enhancer of split 6 (Drosophila)
HEXB	Hexb	0.9927	1.7711	-0.243	-0.2232	201944_at	1437874_s_at	hexosaminidase B (beta polypeptide)	hexosaminidase B
HEY1	Hey1	1.364	1.4469	0.369	0.3669	44783_s_at	1415999_at	hairy/enhancer-of-split related with YRPW motif 1	hairy/enhancer-of-split related with YRPW motif 1
HEY2	Hey2	0.9871	2.6456	-0.343	-0.342	222921_s_at	1418106_at	hairy/enhancer-of-split related with YRPW motif 2	hairy/enhancer-of-split related with YRPW motif 2
HGF	Hgf	2.4853	1.9359	0.82	0.8159	209960_at	1451866_a_at	hepatocyte growth factor (hepapoietin A; scatter factor)	hepatocyte growth factor
HGSNAT	Hgsnat	0.8904	1.2079	0.879	0.8644	218017_s_at	1450868_at	heparan-alpha-glucosaminide N-acetyltransferase	heparan-alpha-glucosaminide N-acetyltransferase
HHEX	Hhex	1.0146	1.3702	-0.617	-0.6034	215933_s_at	1423319_at	hematopoietically expressed homeobox	hematopoietically expressed homeobox
HIC2	Hic2	1.1036	1.0546	-0.133	-0.1496	212966_at	1437571_at	hypermethylated in cancer 2	hypermethylated in cancer 2
C7orf68	2310016C08Rik	0.7797	1.0074	0.176	0.1579	1554452_a_at	1421031_a_at	chromosome 7 open reading frame 68	RIKEN cDNA 2310016C08 gene
HINT3	Hint3	0.7433	1.0303	0.582	0.5734	228697_at	1418583_at	histidine triad nucleotide binding protein 3	histidine triad nucleotide binding protein 3
HIPK2	Hipk2	1.3166	2.388	0.813	0.8091	225368_at	1428433_at	homeodomain interacting protein kinase 2	homeodomain interacting protein kinase 2
HIRA	Hira	1.2261	1.2432	0.636	0.627	217427_s_at	1450049_a_at	HIR histone cell cycle regulation defective homolog A (S. cerevisiae)	histone cell cycle regulation defective homolog A (S. cerevisiae)
HIST1H1C	Hist1h1c	0.8877	3.7901	0.936	0.9025	209398_at	1436994_a_at	histone cluster 1, H1c	histone cluster 1, H1c
HIST3H2A	Hist3h2a	1.1741	2.8322	0.882	0.8673	221582_at	1435866_s_at	histone cluster 3, H2a	histone cluster 3, H2a
HMCN1	Hmcn1	1.0497	2.1337	0.802	0.797	235944_at	1438532_at	hemicentin 1	hemicentin 1
HMGA2	Hmga2	1.0036	4.193	0.214	0.2152	1567224_at	1450781_at	high mobility group AT-hook 2	high mobility group AT-hook 2
HMGCS1	Hmgcs1	0.782	2.2564	-0.194	-0.1783	205822_s_at	1433444_at	3-hydroxy-3-methylglutaryl-CoA synthase 1 (soluble)	3-hydroxy-3-methylglutaryl-Coenzyme A synthase 1
HMOX1	Hmox1	0.7374	1.15	0.578	0.5639	203665_at	1448239_at	heme oxygenase (decycling) 1	heme oxygenase (decycling) 1
HN1	Hn1	0.8053	1.3034	0.071	0.0695	222396_at	1438988_x_at	hematological and neurological expressed 1	hematological and neurological expressed sequence 1
HNRNPA1 /// LOC100506653	Hnrnpa1	0.7465	1.1496	0.466	0.441	222040_at	1455740_at	heterogeneous nuclear ribonucleoprotein A1 /// hypothetical LOC100506653	heterogeneous nuclear ribonucleoprotein A1
HNRNPA3	Hnrnpa3	1.1543	1.1439	0.803	0.7887	211929_at	1452774_at	heterogeneous nuclear ribonucleoprotein A3	heterogeneous nuclear ribonucleoprotein A3
HNRNPD	Hnrnpd	1.3231	1.1788	0.165	0.1844	213359_at	1457568_at	Heterogeneous nuclear ribonucleoprotein D (AU-rich element RNA binding protein 1, 37kDa)	heterogeneous nuclear ribonucleoprotein D
HNRNPL	Hnrnpl	1.0603	1.1418	-0.31	-0.3135	221860_at	1424101_at	heterogeneous nuclear ribonucleoprotein L	heterogeneous nuclear ribonucleoprotein L
HNRPDL	Hnrpdl	1.1057	1.1342	-0.439	-0.4185	212454_x_at	1428224_at	heterogeneous nuclear ribonucleoprotein D-like	heterogeneous nuclear ribonucleoprotein D-like
HOOK1	Hook1	1.0662	2.3573	0.931	0.9249	225792_at	1438018_at	hook homolog 1 (Drosophila)	hook homolog 1 (Drosophila)
HOOK3	Hook3	0.9156	0.928	0.861	0.8514	226395_at	1435157_at	hook homolog 3 (Drosophila)	hook homolog 3 (Drosophila)
HOPX	Hopx	1.2385	0.9396	-0.736	-0.7182	211597_s_at	1451776_s_at	HOP homeobox	HOP homeobox
HOXA1	Hoxa1	1.5619	2.389	0.22	0.2033	214639_s_at	1420565_at	homeobox A1	homeobox A1
HOXA10	Hoxa10	1.7713	2.1657	0.874	0.8684	213150_at	1431475_a_at	homeobox A10	homeobox A10
HOXB2	Hoxb2	1.3384	2.1257	0.608	0.6013	205453_at	1449397_at	homeobox B2	homeobox B2
HOXB3	Hoxb3	2.6257	1.7868	0.661	0.6494	228904_at	1456229_at	homeobox B3	homeobox B3
HOXB6	Hoxb6	1.4607	2.9469	0.684	0.6801	205366_s_at	1451660_a_at	homeobox B6	homeobox B6
HOXC6	Hoxc6	1.9001	0.976	0.901	0.8994	206858_s_at	1427362_x_at	homeobox C6	homeobox C6
HOXD10	Hoxd10	1.419	2.325	0.775	0.7632	229400_at	1418606_at	homeobox D10	homeobox D10
HP1BP3	Hp1bp3	1.3822	1.1446	0.901	0.8972	224591_at	1415751_at	heterochromatin protein 1, binding protein 3	heterochromatin protein 1, binding protein 3
HPGD	Hpgd	1.3323	2.7917	-0.89	-0.8841	203913_s_at	1419905_s_at	hydroxyprostaglandin dehydrogenase 15-(NAD)	hydroxyprostaglandin dehydrogenase 15 (NAD)
HPRT1	Hprt	1.2987	0.9973	0.91	0.9	202854_at	1448736_a_at	hypoxanthine phosphoribosyltransferase 1	hypoxanthine guanine phosphoribosyl transferase
HS3ST3B1	Hs3st3b1	1.8036	2.8096	0.622	0.6221	227361_at	1433977_at	heparan sulfate (glucosamine) 3-O-sulfotransferase 3B1	heparan sulfate (glucosamine) 3-O-sulfotransferase 3B1
HSBP1	Hsbp1	0.7519	1.199	0.873	0.8616	200941_at	1423906_at	heat shock factor binding protein 1	heat shock factor binding protein 1
HSBP1L1	Hsbp1l1	0.8279	1.141	-0.337	-0.2941	232594_at	1444790_at	heat shock factor binding protein 1-like 1	heat shock factor binding protein 1-like 1
HSD17B11	Hsd17b11	0.7557	1.0458	0.162	0.1609	217989_at	1434642_at	hydroxysteroid (17-beta) dehydrogenase 11	hydroxysteroid (17-beta) dehydrogenase 11
HSDL2	Hsdl2	0.9245	0.932	0.546	0.5263	209512_at	1426856_at	hydroxysteroid dehydrogenase like 2	hydroxysteroid dehydrogenase like 2
HSPA13	Hspa13	1.1457	0.9276	-0.614	-0.6004	202558_s_at	1453172_at	heat shock protein 70kDa family, member 13	heat shock protein 70 family, member 13
HSPA4	Hspa4	1.2348	1.2063	0.886	0.8637	211015_s_at	1416147_at	heat shock 70kDa protein 4	heat shock protein 4
HSPA4L	Hspa4l	0.9284	1.0226	-0.211	-0.1921	205543_at	1449010_at	heat shock 70kDa protein 4-like	heat shock protein 4 like
HSPA8	Hspa8 /// LOC624853	0.9645	1.4947	0.706	0.6812	210338_s_at	1431182_at	heat shock 70kDa protein 8	heat shock protein 8 /// hypothetical LOC624853
HSPA9	Hspa9	0.8434	1.8654	0.896	0.8876	200692_s_at	1431274_a_at	heat shock 70kDa protein 9 (mortalin)	heat shock protein 9
HSPB11	Hspb11	0.9055	1.842	-0.834	-0.8166	203960_s_at	1453016_at	heat shock protein family B (small), member 11	heat shock protein family B (small), member 11
HSPE1	Hspe1	0.7927	0.9691	0.913	0.9117	205133_s_at	1422579_at	heat shock 10kDa protein 1 (chaperonin 10)	heat shock protein 1 (chaperonin 10)
HSPH1	Hsph1	1.1968	1.6717	0.664	0.6623	208744_x_at	1423566_a_at	heat shock 105kDa/110kDa protein 1	heat shock 105kDa/110kDa protein 1
IAH1	Iah1	0.8256	0.8947	0.698	0.6821	225908_at	1454898_s_at	isoamyl acetate-hydrolyzing esterase 1 homolog (S. cerevisiae)	isoamyl acetate-hydrolyzing esterase 1 homolog (S. cerevisiae)
ID1	Id1	0.9369	1.533	0.103	0.0986	208937_s_at	1425895_a_at	inhibitor of DNA binding 1, dominant negative helix-loop-helix protein	inhibitor of DNA binding 1
ID2	Id2	0.7775	2.7687	0.597	0.5871	201565_s_at	1435176_a_at	inhibitor of DNA binding 2, dominant negative helix-loop-helix protein	inhibitor of DNA binding 2
ID4	Id4	1.4786	2.1269	-0.486	-0.4946	209291_at	1423259_at	inhibitor of DNA binding 4, dominant negative helix-loop-helix protein	inhibitor of DNA binding 4
IDE	Ide	0.847	1.933	0.879	0.8713	217496_s_at	1453988_a_at	insulin-degrading enzyme	insulin degrading enzyme
IDS	Ids	0.9479	1.4485	0.61	0.6025	212221_x_at	1455481_at	iduronate 2-sulfatase	iduronate 2-sulfatase
IER3	Ier3	1.1617	2.5748	-0.718	-0.7017	201631_s_at	1419647_a_at	immediate early response 3	immediate early response 3
IFI16	Ifi204	1.2562	2.1292	-0.455	-0.4498	208965_s_at	1419603_at	interferon, gamma-inducible protein 16	interferon activated gene 204
IFI30	Ifi30	0.7956	1.4268	-0.3	-0.2911	201422_at	1422476_at	interferon, gamma-inducible protein 30	interferon gamma inducible protein 30
IFIT1	Ifit1	1.308	1.9801	0.742	0.7345	203153_at	1450783_at	interferon-induced protein with tetratricopeptide repeats 1	interferon-induced protein with tetratricopeptide repeats 1
IFITM1	Ifitm1	2.4453	1.5947	0.614	0.6109	214022_s_at	1424254_at	interferon induced transmembrane protein 1 (9-27)	interferon induced transmembrane protein 1
IFNAR1	Ifnar1	0.8204	1.3232	0.881	0.8679	225669_at	1449026_at	interferon (alpha, beta and omega) receptor 1	interferon (alpha and beta) receptor 1
IFNAR2	Ifnar2	0.8364	1.6055	-0.842	-0.8178	204785_x_at	1440169_x_at	interferon (alpha, beta and omega) receptor 2	interferon (alpha and beta) receptor 2
IGDCC3	Igdcc3	1.2574	1.8832	0.633	0.6293	230960_at	1439498_at	immunoglobulin superfamily, DCC subclass, member 3	immunoglobulin superfamily, DCC subclass, member 3
IGDCC4	Igdcc4	1.423	1.609	0.692	0.6847	227870_at	1416474_at	immunoglobulin superfamily, DCC subclass, member 4	immunoglobulin superfamily, DCC subclass, member 4
IGF1	Igf1	0.9059	2.1645	0.738	0.7269	209541_at	1437401_at	insulin-like growth factor 1 (somatomedin C)	insulin-like growth factor 1
IGF2BP3	Igf2bp3	0.8775	1.6032	0.298	0.2877	216493_s_at	1453957_a_at	insulin-like growth factor 2 mRNA binding protein 3	insulin-like growth factor 2 mRNA binding protein 3
IGFBP3	Igfbp3	2.393	2.9482	0.341	0.3426	210095_s_at	1423062_at	insulin-like growth factor binding protein 3	insulin-like growth factor binding protein 3
IGFBP5	Igfbp5	1.2417	3.9085	0.793	0.7895	211959_at	1452114_s_at	insulin-like growth factor binding protein 5	insulin-like growth factor binding protein 5
IGFBP6	Igfbp6	1.2303	1.6381	-0.127	-0.13	203851_at	1417933_at	insulin-like growth factor binding protein 6	insulin-like growth factor binding protein 6
IGSF3	Igsf3	0.7771	1.1413	0.607	0.5856	202421_at	1455048_at	immunoglobulin superfamily, member 3	immunoglobulin superfamily, member 3
IGSF9	Igsf9	0.8414	1.6654	-0.359	-0.3324	229276_at	1420518_a_at	immunoglobulin superfamily, member 9	immunoglobulin superfamily, member 9
IKBIP	Ikbip	1.5161	2.5949	-0.256	-0.264	236249_at	1429065_at	IKBKB interacting protein	IKBKB interacting protein
IKZF2	Ikzf2	1.266	1.4344	0.354	0.3565	231929_at	1437542_at	IKAROS family zinc finger 2 (Helios)	IKAROS family zinc finger 2
IL1R1	Il1r1	1.0802	1.7	0.61	0.6034	202948_at	1448950_at	interleukin 1 receptor, type I	interleukin 1 receptor, type I
IL6ST	Il6st	2.3613	1.49	0.908	0.892	212195_at	1437303_at	interleukin 6 signal transducer (gp130, oncostatin M receptor)	interleukin 6 signal transducer
---	Ildr2	1.7891	1.3681	0.502	0.5013	229380_at	1436293_x_at	---	immunoglobulin-like domain containing receptor 2
ILF3	Ilf3	0.7564	0.901	0.724	0.7132	208931_s_at	1422546_at	interleukin enhancer binding factor 3, 90kDa	interleukin enhancer binding factor 3
IMPA2	Impa2	0.9534	1.1578	0.269	0.2715	203126_at	1418665_at	inositol(myo)-1(or 4)-monophosphatase 2	inositol (myo)-1(or 4)-monophosphatase 2
IMPAD1	Impad1	1.3506	1.3029	0.814	0.8029	222654_at	1437290_at	inositol monophosphatase domain containing 1	inositol monophosphatase domain containing 1
INA	Ina	2.0933	3.4026	-0.705	-0.7016	204465_s_at	1418178_at	internexin neuronal intermediate filament protein, alpha	internexin neuronal intermediate filament protein, alpha
INADL	Inadl	1.1031	1.7733	0.362	0.3584	214705_at	1418983_at	InaD-like (Drosophila)	InaD-like (Drosophila)
INHBA	Inhba	1.1355	1.9258	-0.504	-0.4969	227140_at	1422053_at	inhibin, beta A	inhibin beta-A
INSIG2	Insig2	1.3069	2.0245	0.927	0.9141	209566_at	1417980_a_at	insulin induced gene 2	insulin induced gene 2
INSM1	Insm1	2.2267	2.5376	-0.755	-0.748	206502_s_at	1455865_at	insulinoma-associated 1	insulinoma-associated 1
INTS6	Ints6	0.9828	1.7281	-0.698	-0.6841	235283_at	1423274_at	integrator complex subunit 6	integrator complex subunit 6
INVS	Invs	0.8346	1.2859	-0.761	-0.6975	211055_s_at	1419308_at	inversin	inversin
IPO5	Ipo5	0.7359	1.1192	0.917	0.9095	211955_at	1426946_at	importin 5	importin 5
IQCG	Iqcg	0.7384	1.1903	-0.658	-0.6158	221185_s_at	1460467_at	IQ motif containing G	IQ motif containing G
IRF2BP2	Irf2bp2	0.7789	1.5676	0.927	0.916	224571_at	1433632_at	interferon regulatory factor 2 binding protein 2	interferon regulatory factor 2 binding protein 2
IRX1	Irx1	1.9562	1.1907	0.099	0.0984	230472_at	1451983_at	iroquois homeobox 1	Iroquois related homeobox 1 (Drosophila)
IRX3	Irx3	2.7676	2.7284	0.678	0.6765	229638_at	1418517_at	iroquois homeobox 3	Iroquois related homeobox 3 (Drosophila)
IRX5	Irx5	1.8058	2.1701	0.037	0.0393	210239_at	1421072_at	iroquois homeobox 5	Iroquois related homeobox 5 (Drosophila)
ISG20L2	Isg20l2	0.7407	0.9773	0.796	0.7902	208114_s_at	1433960_at	interferon stimulated exonuclease gene 20kDa-like 2	interferon stimulated exonuclease gene 20-like 2
ISL1	Isl1	2.4437	1.9188	0.728	0.7205	206104_at	1450723_at	ISL LIM homeobox 1	ISL1 transcription factor, LIM/homeodomain
ISM1	Ism1	1.1968	0.9062	-0.632	-0.6011	235182_at	1436987_at	isthmin 1 homolog (zebrafish)	isthmin 1 homolog (zebrafish)
ITFG1	Itfg1	1.084	1.4368	0.711	0.6962	227191_at	1435637_at	integrin alpha FG-GAP repeat containing 1	integrin alpha FG-GAP repeat containing 1
ITGA6	Itga6	1.1451	1.6753	0.528	0.5286	215177_s_at	1422444_at	integrin, alpha 6	integrin alpha 6
ITGA8	Itga8	1.3001	2.9113	0.855	0.8488	235666_at	1454966_at	integrin, alpha 8	integrin alpha 8
ITGA9	Itga9	0.9729	1.0913	0.57	0.5493	227297_at	1450029_s_at	integrin, alpha 9	integrin alpha 9
ITGB1	Itgb1	1.2692	1.6719	-0.592	-0.5973	1553530_a_at	1426918_at	integrin, beta 1 (fibronectin receptor, beta polypeptide, antigen CD29 includes MDF2, MSK12)	integrin beta 1 (fibronectin receptor beta)
ITGB5	Itgb5	1.7529	2.0461	-0.774	-0.7657	214021_x_at	1456195_x_at	Integrin, beta 5	integrin beta 5
ITGB8	Itgb8	2.4029	1.9598	0.938	0.916	226189_at	1436223_at	integrin, beta 8	integrin beta 8
ITIH5	Itih5	0.7926	1.2009	-0.463	-0.4432	219064_at	1429159_at	inter-alpha (globulin) inhibitor H5	inter-alpha (globulin) inhibitor H5
ITM2A	Itm2a	1.8302	2.6362	-0.563	-0.5674	202746_at	1451047_at	integral membrane protein 2A	integral membrane protein 2A
ITM2B	Itm2b	0.9185	1.8584	0.082	0.0723	217731_s_at	1417999_at	integral membrane protein 2B	integral membrane protein 2B
ITPR1	Itpr1	0.9986	1.0846	-0.223	-0.2145	203710_at	1460203_at	inositol 1,4,5-triphosphate receptor, type 1	inositol 1,4,5-triphosphate receptor 1
ITPR2	Itpr2	1.2225	0.9017	0.071	0.0553	202660_at	1427287_s_at	inositol 1,4,5-triphosphate receptor, type 2	inositol 1,4,5-triphosphate receptor 2
ITPRIPL2	Itpripl2	0.8038	2.1542	0.849	0.8399	227792_at	1435777_at	inositol 1,4,5-triphosphate receptor interacting protein-like 2	inositol 1,4,5-triphosphate receptor interacting protein-like 2
ITSN1	Itsn1	0.9328	1.0509	0.075	0.0727	230042_at	1435884_at	intersectin 1 (SH3 domain protein)	intersectin 1 (SH3 domain protein 1A)
JAG1	Jag1	1.0714	1.8852	-0.607	-0.5762	209098_s_at	1434070_at	jagged 1	jagged 1
JAKMIP2	Jakmip2	2.1407	2.6331	-0.8	-0.7831	205889_s_at	1436552_at	janus kinase and microtubule interacting protein 2	janus kinase and microtubule interacting protein 2
JAM2	Jam2	1.452	3.5012	-0.478	-0.4786	229127_at	1431417_at	junctional adhesion molecule 2	junction adhesion molecule 2
JARID2	Jarid2	1.2903	1.974	0.964	0.9587	203298_s_at	1450710_at	jumonji, AT rich interactive domain 2	jumonji, AT rich interactive domain 2
JAZF1	Jazf1	1.2709	1.303	-0.127	-0.142	225800_at	1433894_at	JAZF zinc finger 1	JAZF zinc finger 1
JPH1	LOC100504883	1.3844	1.3488	0.678	0.6557	229139_at	1438428_at	junctophilin 1	hypothetical protein LOC100504883
JPH3	Jph3	0.7455	1.1124	0.707	0.6976	229294_at	1418161_at	junctophilin 3	junctophilin 3
JUN	Jun	1.0957	2.9017	0.725	0.7242	201466_s_at	1417409_at	jun proto-oncogene	Jun oncogene
KANK4	Kank4	1.8763	1.6845	0.141	0.1249	229125_at	1436425_at	KN motif and ankyrin repeat domains 4	KN motif and ankyrin repeat domains 4
C2orf67	1110028C15Rik	1.0128	1.2193	0.885	0.8159	230561_s_at	1436213_a_at	chromosome 2 open reading frame 67	RIKEN cDNA 1110028C15 gene
KAT2B	Kat2b	1.9843	2.2498	-0.585	-0.5832	203845_at	1450821_at	K(lysine) acetyltransferase 2B	K(lysine) acetyltransferase 2B
KATNA1	Katna1	0.872	0.8904	0.786	0.7737	205526_s_at	1450949_at	katanin p60 (ATPase-containing) subunit A 1	katanin p60 (ATPase-containing) subunit A1
KBTBD11	Kbtbd11	1.0077	2.6432	0.003	-0.0094	204301_at	1435465_at	kelch repeat and BTB (POZ) domain containing 11	kelch repeat and BTB (POZ) domain containing 11
KBTBD8	Kbtbd8	1.3521	2.6668	0.892	0.8859	239835_at	1433902_at	kelch repeat and BTB (POZ) domain containing 8	kelch repeat and BTB (POZ) domain containing 8
KCNAB1	Kcnab1	0.8405	1.0914	-0.62	-0.5709	210078_s_at	1448468_a_at	potassium voltage-gated channel, shaker-related subfamily, beta member 1	potassium voltage-gated channel, shaker-related subfamily, beta member 1
KCNH2	Kcnh2	0.8815	0.9189	0.83	0.8232	205262_at	1449544_a_at	potassium voltage-gated channel, subfamily H (eag-related), member 2	potassium voltage-gated channel, subfamily H (eag-related), member 2
KCNH8	Kcnh8	1.3413	0.939	-0.611	-0.6015	1552742_at	1440980_at	potassium voltage-gated channel, subfamily H (eag-related), member 8	potassium voltage-gated channel, subfamily H (eag-related), member 8
KCNK5	Kcnk5	0.9878	1.9232	0.773	0.7581	219615_s_at	1421852_at	potassium channel, subfamily K, member 5	potassium channel, subfamily K, member 5
KCNQ5	Kcnq5	0.7967	1.6584	0.916	0.8786	244623_at	1427426_at	potassium voltage-gated channel, KQT-like subfamily, member 5	potassium voltage-gated channel, subfamily Q, member 5
KCNS3	Kcns3	1.3222	1.1626	0.275	0.2666	205968_at	1457799_at	potassium voltage-gated channel, delayed-rectifier, subfamily S, member 3	potassium voltage-gated channel, delayed-rectifier, subfamily S, member 3
KCTD12	Kctd12	2.2228	2.6396	0.907	0.9027	212192_at	1434881_s_at	potassium channel tetramerisation domain containing 12	potassium channel tetramerisation domain containing 12
KDELC1	Kdelc1	0.9286	0.9398	-0.794	-0.7921	219479_at	1436443_a_at	KDEL (Lys-Asp-Glu-Leu) containing 1	KDEL (Lys-Asp-Glu-Leu) containing 1
KDELR3	Kdelr3	0.9082	2.7466	0.944	0.9392	204017_at	1418538_at	KDEL (Lys-Asp-Glu-Leu) endoplasmic reticulum protein retention receptor 3	KDEL (Lys-Asp-Glu-Leu) endoplasmic reticulum protein retention receptor 3
KIAA0020	D19Bwg1357e	0.7769	1.2587	0.903	0.8939	203712_at	1426932_at	KIAA0020	DNA segment, Chr 19, Brigham & Women's Genetics 1357 expressed
KIAA0368	AI314180	0.9975	2.7687	-0.095	-0.0804	212427_at	1439127_at	KIAA0368	expressed sequence AI314180
KIAA0391	1110008L16Rik	0.9058	1.2704	0.953	0.9504	202713_s_at	1428775_at	KIAA0391	RIKEN cDNA 1110008L16 gene
C22orf9	5031439G07Rik	0.9202	1.7248	0.091	0.0593	212421_at	1435745_at	chromosome 22 open reading frame 9	RIKEN cDNA 5031439G07 gene
KIAA1199	9930013L23Rik	1.0125	1.991	0.718	0.713	212942_s_at	1429987_at	KIAA1199	RIKEN cDNA 9930013L23 gene
KIAA1211	C530008M17Rik	1.1598	2.7915	0.396	0.3948	227231_at	1434645_at	KIAA1211	RIKEN cDNA C530008M17 gene
KIAA1217	Etl4	0.8019	1.6598	0.432	0.4328	231807_at	1426880_at	KIAA1217	enhancer trap locus 4
C8orf79	6430573F11Rik	1.1934	1.0078	-0.184	-0.1754	239297_at	1456096_at	chromosome 8 open reading frame 79	RIKEN cDNA 6430573F11 gene
KIAA1462	9430020K01Rik	1.2003	2.0941	0.749	0.7394	231842_at	1428535_at	KIAA1462	RIKEN cDNA 9430020K01 gene
KIAA1524	C330027C09Rik	0.887	1.7974	0.977	0.9668	1553810_a_at	1449699_s_at	KIAA1524	RIKEN cDNA C330027C09 gene
C11orf41	D430041D05Rik	0.8114	1.2873	-0.48	-0.4562	235486_at	1435848_at	chromosome 11 open reading frame 41	RIKEN cDNA D430041D05 gene
C12orf35	2810474O19Rik	0.9624	1.2093	-0.24	-0.2313	227152_at	1437110_at	chromosome 12 open reading frame 35	RIKEN cDNA 2810474O19 gene
KIAA1841	0610010F05Rik	0.9769	0.8918	-0.386	-0.3611	243539_at	1428652_at	KIAA1841	RIKEN cDNA 0610010F05 gene
KIAA1958	E130308A19Rik	0.8984	1.0972	0.342	0.3254	228349_at	1436692_at	KIAA1958	RIKEN cDNA E130308A19 gene
KIAA2022	C77370	2.1613	2.828	-0.445	-0.4449	244370_at	1440910_at	KIAA2022	expressed sequence C77370
KIDINS220	Kidins220	1.2512	0.9882	0.902	0.8998	212163_at	1433852_at	kinase D-interacting substrate, 220kDa	kinase D-interacting substrate 220
KIF1A	Kif1a	0.7616	2.1089	0.452	0.4331	203849_s_at	1421053_at	kinesin family member 1A	kinesin family member 1A
KIF1B	Kif1b	1.1538	0.9756	0.662	0.6513	209234_at	1455182_at	kinesin family member 1B	kinesin family member 1B
KIF20B	Kif20b	0.9628	2.5774	0.934	0.9232	205235_s_at	1440924_at	kinesin family member 20B	kinesin family member 20B
KIF21A	Kif21a	1.0697	1.5982	-0.635	-0.592	231875_at	1455029_at	kinesin family member 21A	kinesin family member 21A
KIF21B	Kif21b	1.1282	1.6303	0.361	0.3648	204411_at	1435772_at	kinesin family member 21B	kinesin family member 21B
KIF23	Kif23	0.8902	2.9534	0.91	0.8959	204709_s_at	1453748_a_at	kinesin family member 23	kinesin family member 23
KIF5A	Kif5a	0.8022	1.1746	-0.692	-0.655	229921_at	1434670_at	Kinesin family member 5A	kinesin family member 5A
KIF5C	Kif5c	1.0997	1.4315	-0.805	-0.7936	203130_s_at	1455266_at	kinesin family member 5C	kinesin family member 5C
KITLG	Kitl	1.4395	3.0148	0.809	0.7967	226534_at	1415855_at	KIT ligand	kit ligand
KLF12	Klf12	0.9551	1.1725	0.276	0.2636	227261_at	1455521_at	Kruppel-like factor 12	Kruppel-like factor 12
KLF3	Klf3	0.8452	1.7093	0.627	0.6053	225133_at	1454666_at	Kruppel-like factor 3 (basic)	Kruppel-like factor 3 (basic)
KLF4	Klf4	1.5814	3.8556	-0.221	-0.2123	221841_s_at	1417394_at	Kruppel-like factor 4 (gut)	Kruppel-like factor 4 (gut)
KLF5	Klf5	0.8669	3.0298	-0.513	-0.4624	209211_at	1451021_a_at	Kruppel-like factor 5 (intestinal)	Kruppel-like factor 5
KLF7	Klf7	0.7428	1.0942	0.336	0.3309	240432_x_at	1419356_at	Kruppel-like factor 7 (ubiquitous)	Kruppel-like factor 7 (ubiquitous)
KLHDC8A	Klhdc8a	0.791	1.166	0.839	0.8163	222871_at	1424885_at	kelch domain containing 8A	kelch domain containing 8A
KLHL13	Klhl13	1.1854	0.895	-0.191	-0.1999	227875_at	1448269_a_at	kelch-like 13 (Drosophila)	kelch-like 13 (Drosophila)
KLHL14	Klhl14	1.139	1.3854	-0.417	-0.397	228377_at	1428837_at	kelch-like 14 (Drosophila)	kelch-like 14 (Drosophila)
KLHL24	Klhl24	1.0405	1.2855	0.821	0.7696	226158_at	1436968_x_at	kelch-like 24 (Drosophila)	kelch-like 24 (Drosophila)
KLHL28	---	0.7696	1.1316	0.865	0.8453	228328_at	1452886_at	kelch-like 28 (Drosophila)	---
KLHL29	Klhl29	1.0284	1.6835	0.666	0.6616	229310_at	1434639_at	kelch-like 29 (Drosophila)	kelch-like 29 (Drosophila)
KLHL4	Klhl4	1.4774	2.7673	-0.852	-0.8436	214591_at	1439078_at	kelch-like 4 (Drosophila)	kelch-like 4 (Drosophila)
---	Klhl5	1.0118	1.7508	-0.683	-0.6715	220682_s_at	1426530_a_at	---	kelch-like 5 (Drosophila)
KLHL7	Klhl7	2.4546	0.9047	-0.395	-0.4014	220238_s_at	1428091_at	kelch-like 7 (Drosophila)	kelch-like 7 (Drosophila)
KLHL8	Klhl8	0.8264	1.4715	-0.914	-0.907	242648_at	1433526_at	kelch-like 8 (Drosophila)	kelch-like 8 (Drosophila)
KLHL9	Klhl9	0.7877	1.4697	0.908	0.8757	213117_at	1433442_at	kelch-like 9 (Drosophila)	kelch-like 9 (Drosophila)
KPNB1	Kpnb1	0.7765	1.2349	0.886	0.8709	208975_s_at	1434357_a_at	karyopherin (importin) beta 1	karyopherin (importin) beta 1
KRT18	Krt18	0.9483	2.3717	0.298	0.2942	201596_x_at	1448169_at	keratin 18	keratin 18
KRT19	Krt19	1.0868	2.7221	0.613	0.6056	201650_at	1417156_at	keratin 19	keratin 19
KRT222	Krt222	0.7624	1.0374	-0.59	-0.5639	244111_at	1457354_at	keratin 222	keratin 222
KRT7	Krt7	1.0089	1.7264	-0.865	-0.8461	209016_s_at	1423952_a_at	keratin 7	keratin 7
KRT8	Krt8	0.9091	2.8221	0.527	0.5186	209008_x_at	1420647_a_at	keratin 8	keratin 8
L1CAM	L1cam	1.4815	1.6336	-0.822	-0.8033	204584_at	1450435_at	L1 cell adhesion molecule	L1 cell adhesion molecule
L1TD1	L1td1	3.7164	3.7081	0.795	0.7907	219955_at	1457314_at	LINE-1 type transposase domain containing 1	LINE-1 type transposase domain containing 1
L2HGDH	L2hgdh	0.8972	1.1511	0.897	0.877	220089_at	1424858_at	L-2-hydroxyglutarate dehydrogenase	L-2-hydroxyglutarate dehydrogenase
LAMA1	Lama1	1.2701	2.0846	0.397	0.392	227048_at	1418153_at	laminin, alpha 1	laminin, alpha 1
LAMA4	Lama4	1.5308	2.4059	0.614	0.6118	202202_s_at	1424807_at	laminin, alpha 4	laminin, alpha 4
LAMB1	Lamb1	1.2182	1.166	0.722	0.7282	211651_s_at	1424114_s_at	laminin, beta 1	laminin B1
LAMC1	Lamc1	0.7385	1.2119	-0.331	-0.329	200771_at	1423886_at	laminin, gamma 1 (formerly LAMB2)	laminin, gamma 1
LAMP2	Lamp2	0.8833	2.6293	0.884	0.8716	226671_at	1416344_at	lysosomal-associated membrane protein 2	lysosomal-associated membrane protein 2
LAPTM4B	Laptm4b	0.7696	1.1631	-0.017	-0.0113	1554679_a_at	1416148_at	lysosomal protein transmembrane 4 beta	lysosomal-associated protein transmembrane 4B
LARP4	Larp4	1.413	1.2268	0.95	0.9404	214155_s_at	1455102_at	La ribonucleoprotein domain family, member 4	La ribonucleoprotein domain family, member 4
LARS	Lars	0.7902	1.2158	0.892	0.8749	222428_s_at	1448403_at	leucyl-tRNA synthetase	leucyl-tRNA synthetase
LBH	Lbh	1.1078	3.0099	0.853	0.8502	221011_s_at	1429088_at	limb bud and heart development homolog (mouse)	limb-bud and heart
LCK	Lck	1.2003	1.3895	0.946	0.9375	204891_s_at	1425396_a_at	lymphocyte-specific protein tyrosine kinase	lymphocyte protein tyrosine kinase
LCOR	Lcor	1.1142	1.5643	0.933	0.9273	226520_at	1455121_at	ligand dependent nuclear receptor corepressor	ligand dependent nuclear receptor corepressor
LCORL	Lcorl	1.0929	1.0577	0.711	0.705	235970_at	1455686_at	ligand dependent nuclear receptor corepressor-like	ligand dependent nuclear receptor corepressor-like
LCP2	Lcp2	0.7952	1.4854	-0.313	-0.3067	205269_at	1418641_at	lymphocyte cytosolic protein 2 (SH2 domain containing leukocyte protein of 76kDa)	lymphocyte cytosolic protein 2
LDHA	Ldha	0.7484	1.7696	-0.369	-0.3701	200650_s_at	1419737_a_at	lactate dehydrogenase A	lactate dehydrogenase A
LEF1	Lef1	1.6288	2.8617	-0.334	-0.3213	221558_s_at	1421299_a_at	lymphoid enhancer-binding factor 1	lymphoid enhancer binding factor 1
LEFTY1	Lefty1	2.2934	2.6372	0.917	0.9061	206268_at	1417638_at	left-right determination factor 1	left right determination factor 1
LEFTY2	Lefty2	0.8732	3.2903	0.699	0.6834	206012_at	1436227_at	left-right determination factor 2	left-right determination factor 2
LEPREL1	Leprel1	1.2557	1.6187	-0.458	-0.4549	218717_s_at	1436178_at	leprecan-like 1	leprecan-like 1
LEPROT	Leprot	0.9408	0.9225	0.092	0.0737	202377_at	1436900_x_at	leptin receptor overlapping transcript	leptin receptor overlapping transcript
LGALS1	Lgals1	2.1055	2.2051	-0.065	-0.0743	201105_at	1419573_a_at	lectin, galactoside-binding, soluble, 1	lectin, galactose binding, soluble 1
LGALS3	Lgals3	1.25	3.077	0.444	0.4381	208949_s_at	1426808_at	lectin, galactoside-binding, soluble, 3	lectin, galactose binding, soluble 3
LGALS8	Lgals8	1.2489	1.4505	0.987	0.9737	208933_s_at	1422662_at	lectin, galactoside-binding, soluble, 8	lectin, galactose binding, soluble 8
LHFP	Lhfp	1.3279	3.1341	0.834	0.834	218656_s_at	1433776_at	lipoma HMGIC fusion partner	lipoma HMGIC fusion partner
LHFPL2	Lhfpl2	1.4719	2.9235	0.399	0.389	212658_at	1434129_s_at	lipoma HMGIC fusion partner-like 2	lipoma HMGIC fusion partner-like 2
LHX1	Lhx1	1.1103	6.6246	-0.294	-0.2861	206230_at	1450428_at	LIM homeobox 1	LIM homeobox protein 1
LHX2	Lhx2	2.9667	3.1267	0.769	0.7688	206140_at	1418317_at	LIM homeobox 2	LIM homeobox protein 2
LHX8	Lhx8	1.2865	1.3714	0.73	0.7116	1569469_a_at	1427300_at	LIM homeobox 8	LIM homeobox protein 8
LIFR	Lifr	2.0143	1.7866	-0.189	-0.1902	225571_at	1425107_a_at	leukemia inhibitory factor receptor alpha	leukemia inhibitory factor receptor
LIMCH1	Limch1	1.2633	1.4883	0.423	0.4139	212328_at	1435321_at	LIM and calponin homology domains 1	LIM and calponin homology domains 1
LIN28A	Lin28a	4.5465	4.7825	0.907	0.9047	219823_at	1437752_at	lin-28 homolog A (C. elegans)	lin-28 homolog A (C. elegans)
LIPA	Lipa	0.9665	1.7999	-0.006	-0.0127	201847_at	1423140_at	lipase A, lysosomal acid, cholesterol esterase	lysosomal acid lipase A
LITAF	Litaf	1.4226	1.2249	-0.894	-0.8924	200706_s_at	1416303_at	lipopolysaccharide-induced TNF factor	LPS-induced TN factor
LIX1L	Lix1l	1.1372	2.7077	0.811	0.8042	225793_at	1436546_at	Lix1 homolog (mouse)-like	Lix1-like
LMCD1	Lmcd1	1.1732	2.125	0.793	0.7859	218574_s_at	1424596_s_at	LIM and cysteine-rich domains 1	LIM and cysteine-rich domains 1
LMF1	Lmf1	0.7706	1.1679	0.64	0.6078	219136_s_at	1424259_at	lipase maturation factor 1	lipase maturation factor 1
LMNA	Lmna	0.7408	3.8236	0.228	0.21	203411_s_at	1457670_s_at	lamin A/C	lamin A
LMNB1	Lmnb1	1.0317	1.3001	0.522	0.5158	203276_at	1423521_at	lamin B1	lamin B1
LMO4	Lmo4	0.7751	1.5367	-0.244	-0.224	209204_at	1420981_a_at	LIM domain only 4	LIM domain only 4
LOC100505876	1110001A16Rik	1.2223	1.2999	0.887	0.8637	229746_x_at	1435755_at	hypothetical LOC100505876	RIKEN cDNA 1110001A16 gene
LOC344595	5330426P16Rik	0.7438	2.6989	0.564	0.5308	239466_at	1430030_at	hypothetical LOC344595	RIKEN cDNA 5330426P16 gene
LOX	Lox	1.6059	5.7712	0.513	0.5065	215446_s_at	1416121_at	lysyl oxidase	lysyl oxidase
LOXL1	Loxl1	0.9979	2.972	0.951	0.9471	203570_at	1451978_at	lysyl oxidase-like 1	lysyl oxidase-like 1
LPAR1	Lpar1	0.8641	1.7426	0.638	0.6278	204036_at	1448606_at	lysophosphatidic acid receptor 1	lysophosphatidic acid receptor 1
LPAR3	Lpar3	1.3134	1.1951	-0.678	-0.6496	231192_at	1418723_at	lysophosphatidic acid receptor 3	lysophosphatidic acid receptor 3
LPAR4	Lpar4	0.8265	2.4518	0.268	0.2421	206960_at	1439665_at	lysophosphatidic acid receptor 4	lysophosphatidic acid receptor 4
LPCAT1	Lpcat1	1.0386	0.9831	0.865	0.857	201818_at	1424459_at	lysophosphatidylcholine acyltransferase 1	lysophosphatidylcholine acyltransferase 1
LPGAT1	Lpgat1	0.9302	1.6906	0.796	0.7846	227476_at	1435327_at	lysophosphatidylglycerol acyltransferase 1	lysophosphatidylglycerol acyltransferase 1
LPL	Lpl	1.1814	3.2458	0.329	0.3072	203548_s_at	1431056_a_at	lipoprotein lipase	lipoprotein lipase
LPP	Lpp	1.3672	2.6258	-0.753	-0.7489	224811_at	1438271_at	LIM domain containing preferred translocation partner in lipoma	LIM domain containing preferred translocation partner in lipoma
LRCH2	Lrch2	1.3048	1.8758	0.969	0.9591	227688_at	1436877_at	leucine-rich repeats and calponin homology (CH) domain containing 2	leucine-rich repeats and calponin homology (CH) domain containing 2
LRIG3	Lrig3	1.0801	1.809	-0.064	-0.0653	226908_at	1430554_at	leucine-rich repeats and immunoglobulin-like domains 3	leucine-rich repeats and immunoglobulin-like domains 3
LRP11	Lrp11	1.1394	1.12	-0.762	-0.763	225060_at	1433536_at	low density lipoprotein receptor-related protein 11	low density lipoprotein receptor-related protein 11
LRP2	Lrp2	2.0839	2.5557	-0.903	-0.8966	230863_at	1452320_at	low density lipoprotein receptor-related protein 2	low density lipoprotein receptor-related protein 2
LRP4	Lrp4	1.2174	1.4342	0.894	0.8821	212850_s_at	1426288_at	low density lipoprotein receptor-related protein 4	low density lipoprotein receptor-related protein 4
LRP8	Lrp8	0.8122	0.9807	0.618	0.608	205282_at	1440882_at	low density lipoprotein receptor-related protein 8, apolipoprotein e receptor	low density lipoprotein receptor-related protein 8, apolipoprotein e receptor
LRPPRC	Lrpprc	0.8513	0.9922	0.966	0.962	211971_s_at	1424353_at	leucine-rich PPR-motif containing	leucine-rich PPR-motif containing
PPIL5	Ppil5	0.7928	2.1143	0.899	0.891	235113_at	1452458_s_at	peptidylprolyl isomerase (cyclophilin)-like 5	peptidylprolyl isomerase (cyclophilin) like 5
LRRC17	Lrrc17	1.1741	3.3553	0.828	0.8269	205381_at	1429679_at	leucine rich repeat containing 17	leucine rich repeat containing 17
LRRC49	Lrrc49	0.8859	1.0024	0.191	0.1809	219338_s_at	1451173_at	leucine rich repeat containing 49	leucine rich repeat containing 49
LRRFIP1	Lrrfip1	1.0812	1.7318	-0.643	-0.6382	223492_s_at	1448487_at	leucine rich repeat (in FLII) interacting protein 1	leucine rich repeat (in FLII) interacting protein 1
LRRN4	Lrrn4	1.2291	2.2574	0.021	0.029	1553171_x_at	1435648_at	leucine rich repeat neuronal 4	leucine rich repeat neuronal 4
LSG1	Lsg1	0.7526	1.0053	0.924	0.9126	221536_s_at	1437630_at	large subunit GTPase 1 homolog (S. cerevisiae)	large subunit GTPase 1 homolog (S. cerevisiae)
LSM5	Lsm5	0.8596	1.1597	0.795	0.7704	202904_s_at	1418656_at	LSM5 homolog, U6 small nuclear RNA associated (S. cerevisiae)	LSM5 homolog, U6 small nuclear RNA associated (S. cerevisiae)
LSR	Lsr	1.4322	1.4539	0.86	0.857	208190_s_at	1451255_at	lipolysis stimulated lipoprotein receptor	lipolysis stimulated lipoprotein receptor
LUC7L	Luc7l	0.9452	1.0431	-0.806	-0.7619	1557066_at	1452708_a_at	LUC7-like (S. cerevisiae)	Luc7 homolog (S. cerevisiae)-like
LUC7L3	Luc7l3	0.9532	1.0239	-0.535	-0.5267	242389_at	1424802_a_at	LUC7-like 3 (S. cerevisiae)	LUC7-like 3 (S. cerevisiae)
LUM	Lum	3.7019	5.3803	0.798	0.7984	201744_s_at	1423607_at	lumican	lumican
LUZP1	Luzp1	0.7624	0.8875	0.917	0.8796	1558173_a_at	1448352_at	leucine zipper protein 1	leucine zipper protein 1
LY96	Ly96	0.7652	2.1286	0.007	0.014	206584_at	1449874_at	lymphocyte antigen 96	lymphocyte antigen 96
LYAR	Lyar	1.1248	1.7219	0.949	0.9448	223413_s_at	1417511_at	Ly1 antibody reactive homolog (mouse)	Ly1 antibody reactive clone
LYN	Lyn	1.8786	1.5554	-0.832	-0.8273	202625_at	1451318_a_at	v-yes-1 Yamaguchi sarcoma viral related oncogene homolog	Yamaguchi sarcoma viral (v-yes-1) oncogene homolog
LYPLA1	Lypla1	0.8523	1.1057	0.951	0.9378	212449_s_at	1453949_s_at	lysophospholipase I	lysophospholipase 1
LYRM5	Lyrm5	0.7868	1.7346	0.928	0.8943	225469_at	1418996_a_at	LYR motif containing 5	LYR motif containing 5
LYST	Lyst	1.1706	1.3895	0.679	0.6631	203518_at	1434674_at	lysosomal trafficking regulator	lysosomal trafficking regulator
LZTFL1	Lztfl1	0.8053	0.9628	0.889	0.8719	218437_s_at	1417170_at	leucine zipper transcription factor-like 1	leucine zipper transcription factor-like 1
MAB21L2	Mab21l2	3.0833	3.1549	0.88	0.8774	210302_s_at	1418934_at	mab-21-like 2 (C. elegans)	mab-21-like 2 (C. elegans)
MAF	Maf	2.0181	3.4825	0.776	0.7752	209348_s_at	1456060_at	v-maf musculoaponeurotic fibrosarcoma oncogene homolog (avian)	avian musculoaponeurotic fibrosarcoma (v-maf) AS42 oncogene homolog
MAFB	Mafb	1.3269	1.2571	0.616	0.6169	218559_s_at	1451716_at	v-maf musculoaponeurotic fibrosarcoma oncogene homolog B (avian)	v-maf musculoaponeurotic fibrosarcoma oncogene family, protein B (avian)
MAGED1	Maged1	1.218	1.355	0.902	0.9014	209014_at	1450062_a_at	melanoma antigen family D, 1	melanoma antigen, family D, 1
MAGEH1	Mageh1	1.2973	1.3063	-0.229	-0.2273	218573_at	1422498_at	melanoma antigen family H, 1	melanoma antigen, family H, 1
LOC100505895	Magi2	1.047	1.0178	0.692	0.6495	229480_at	1454855_at	hypothetical LOC100505895	membrane associated guanylate kinase, WW and PDZ domain containing 2
MAGI3	Magi3	1.0636	1.5667	0.453	0.4426	226770_at	1435461_at	membrane associated guanylate kinase, WW and PDZ domain containing 3	membrane associated guanylate kinase, WW and PDZ domain containing 3
MAGT1	Magt1	1.1515	1.05	-0.862	-0.8507	210596_at	1428624_at	magnesium transporter 1	magnesium transporter 1
MAK16	Mak16	0.8393	0.9404	0.942	0.938	211686_s_at	1426426_at	MAK16 homolog (S. cerevisiae)	MAK16 homolog (S. cerevisiae)
MAL2	Mal2	1.9805	2.3042	0.786	0.7769	224650_at	1427042_at	mal, T-cell differentiation protein 2	mal, T-cell differentiation protein 2
MALAT1	Malat1	1.7618	1.9419	-0.5	-0.4842	224568_x_at	1429060_at	metastasis associated lung adenocarcinoma transcript 1 (non-protein coding)	metastasis associated lung adenocarcinoma transcript 1 (non-coding RNA)
MAMDC2	Mamdc2	3.2926	1.2756	-0.321	-0.3234	228885_at	1453152_at	MAM domain containing 2	MAM domain containing 2
MAN1A1	Man1a	2.2066	2.7554	0.954	0.9515	221760_at	1417111_at	mannosidase, alpha, class 1A, member 1	mannosidase 1, alpha
MAN1C1	Man1c1	0.7389	1.6159	-0.935	-0.9243	218918_at	1436193_at	mannosidase, alpha, class 1C, member 1	mannosidase, alpha, class 1C, member 1
MAP3K2	Map3k2	1.2025	1.3172	0.864	0.8547	226441_at	1455597_at	mitogen-activated protein kinase kinase kinase 2	mitogen-activated protein kinase kinase kinase 2
MAP3K5	Map3k5	1.1317	1.5138	0.653	0.6279	203837_at	1439830_at	mitogen-activated protein kinase kinase kinase 5	mitogen-activated protein kinase kinase kinase 5
MAPK10	Mapk10	0.9377	1.3125	-0.775	-0.7401	237413_at	1437195_x_at	mitogen-activated protein kinase 10	mitogen-activated protein kinase 10
MAPK13	Mapk13	0.8733	1.1777	0.617	0.6055	210059_s_at	1448871_at	mitogen-activated protein kinase 13	mitogen-activated protein kinase 13
MAPKAPK3	Mapkapk3	0.7891	1.4705	0.827	0.8012	202787_s_at	1434815_a_at	mitogen-activated protein kinase-activated protein kinase 3	mitogen-activated protein kinase-activated protein kinase 3
MAPRE2	Mapre2	0.9615	3.0993	0.458	0.4528	213489_at	1451989_a_at	microtubule-associated protein, RP/EB family, member 2	microtubule-associated protein, RP/EB family, member 2
MAPT	Mapt	1.1611	1.6109	-0.512	-0.4963	203929_s_at	1424719_a_at	microtubule-associated protein tau	microtubule-associated protein tau
2014-03-01	2014-03-01	1.3151	1.6678	0.956	0.9437	235385_at	1434955_at	membrane-associated ring finger (C3HC4) 1	membrane-associated ring finger (C3HC4) 1
MARCKS	Marcks	1.5134	2.2455	0.851	0.8519	225897_at	1415973_at	myristoylated alanine-rich protein kinase C substrate	myristoylated alanine rich protein kinase C substrate
MARVELD2	Marveld2	0.9737	1.462	0.656	0.6242	235141_at	1426914_at	MARVEL domain containing 2	MARVEL (membrane-associating) domain containing 2
MASP1	Masp1	0.9268	2.8759	0.772	0.7572	232224_at	1425985_s_at	mannan-binding lectin serine peptidase 1 (C4/C2 activating component of Ra-reactive factor)	mannan-binding lectin serine peptidase 1
MASTL	Mastl	1.0584	1.5704	0.92	0.9034	228468_at	1423524_at	microtubule associated serine/threonine kinase-like	microtubule associated serine/threonine kinase-like
MATN3	Matn3	2.2418	1.0349	0.781	0.7706	206091_at	1455948_x_at	matrilin 3	matrilin 3
MATR3	Matr3	1.8612	2.5607	0.949	0.9437	242260_at	1441272_at	Matrin 3	Matrin 3
MBD2	Mbd2	1.2874	1.4035	0.962	0.9575	202484_s_at	1417165_at	methyl-CpG binding domain protein 2	methyl-CpG binding domain protein 2
MBD5	Mbd5	0.8773	1.1585	0.674	0.6464	227839_at	1456423_at	methyl-CpG binding domain protein 5	methyl-CpG binding domain protein 5
MBNL1	Mbnl1	1.2221	2.7261	0.453	0.4512	235879_at	1416904_at	Muscleblind-like (Drosophila)	muscleblind-like 1 (Drosophila)
MBNL2	Mbnl2	2.2154	2.4234	0.734	0.7303	203640_at	1433754_at	muscleblind-like 2 (Drosophila)	muscleblind-like 2
MBNL3	Mbnl3	1.1003	1.9859	-0.826	-0.8186	219814_at	1422836_at	muscleblind-like 3 (Drosophila)	muscleblind-like 3 (Drosophila)
MBP	Mbp	0.824	0.9451	-0.512	-0.4541	210136_at	1456228_x_at	myelin basic protein	myelin basic protein
MCAM	Mcam	1.3639	1.4276	0.785	0.7753	211340_s_at	1416357_a_at	melanoma cell adhesion molecule	melanoma cell adhesion molecule
MCC	Mcc	0.9902	1.7632	0.344	0.3354	226225_at	1438081_at	mutated in colorectal cancers	mutated in colorectal cancers
MCF2	Mcf2	1.1185	3.7663	0.62	0.5935	208017_s_at	1419021_at	MCF.2 cell line derived transforming sequence	mcf.2 transforming sequence
MCF2L	Mcf2l	0.8095	0.9079	-0.114	-0.1729	212935_at	1434140_at	MCF.2 cell line derived transforming sequence-like	mcf.2 transforming sequence-like
MCFD2	Mcfd2	1.553	1.294	-0.856	-0.853	212246_at	1424024_at	multiple coagulation factor deficiency 2	multiple coagulation factor deficiency 2
MCL1	Mcl1	1.0088	1.6205	0.826	0.8215	200798_x_at	1416881_at	myeloid cell leukemia sequence 1 (BCL2-related)	myeloid cell leukemia sequence 1
MCM10	Mcm10	1.0802	1.7955	0.964	0.9576	220651_s_at	1433408_a_at	minichromosome maintenance complex component 10	minichromosome maintenance deficient 10 (S. cerevisiae)
MCM3	Mcm3	0.9407	2.2457	0.958	0.9544	201555_at	1426653_at	minichromosome maintenance complex component 3	minichromosome maintenance deficient 3 (S. cerevisiae)
MCM4	Mcm4	0.9216	1.6233	0.898	0.8962	222037_at	1416214_at	minichromosome maintenance complex component 4	minichromosome maintenance deficient 4 homolog (S. cerevisiae)
MCM5	Mcm5	1.1749	2.7833	0.895	0.8907	216237_s_at	1415945_at	minichromosome maintenance complex component 5	minichromosome maintenance deficient 5, cell division cycle 46 (S. cerevisiae)
MCM8	Mcm8	1.1564	1.3499	0.752	0.7403	224320_s_at	1429557_at	minichromosome maintenance complex component 8	minichromosome maintenance deficient 8 (S. cerevisiae)
MCOLN3	Mcoln3	0.8776	1.1346	0.381	0.3758	229797_at	1437540_at	mucolipin 3	mucolipin 3
MCPH1	Mcph1	0.8208	1.1466	0.718	0.6746	228778_at	1429911_at	microcephalin 1	microcephaly, primary autosomal recessive 1
MDC1	Mdc1	0.9997	1.2748	-0.004	-0.0176	203062_s_at	1434837_at	mediator of DNA-damage checkpoint 1	mediator of DNA damage checkpoint 1
MDFIC	Mdfic	0.9624	2.0069	0.019	0.0101	217599_s_at	1427040_at	MyoD family inhibitor domain containing	MyoD family inhibitor domain containing
MDK	Mdk	0.7476	1.2357	0.858	0.8196	209035_at	1416006_at	midkine (neurite growth-promoting factor 2)	midkine
MDM1	Mdm1	0.969	2.1806	-0.177	-0.1706	213761_at	1451053_a_at	Mdm1 nuclear protein homolog (mouse)	transformed mouse 3T3 cell double minute 1
MDM2	Mdm2	1.5531	1.8146	0.699	0.6987	205386_s_at	1427718_a_at	Mdm2 p53 binding protein homolog (mouse)	transformed mouse 3T3 cell double minute 2
MDM4	Mdm4	0.8935	0.8905	-0.674	-0.6183	236814_at	1419558_at	Mdm4 p53 binding protein homolog (mouse)	transformed mouse 3T3 cell double minute 4
MDN1	Mdn1	1.2293	1.8748	0.757	0.7321	1569484_s_at	1417675_a_at	MDN1, midasin homolog (yeast)	midasin homolog (yeast)
ME1	Me1	1.0699	1.6915	0.098	0.0808	204058_at	1416632_at	malic enzyme 1, NADP(+)-dependent, cytosolic	malic enzyme 1, NADP(+)-dependent, cytosolic
ME2	LOC100505264 /// Me2	0.7729	1.3904	0.378	0.3236	210154_at	1426573_at	malic enzyme 2, NAD(+)-dependent, mitochondrial	NAD-dependent malic enzyme, mitochondrial-like /// malic enzyme 2, NAD(+)-dependent, mitochondrial
MEAF6	Meaf6	0.9523	0.8888	-0.845	-0.8223	228517_at	1432447_a_at	MYST/Esa1-associated factor 6	MYST/Esa1-associated factor 6
MECOM	Mecom	1.9707	2.2301	0.88	0.8782	226420_at	1438325_at	MDS1 and EVI1 complex locus	MDS1 and EVI1 complex locus
MED13L	Med13l	0.791	0.9388	-0.173	-0.1771	216109_at	1434603_at	Mediator complex subunit 13-like	mediator complex subunit 13-like
MED14	Med14	1.0422	1.2818	0.567	0.5508	202611_s_at	1437632_at	mediator complex subunit 14	mediator complex subunit 14
MED6	Med6	0.7765	1.0656	0.481	0.4366	207078_at	1458343_x_at	mediator complex subunit 6	mediator of RNA polymerase II transcription, subunit 6 homolog (yeast)
MED7	Med7	0.7858	1.0776	0.904	0.8904	204349_at	1417564_at	mediator complex subunit 7	mediator complex subunit 7
MEF2C	Mef2c	1.0399	2.984	0.756	0.7457	209200_at	1421027_a_at	myocyte enhancer factor 2C	myocyte enhancer factor 2C
MEGF10	Megf10	1.5619	1.8515	0.473	0.4712	236517_at	1429841_at	multiple EGF-like-domains 10	multiple EGF-like-domains 10
MEGF8	Megf8	0.9087	1.1734	0.59	0.6169	214778_at	1460586_at	multiple EGF-like-domains 8	multiple EGF-like-domains 8
MEGF9	Megf9	1.36	1.7435	0.949	0.9396	212830_at	1433968_a_at	multiple EGF-like-domains 9	multiple EGF-like-domains 9
MEIS1	Meis1	2.7451	2.4867	0.962	0.9602	204069_at	1450992_a_at	Meis homeobox 1	Meis homeobox 1
MEIS2	Meis2	2.1738	2.9836	0.978	0.9769	207480_s_at	1457632_s_at	Meis homeobox 2	Meis homeobox 2
MERTK	Mertk	1.2359	1.412	-0.332	-0.33	206028_s_at	1422869_at	c-mer proto-oncogene tyrosine kinase	c-mer proto-oncogene tyrosine kinase
MEST	Mest	0.9193	2.465	0.848	0.8468	202016_at	1423294_at	mesoderm specific transcript homolog (mouse)	mesoderm specific transcript
MET	Met	1.292	1.5201	0.356	0.3334	203510_at	1434447_at	met proto-oncogene (hepatocyte growth factor receptor)	met proto-oncogene
METTL13	Mettl13	0.9269	1.052	0.83	0.8149	212405_s_at	1423761_at	methyltransferase like 13	methyltransferase like 13
METTL14	Mettl14	0.7749	0.9543	0.576	0.547	227601_at	1454751_at	methyltransferase like 14	methyltransferase like 14
METT10D	Mett10d	0.8539	1.2096	0.856	0.8391	220797_at	1453983_a_at	methyltransferase 10 domain containing	methyltransferase 10 domain containing
METTL7A	Mettl7a1	1.197	1.0372	0.286	0.2784	207761_s_at	1434151_at	methyltransferase like 7A	methyltransferase like 7A1
METTL9	Mettl9	0.7639	1.3505	0.449	0.439	222447_at	1438171_x_at	methyltransferase like 9	methyltransferase like 9
MEX3A	Mex3a	0.8152	0.9129	0.518	0.5045	236885_at	1455529_at	mex-3 homolog A (C. elegans)	mex3 homolog A (C. elegans)
MEX3B	Mex3b	0.9289	3.6055	0.556	0.5594	223627_at	1437152_at	mex-3 homolog B (C. elegans)	mex3 homolog B (C. elegans)
MFAP3L	Mfap3l	1.5579	1.5599	-0.008	-0.0189	205442_at	1428804_at	microfibrillar-associated protein 3-like	microfibrillar-associated protein 3-like
MFAP4	Mfap4	0.7793	1.6316	0.929	0.9212	212713_at	1424010_at	microfibrillar-associated protein 4	microfibrillar-associated protein 4
MFAP5	Mfap5	2.4318	1.1646	0.526	0.4863	213764_s_at	1418454_at	microfibrillar associated protein 5	microfibrillar associated protein 5
MFHAS1	Mfhas1	1.029	1.8378	-0.909	-0.898	213457_at	1436897_at	malignant fibrous histiocytoma amplified sequence 1	malignant fibrous histiocytoma amplified sequence 1
MGEA5	Mgea5	1.4459	0.902	-0.432	-0.43	223494_at	1422901_at	meningioma expressed antigen 5 (hyaluronidase)	meningioma expressed antigen 5 (hyaluronidase)
MGP	Mgp	3.4994	3.1983	0.755	0.7531	202291_s_at	1448416_at	matrix Gla protein	matrix Gla protein
MGST1	Mgst1	1.2867	2.7565	-0.839	-0.837	1565162_s_at	1415897_a_at	microsomal glutathione S-transferase 1	microsomal glutathione S-transferase 1
MIAT	Miat	2.5112	1.4409	-0.522	-0.5151	228658_at	1455325_at	myocardial infarction associated transcript (non-protein coding)	myocardial infarction associated transcript (non-protein coding)
MIB1	Mib1	1.1677	1.6469	0.644	0.6395	224722_at	1454740_at	mindbomb homolog 1 (Drosophila)	mindbomb homolog 1 (Drosophila)
MID1	Mid1	1.1001	1.1902	-0.738	-0.7218	210694_s_at	1422055_at	midline 1 (Opitz/BBB syndrome)	midline 1
MID1IP1	Mid1ip1	0.9068	0.9975	-0.187	-0.1788	218251_at	1416840_at	MID1 interacting protein 1 (gastrulation specific G12 homolog (zebrafish))	Mid1 interacting protein 1 (gastrulation specific G12-like (zebrafish))
MINA	Mina	0.9301	1.2421	0.311	0.3142	213189_at	1431939_a_at	MYC induced nuclear antigen	myc induced nuclear antigen
C14orf106	C79407	1.3441	1.9872	0.95	0.9337	206500_s_at	1434767_at	chromosome 14 open reading frame 106	expressed sequence C79407
MITF	Mitf	1.537	1.9935	0.472	0.4585	226066_at	1455214_at	microphthalmia-associated transcription factor	microphthalmia-associated transcription factor
MKI67	Mki67	0.768	2.125	0.205	0.1947	212023_s_at	1426817_at	antigen identified by monoclonal antibody Ki-67	antigen identified by monoclonal antibody Ki 67
MKLN1	Mkln1	1.1431	0.9358	0.88	0.8553	1560145_at	1416733_at	Muskelin 1, intracellular mediator containing kelch motifs	muskelin 1, intracellular mediator containing kelch motifs
MKNK1	Mknk1	0.8326	1.0217	0.558	0.5304	243256_at	1417630_at	MAP kinase interacting serine/threonine kinase 1	MAP kinase-interacting serine/threonine kinase 1
MLF1	Mlf1	0.7757	1.5834	-0.128	-0.128	204784_s_at	1418589_a_at	myeloid leukemia factor 1	myeloid leukemia factor 1
MLF1IP	Mlf1ip	1.144	1.4381	0.974	0.9665	229305_at	1428518_at	MLF1 interacting protein	myeloid leukemia factor 1 interacting protein
MLL3	Mll3	1.5354	0.95	0.104	0.0717	222415_at	1434178_at	myeloid/lymphoid or mixed-lineage leukemia 3	myeloid/lymphoid or mixed-lineage leukemia 3
MLL5	Mll5	1.3348	1.9423	0.894	0.8762	223190_s_at	1439107_a_at	myeloid/lymphoid or mixed-lineage leukemia 5 (trithorax homolog, Drosophila)	myeloid/lymphoid or mixed-lineage leukemia 5
MLLT11	Mllt11	1.0881	1.3345	0.87	0.8657	211071_s_at	1416313_at	myeloid/lymphoid or mixed-lineage leukemia (trithorax homolog, Drosophila); translocated to, 11	myeloid/lymphoid or mixed-lineage leukemia (trithorax homolog, Drosophila); translocated to, 11
MLLT3	Mllt3	1.4305	2.5029	0.921	0.9139	1569652_at	1453622_s_at	myeloid/lymphoid or mixed-lineage leukemia (trithorax homolog, Drosophila); translocated to, 3	myeloid/lymphoid or mixed-lineage leukemia (trithorax homolog, Drosophila); translocated to, 3
MLLT4	Mllt4	1.9195	0.8921	-0.804	-0.8	238871_at	1436303_at	myeloid/lymphoid or mixed-lineage leukemia (trithorax homolog, Drosophila); translocated to, 4	myeloid/lymphoid or mixed-lineage leukemia (trithorax homolog, Drosophila); translocated to, 4
MLXIP	Mlxip	0.9058	1.2289	-0.291	-0.2625	225157_at	1426979_at	MLX interacting protein	MLX interacting protein
MME	Mme	1.1132	2.1071	-0.233	-0.2119	203434_s_at	1422975_at	membrane metallo-endopeptidase	membrane metallo endopeptidase
MMP16	Mmp16	1.0996	1.932	0.49	0.4903	223614_at	1437568_at	matrix metallopeptidase 16 (membrane-inserted)	matrix metallopeptidase 16
MMRN1	Mmrn1	1.727	2.448	0.824	0.8189	205612_at	1437260_at	multimerin 1	multimerin 1
MN1	Mn1	1.3311	1.5659	0.641	0.6421	205330_at	1454867_at	meningioma (disrupted in balanced translocation) 1	meningioma 1
MND1	Mnd1	1.021	2.7702	0.934	0.9268	223700_at	1452606_at	meiotic nuclear divisions 1 homolog (S. cerevisiae)	meiotic nuclear divisions 1 homolog (S. cerevisiae)
MORC4	Morc4	1.0682	1.9726	0.853	0.8481	219038_at	1434436_at	MORC family CW-type zinc finger 4	microrchidia 4
MOSPD1	Mospd1	0.9331	1.5107	-0.508	-0.5027	1557455_s_at	1424280_at	motile sperm domain containing 1	motile sperm domain containing 1
MOV10	Mov10	0.7458	0.9742	0.409	0.3012	223849_s_at	1416380_at	Mov10, Moloney leukemia virus 10, homolog (mouse)	Moloney leukemia virus 10
MOXD1	Moxd1	1.1119	1.7507	-0.762	-0.7449	209708_at	1422643_at	monooxygenase, DBH-like 1	monooxygenase, DBH-like 1
BRP44L	Brp44l /// LOC100503245	0.7817	1.7262	0.88	0.8707	218024_at	1453651_a_at	brain protein 44-like	brain protein 44-like /// brain protein 44-like protein-like
MPDZ	Mpdz	0.7996	2.4613	0.824	0.8157	205079_s_at	1418664_at	multiple PDZ domain protein	multiple PDZ domain protein
MPHOSPH8	Mphosph8	0.7961	1.4953	-0.252	-0.2478	243631_at	1427524_a_at	M-phase phosphoprotein 8	M-phase phosphoprotein 8
MPP6	Mpp6	1.4248	1.1403	0.827	0.7673	205429_s_at	1441546_at	membrane protein, palmitoylated 6 (MAGUK p55 subfamily member 6)	Membrane protein, palmitoylated 6 (MAGUK p55 subfamily member 6)
MPPED2	Mpped2	1.3792	3.0439	0.906	0.9008	205413_at	1435285_at	metallophosphoesterase domain containing 2	metallophosphoesterase domain containing 2
MPZL1	Mpzl1	0.7622	1.262	0.628	0.6214	210210_at	1428167_a_at	myelin protein zero-like 1	myelin protein zero-like 1
MRC2	Mrc2	0.8543	2.3409	0.96	0.9542	37408_at	1421045_at	mannose receptor, C type 2	mannose receptor, C type 2
MRE11A	Mre11a	0.8191	1.155	0.957	0.9482	205395_s_at	1416748_a_at	MRE11 meiotic recombination 11 homolog A (S. cerevisiae)	meiotic recombination 11 homolog A (S. cerevisiae)
MREG	Mreg	1.0001	3.1757	0.545	0.5467	219648_at	1437250_at	melanoregulin	melanoregulin
MRPL15	Mrpl15	0.7851	1.1322	0.971	0.9636	218027_at	1425189_a_at	mitochondrial ribosomal protein L15	mitochondrial ribosomal protein L15
MRPL18	Mrpl18	0.7424	1.097	0.917	0.9074	217907_at	1448373_at	mitochondrial ribosomal protein L18	mitochondrial ribosomal protein L18
MRPL35	Mrpl35	0.7962	0.9035	0.882	0.8601	222775_s_at	1419362_at	mitochondrial ribosomal protein L35	mitochondrial ribosomal protein L35
MRPS25	Mrps25	0.9029	0.9915	0.262	0.2427	224873_s_at	1449194_at	mitochondrial ribosomal protein S25	mitochondrial ribosomal protein S25
MRPS5	Mrps5	1.0497	1.3905	-0.278	-0.2701	237560_at	1453954_a_at	Mitochondrial ribosomal protein S5	mitochondrial ribosomal protein S5
MSH2	Msh2	0.8257	1.5664	0.962	0.9617	209421_at	1416988_at	mutS homolog 2, colon cancer, nonpolyposis type 1 (E. coli)	mutS homolog 2 (E. coli)
MSH6	Msh6	0.7508	1.6917	0.881	0.8677	211450_s_at	1416915_at	mutS homolog 6 (E. coli)	mutS homolog 6 (E. coli)
MSI2	Msi2	1.522	1.0158	0.322	0.2761	225237_s_at	1435521_at	musashi homolog 2 (Drosophila)	Musashi homolog 2 (Drosophila)
SC4MOL	Sc4mol	0.7667	1.8406	-0.845	-0.8216	209146_at	1423078_a_at	sterol-C4-methyl oxidase-like	sterol-C4-methyl oxidase-like
MSRB3	Msrb3	1.8739	2.825	0.893	0.8878	225782_at	1454997_at	methionine sulfoxide reductase B3	methionine sulfoxide reductase B3
MST4	2610018G03Rik	0.7477	1.3332	-0.128	-0.1438	224407_s_at	1419032_at	serine/threonine protein kinase MST4	RIKEN cDNA 2610018G03 gene
MSX1	Msx1	1.314	2.9945	0.841	0.8374	205932_s_at	1448601_s_at	msh homeobox 1	homeobox, msh-like 1
MSX2	Msx2	1.2535	3.7678	0.661	0.658	210319_x_at	1449559_at	msh homeobox 2	homeobox, msh-like 2
MT2A	Mt2	1.0921	2.3271	-0.001	0.0015	212185_x_at	1428942_at	metallothionein 2A	metallothionein 2
MTA3	Mta3	1.1668	0.9638	0.952	0.9485	223311_s_at	1451352_s_at	metastasis associated 1 family, member 3	metastasis associated 3
MTCH2	Mtch2	1.1333	1.0732	0.433	0.417	222403_at	1448654_at	mitochondrial carrier homolog 2 (C. elegans)	mitochondrial carrier homolog 2 (C. elegans)
MTDH	Mtdh	0.7495	1.1688	-0.345	-0.3329	212250_at	1434882_at	metadherin	metadherin
MTF2	Mtf2	0.9061	1.7139	0.953	0.9373	203347_s_at	1449115_at	metal response element binding transcription factor 2	metal response element binding transcription factor 2
MTFP1	1700020C11Rik	0.8726	0.9888	0.606	0.6041	223172_s_at	1424223_at	mitochondrial fission process 1	RIKEN cDNA 1700020C11 gene
MTHFD1	Mthfd1	0.7683	1.6224	0.921	0.9163	202309_at	1436704_x_at	methylenetetrahydrofolate dehydrogenase (NADP+ dependent) 1, methenyltetrahydrofolate cyclohydrolase, formyltetrahydrofolate synthetase	methylenetetrahydrofolate dehydrogenase (NADP+ dependent), methenyltetrahydrofolate cyclohydrolase, formyltetrahydrofolate synthase
MTHFD2	Mthfd2	1.3903	1.8342	0.771	0.7652	201761_at	1419254_at	methylenetetrahydrofolate dehydrogenase (NADP+ dependent) 2, methenyltetrahydrofolate cyclohydrolase	methylenetetrahydrofolate dehydrogenase (NAD+ dependent), methenyltetrahydrofolate cyclohydrolase
MTHFD2L	Mthfd2l	0.7786	1.0008	-0.65	-0.5974	238762_at	1429599_a_at	methylenetetrahydrofolate dehydrogenase (NADP+ dependent) 2-like	methylenetetrahydrofolate dehydrogenase (NADP+ dependent) 2-like
MTMR12	Mtmr12	0.8582	0.9214	0.385	0.3864	225232_at	1434058_at	myotubularin related protein 12	myotubularin related protein 12
MTMR4	Mtmr4	0.9982	1.2142	0.25	0.2583	214268_s_at	1459874_s_at	myotubularin related protein 4	myotubularin related protein 4
MTMR6	Mtmr6	0.7543	1.1936	0.664	0.6243	228789_at	1425486_s_at	myotubularin related protein 6	myotubularin related protein 6
MTSS1	Mtss1	1.4537	1.1402	-0.066	-0.0733	203037_s_at	1434036_at	metastasis suppressor 1	metastasis suppressor 1
MTTP	Mttp	2.1619	1.5923	0.94	0.9353	205675_at	1419400_at	microsomal triglyceride transfer protein	microsomal triglyceride transfer protein
MTUS1	Mtus1	1.6318	1.3966	0.726	0.718	212096_s_at	1436501_at	microtubule associated tumor suppressor 1	mitochondrial tumor suppressor 1
MTUS2	Mtus2	1.0834	2.1413	0.097	0.0912	214961_at	1432205_a_at	microtubule associated tumor suppressor candidate 2	microtubule associated tumor suppressor candidate 2
MUM1L1	Mum1l1	0.8551	3.0846	-0.687	-0.6083	229160_at	1455238_at	melanoma associated antigen (mutated) 1-like 1	melanoma associated antigen (mutated) 1-like 1
MXD1	Mxd1	1.088	1.1837	0.915	0.8925	226275_at	1434830_at	MAX dimerization protein 1	MAX dimerization protein 1
MXI1	Mxi1	1.2557	1.275	0.98	0.9741	202364_at	1450376_at	MAX interactor 1	Max interacting protein 1
MXRA7	Mxra7	0.9151	1.1055	0.805	0.7955	212509_s_at	1440975_at	matrix-remodelling associated 7	matrix-remodelling associated 7
MYC	Myc	0.9573	1.6453	-0.21	-0.2099	202431_s_at	1424942_a_at	v-myc myelocytomatosis viral oncogene homolog (avian)	myelocytomatosis oncogene
MYL12A	2900073G15Rik	1.0052	0.9377	-0.87	-0.858	201319_at	1420820_at	myosin, light chain 12A, regulatory, non-sarcomeric	RIKEN cDNA 2900073G15 gene
MYL4	Myl4	0.7524	3.1647	0.15	0.1409	216054_x_at	1422580_at	myosin, light chain 4, alkali; atrial, embryonic	myosin, light polypeptide 4
MYL7	Myl7	1.7064	3.4286	0.172	0.1578	219942_at	1449071_at	myosin, light chain 7, regulatory	myosin, light polypeptide 7, regulatory
MYL9	Myl9	2.0073	2.8807	-0.5	-0.5054	201058_s_at	1452670_at	myosin, light chain 9, regulatory	myosin, light polypeptide 9, regulatory
MYLK3	Mylk3	0.9684	1.6776	0.752	0.7155	238834_at	1439101_at	myosin light chain kinase 3	myosin light chain kinase 3
MYO10	Myo10	0.9799	1.8015	0.811	0.7823	201976_s_at	1450651_at	myosin X	myosin X
MYO1E	Myo1e	1.0061	1.0382	0.847	0.8417	203072_at	1428509_at	myosin IE	myosin IE
MYO5A	Myo5a	1.1882	1.681	-0.453	-0.4445	227761_at	1419754_at	myosin VA (heavy chain 12, myoxin)	myosin VA
MYO5C	Myo5c	0.9877	1.0654	0.755	0.7245	218966_at	1424933_at	myosin VC	myosin VC
MYOCD	Myocd	0.9832	1.6082	-0.387	-0.375	237206_at	1425978_at	myocardin	myocardin
MYOF	Myof	1.6528	1.5954	0.516	0.5071	201798_s_at	1427318_s_at	myoferlin	myoferlin
NAA15	Naa15	1.0785	1.2682	0.943	0.9376	222837_s_at	1418022_at	N(alpha)-acetyltransferase 15, NatA auxiliary subunit	N(alpha)-acetyltransferase 15, NatA auxiliary subunit
NAA25	Naa25	1.1425	1.1932	-0.51	-0.5022	236816_at	1439027_at	N(alpha)-acetyltransferase 25, NatB auxiliary subunit	N(alpha)-acetyltransferase 25, NatB auxiliary subunit
NAA50	Naa50	0.9271	0.9505	0.89	0.8816	222393_s_at	1428970_at	N(alpha)-acetyltransferase 50, NatE catalytic subunit	N(alpha)-acetyltransferase 50, NatE catalytic subunit
NAALAD2	Naalad2	1.7078	1.0846	0.883	0.8123	222161_at	1422671_s_at	N-acetylated alpha-linked acidic dipeptidase 2	N-acetylated alpha-linked acidic dipeptidase 2
NAB1	Nab1	0.7385	1.5447	0.19	0.1635	208047_s_at	1417624_at	NGFI-A binding protein 1 (EGR1 binding protein 1)	Ngfi-A binding protein 1
OBFC2A	Obfc2a	1.452	1.3521	0.389	0.3888	233085_s_at	1452203_at	oligonucleotide/oligosaccharide-binding fold containing 2A	oligonucleotide/oligosaccharide-binding fold containing 2A
NACC1	Nacc1	0.8735	1.4544	0.914	0.9017	227651_at	1420968_at	nucleus accumbens associated 1, BEN and BTB (POZ) domain containing	nucleus accumbens associated 1, BEN and BTB (POZ) domain containing
C5orf33	1110020G09Rik	0.8312	0.9348	-0.111	-0.0904	228594_at	1437286_x_at	chromosome 5 open reading frame 33	RIKEN cDNA 1110020G09 gene
NAF1	Naf1	0.8871	1.2163	0.798	0.787	244828_x_at	1452192_at	nuclear assembly factor 1 homolog (S. cerevisiae)	nuclear assembly factor 1 homolog (S. cerevisiae)
NANOG	Nanog	4.2231	3.7842	0.761	0.7525	220184_at	1429388_at	Nanog homeobox	Nanog homeobox
NANOS1	Nanos1	1.1286	1.0109	0.813	0.7872	228523_at	1436648_at	nanos homolog 1 (Drosophila)	nanos homolog 1 (Drosophila)
NAP1L2	Nap1l2	0.9679	1.4547	0.329	0.3102	219368_at	1418046_at	nucleosome assembly protein 1-like 2	nucleosome assembly protein 1-like 2
NAP1L3	Nap1l3	0.8995	1.1082	-0.789	-0.7775	204749_at	1418500_at	nucleosome assembly protein 1-like 3	nucleosome assembly protein 1-like 3
NAPEPLD	Napepld	1.0623	1.1829	-0.893	-0.8779	238722_x_at	1437872_at	N-acyl phosphatidylethanolamine phospholipase D	N-acyl phosphatidylethanolamine phospholipase D
NASP	Nasp	1.296	3.4037	0.29	0.2861	242918_at	1416043_at	Nuclear autoantigenic sperm protein (histone-binding)	nuclear autoantigenic sperm protein (histone-binding)
NAT10	Nat10	0.8635	1.1397	0.803	0.7961	217884_at	1433692_at	N-acetyltransferase 10 (GCN5-related)	N-acetyltransferase 10
NAV1	Nav1	1.3804	1.1841	0.747	0.7404	224772_at	1436907_at	neuron navigator 1	neuron navigator 1
NAV2	Nav2	1.5563	1.4243	0.005	0.0088	1556606_at	1435981_at	neuron navigator 2	neuron navigator 2
NBEA	Nbea	1.4598	0.9979	0.785	0.7689	221207_s_at	1452251_at	neurobeachin	neurobeachin
NCAM1	Ncam1	2.1829	3.2804	0.97	0.968	212843_at	1426865_a_at	neural cell adhesion molecule 1	neural cell adhesion molecule 1
NCAN	Ncan	2.1696	1.1295	-0.656	-0.6491	205143_at	1434679_at	neurocan	neurocan
NCAPG	Ncapg	0.8334	2.4624	0.966	0.956	218663_at	1429172_a_at	non-SMC condensin I complex, subunit G	non-SMC condensin I complex, subunit G
NCAPG2	Ncapg2	0.8494	1.1886	0.881	0.8676	219588_s_at	1417926_at	non-SMC condensin II complex, subunit G2	non-SMC condensin II complex, subunit G2
NCBP1	Ncbp1	0.8074	0.9468	0.874	0.8615	209520_s_at	1433663_s_at	nuclear cap binding protein subunit 1, 80kDa	nuclear cap binding protein subunit 1
NCBP2	Ncbp2	0.7445	1.4192	-0.08	-0.107	201521_s_at	1423045_at	nuclear cap binding protein subunit 2, 20kDa	nuclear cap binding protein subunit 2
NCOA1	Ncoa1	1.2025	1.3402	0.171	0.1355	209106_at	1418594_a_at	nuclear receptor coactivator 1	nuclear receptor coactivator 1
NCOA3	Ncoa3	0.9239	1.2312	-0.714	-0.6932	209060_x_at	1422737_at	nuclear receptor coactivator 3	nuclear receptor coactivator 3
NCOA6	Ncoa6	1.2492	1.1272	0.764	0.7589	208979_at	1423374_at	nuclear receptor coactivator 6	nuclear receptor coactivator 6
NDN	Ndn	0.9801	2.7382	0.852	0.8486	209550_at	1455792_x_at	necdin homolog (mouse)	necdin
NDRG1	Ndrg1	1.3297	3.4784	0.798	0.7907	200632_s_at	1423413_at	N-myc downstream regulated 1	N-myc downstream regulated gene 1
NDRG4	Ndrg4	0.8183	2.0393	0.944	0.9277	209159_s_at	1436188_a_at	NDRG family member 4	N-myc downstream regulated gene 4
NDUFAF4	Ndufaf4	1.0937	1.3547	0.873	0.8679	219006_at	1435333_at	NADH dehydrogenase (ubiquinone) 1 alpha subcomplex, assembly factor 4	NADH dehydrogenase (ubiquinone) 1 alpha subcomplex, assembly factor 4
C8orf38	2310030N02Rik	0.7966	1.0235	0.895	0.8893	235509_at	1429213_at	chromosome 8 open reading frame 38	RIKEN cDNA 2310030N02 gene
---	Neat1	1.2175	1.4036	0.174	0.1555	234989_at	1428083_at	---	nuclear paraspeckle assembly transcript 1 (non-protein coding)
NEBL	Nebl	1.3224	1.9932	-0.891	-0.8844	203962_s_at	1438452_at	nebulette	nebulette
NEDD4L	Nedd4l	1.1369	1.3154	-0.376	-0.3615	226974_at	1423269_a_at	neural precursor cell expressed, developmentally down-regulated 4-like	neural precursor cell expressed, developmentally down-regulated gene 4-like
NEDD9	Nedd9	1.229	1.9718	0.966	0.9576	202149_at	1437132_x_at	neural precursor cell expressed, developmentally down-regulated 9	neural precursor cell expressed, developmentally down-regulated gene 9
NEFH	Nefh	1.1756	2.7209	0.915	0.9115	33767_at	1424847_at	neurofilament, heavy polypeptide	neurofilament, heavy polypeptide
NEFL	Nefl	2.8841	2.9682	-0.829	-0.8234	221916_at	1426255_at	neurofilament, light polypeptide	neurofilament, light polypeptide
NEFM	Nefm	2.5299	1.3845	-0.644	-0.6323	205113_at	1422520_at	neurofilament, medium polypeptide	neurofilament, medium polypeptide
NEGR1	Negr1	2.2323	2.3947	0.896	0.8929	229461_x_at	1456392_at	neuronal growth regulator 1	neuronal growth regulator 1
NEK6	Nek6	0.8641	1.3584	0.271	0.249	223159_s_at	1423596_at	NIMA (never in mitosis gene a)-related kinase 6	NIMA (never in mitosis gene a)-related expressed kinase 6
NEK7	Nek7	0.8871	1.3904	0.66	0.6502	212530_at	1448474_at	NIMA (never in mitosis gene a)-related kinase 7	NIMA (never in mitosis gene a)-related expressed kinase 7
NELL1	Nell1	0.7816	2.6605	0.818	0.8087	206089_at	1433787_at	NEL-like 1 (chicken)	NEL-like 1 (chicken)
NELL2	Nell2	0.9177	0.9824	-0.633	-0.6227	203413_at	1423561_at	NEL-like 2 (chicken)	NEL-like 2 (chicken)
NEO1	Neo1	1.0009	1.0558	0.674	0.6541	225270_at	1447693_s_at	neogenin 1	neogenin
NEUROD1	Neurod1	2.3669	3.0484	-0.853	-0.8508	1556057_s_at	1426412_at	neurogenic differentiation 1	neurogenic differentiation 1
NEXN	Nexn	0.9677	2.7909	0.161	0.1426	226103_at	1435649_at	nexilin (F actin binding protein)	nexilin
NFASC	Nfasc	1.8253	0.9857	-0.691	-0.6687	213438_at	1456068_at	neurofascin	neurofascin
NFATC1	Nfatc1	0.7553	1.4757	-0.778	-0.6969	210162_s_at	1417621_at	nuclear factor of activated T-cells, cytoplasmic, calcineurin-dependent 1	nuclear factor of activated T-cells, cytoplasmic, calcineurin-dependent 1
NFATC2IP	Nfatc2ip	0.8288	2.1618	0.815	0.8031	212809_at	1434836_at	nuclear factor of activated T-cells, cytoplasmic, calcineurin-dependent 2 interacting protein	nuclear factor of activated T-cells, cytoplasmic, calcineurin-dependent 2 interacting protein
NFIA	Nfia	1.8263	2.9417	0.979	0.9754	224975_at	1421163_a_at	nuclear factor I/A	nuclear factor I/A
NFIB	Nfib	1.4276	3.4844	0.849	0.8472	209289_at	1427680_a_at	nuclear factor I/B	nuclear factor I/B
NFXL1	Nfxl1	0.8532	1.6066	0.095	0.093	227220_at	1417145_at	nuclear transcription factor, X-box binding-like 1	nuclear transcription factor, X-box binding-like 1
NFYB	Nfyb	0.9296	0.9593	0.96	0.959	218129_s_at	1419266_at	nuclear transcription factor Y, beta	nuclear transcription factor-Y beta
NHLRC3	Nhlrc3	1.4714	1.607	0.668	0.6638	236953_s_at	1456026_at	NHL repeat containing 3	NHL repeat containing 3
NID1	Nid1	1.1405	3.0658	0.137	0.1233	202007_at	1416808_at	nidogen 1	nidogen 1
NID2	Nid2	2.6871	1.3758	0.116	0.1038	204114_at	1423516_a_at	nidogen 2 (osteonidogen)	nidogen 2
NIN	Nin	1.5703	2.1362	-0.04	-0.0327	225921_at	1419078_at	ninein (GSK3B interacting protein)	ninein
NINL	Ninl	0.7572	1.3879	-0.075	-0.061	207705_s_at	1458667_at	ninein-like	ninein-like
NIP7	Nip7	1.0309	0.9833	0.932	0.9242	223397_s_at	1448480_at	nuclear import 7 homolog (S. cerevisiae)	nuclear import 7 homolog (S. cerevisiae)
NKTR	Nktr	1.0939	1.0357	0.519	0.4614	202380_s_at	1437660_at	natural killer-tumor recognition sequence	natural killer tumor recognition sequence
NLK	Nlk	0.987	1.2718	0.939	0.9229	222590_s_at	1456467_s_at	nemo-like kinase	nemo like kinase
NMNAT2	Nmnat2	1.1398	1.0488	-0.475	-0.4591	209755_at	1436155_at	nicotinamide nucleotide adenylyltransferase 2	nicotinamide nucleotide adenylyltransferase 2
C9orf95	BC016495	0.765	1.1065	-0.072	-0.039	219147_s_at	1425646_at	chromosome 9 open reading frame 95	cDNA sequence BC016495
NMT2	Nmt2	1.0788	0.916	-0.59	-0.5799	215743_at	1454919_at	N-myristoyltransferase 2	N-myristoyltransferase 2
NODAL	Nodal	1.3156	2.631	0.701	0.6853	230916_at	1422057_at	nodal homolog (mouse)	nodal
NOG	Nog	1.1398	1.4052	0.316	0.3112	231798_at	1422300_at	noggin	noggin
NOL11	Nol11	0.8301	1.0445	0.94	0.9349	221970_s_at	1423480_at	nucleolar protein 11	nucleolar protein 11
NOLC1	Nolc1	0.8862	1.7662	0.924	0.9168	205895_s_at	1450087_a_at	nucleolar and coiled-body phosphoprotein 1	nucleolar and coiled-body phosphoprotein 1
NOP10	Nop10	0.8143	0.9019	0.881	0.8724	217962_at	1423211_at	NOP10 ribonucleoprotein homolog (yeast)	NOP10 ribonucleoprotein homolog (yeast)
NOP56	Nop56	0.9008	1.5865	0.952	0.9492	200875_s_at	1426533_at	NOP56 ribonucleoprotein homolog (yeast)	NOP56 ribonucleoprotein homolog (yeast)
NOTCH1	Notch1	0.9487	1.6093	-0.293	-0.2901	218902_at	1418634_at	notch 1	Notch gene homolog 1 (Drosophila)
NOTCH2	Notch2	0.8697	1.3118	0.447	0.4468	212377_s_at	1455556_at	notch 2	Notch gene homolog 2 (Drosophila)
NOX4	Nox4	1.2374	1.2669	0.73	0.7159	219773_at	1451827_a_at	NADPH oxidase 4	NADPH oxidase 4
NPC2	Npc2	0.8334	1.3199	-0.739	-0.7324	200701_at	1416901_at	Niemann-Pick disease, type C2	Niemann Pick type C2
NPNT	Npnt	3.0126	2.3167	0.93	0.9301	225911_at	1452106_at	nephronectin	nephronectin
NPR2	Npr2	0.7985	1.3717	0.701	0.684	204310_s_at	1427191_at	natriuretic peptide receptor B/guanylate cyclase B (atrionatriuretic peptide receptor B)	natriuretic peptide receptor 2
C5orf23	Npr3	1.34	1.0956	0.331	0.3316	219054_at	1435184_at	chromosome 5 open reading frame 23	natriuretic peptide receptor 3
NPTX2	Nptx2	0.8115	1.9415	0.653	0.6416	213479_at	1449960_at	neuronal pentraxin II	neuronal pentraxin 2
NPY1R	Npy1r	0.7819	1.3894	0.152	0.1528	205440_s_at	1421471_at	neuropeptide Y receptor Y1	neuropeptide Y receptor Y1
NQO1	Nqo1	2.7748	1.717	0.424	0.4175	201467_s_at	1423627_at	NAD(P)H dehydrogenase, quinone 1	NAD(P)H dehydrogenase, quinone 1
NQO2	Nqo2	1.4589	1.1396	0.729	0.678	203814_s_at	1436189_at	NAD(P)H dehydrogenase, quinone 2	NAD(P)H dehydrogenase, quinone 2
NR1D2	Nr1d2	0.9399	1.1999	0.528	0.51	225768_at	1416958_at	nuclear receptor subfamily 1, group D, member 2	nuclear receptor subfamily 1, group D, member 2
NR2F1	Nr2f1	1.3437	2.7941	0.955	0.9508	209506_s_at	1418157_at	nuclear receptor subfamily 2, group F, member 1	nuclear receptor subfamily 2, group F, member 1
NR2F2	Nr2f2	2.6428	2.7906	0.837	0.8358	215073_s_at	1416158_at	nuclear receptor subfamily 2, group F, member 2	nuclear receptor subfamily 2, group F, member 2
NR3C1	Nr3c1	1.3091	2.6029	0.084	0.0775	216321_s_at	1457635_s_at	nuclear receptor subfamily 3, group C, member 1 (glucocorticoid receptor)	nuclear receptor subfamily 3, group C, member 1
NR4A2	Nr4a2	1.2092	0.9422	0.588	0.5463	216248_s_at	1455034_at	nuclear receptor subfamily 4, group A, member 2	nuclear receptor subfamily 4, group A, member 2
NR5A2	Nr5a2	0.8471	2.2001	0.748	0.7292	208343_s_at	1420410_at	nuclear receptor subfamily 5, group A, member 2	nuclear receptor subfamily 5, group A, member 2
NRCAM	Nrcam	1.2607	2.8103	-0.556	-0.5486	204105_s_at	1434709_at	neuronal cell adhesion molecule	neuron-glia-CAM-related cell adhesion molecule
NRD1	Nrd1	1.1988	0.903	-0.324	-0.3455	229422_at	1424391_at	nardilysin (N-arginine dibasic convertase)	nardilysin, N-arginine dibasic convertase, NRD convertase 1
C5orf13	D0H4S114	1.0531	3.251	0.981	0.9776	230424_at	1436736_x_at	chromosome 5 open reading frame 13	DNA segment, human D4S114
NRIP1	Nrip1	1.0193	2.3473	0.362	0.3568	202600_s_at	1434384_at	nuclear receptor interacting protein 1	nuclear receptor interacting protein 1
NRK	Nrk	2.8639	2.9966	-0.425	-0.4239	227971_at	1450078_at	Nik related kinase	Nik related kinase
NRN1	Nrn1	2.9346	2.0295	0.862	0.8583	218625_at	1428393_at	neuritin 1	neuritin 1
NRP1	Nrp1	1.634	5.672	0.937	0.9329	212298_at	1448943_at	neuropilin 1	neuropilin 1
NSUN2	Nsun2	0.8648	1.0467	0.855	0.8482	223076_s_at	1423850_at	NOP2/Sun domain family, member 2	NOL1/NOP2/Sun domain family member 2
NT5E	Nt5e	3.284	1.5867	-0.337	-0.325	203939_at	1428547_at	5'-nucleotidase, ecto (CD73)	5' nucleotidase, ecto
NTM	Ntm	0.9315	2.4231	0.776	0.7678	227566_at	1426283_at	neurotrimin	neurotrimin
METTL11A	Mettl11a	0.8352	3.211	0.779	0.7173	223369_at	1456340_at	methyltransferase like 11A	Methyltransferase like 11A
NTRK2	Ntrk2	2.8261	1.1067	0.917	0.9002	221796_at	1435196_at	neurotrophic tyrosine kinase, receptor, type 2	neurotrophic tyrosine kinase, receptor, type 2
NTRK3	Ntrk3	1.1058	1.6287	0.93	0.8935	215311_at	1433825_at	neurotrophic tyrosine kinase, receptor, type 3	neurotrophic tyrosine kinase, receptor, type 3
NUDCD1	Nudcd1	0.863	1.0975	0.841	0.6803	225439_at	1449652_at	NudC domain containing 1	NudC domain containing 1
NUDT16	Nudt16	0.9722	1.0063	0.85	0.8272	228341_at	1439884_at	nudix (nucleoside diphosphate linked moiety X)-type motif 16	nudix (nucleoside diphosphate linked moiety X)-type motif 16
NUP153	Nup153	0.9502	1.5053	0.254	0.2476	239948_at	1441689_at	nucleoporin 153kDa	nucleoporin 153
NUP155	Nup155	0.8696	1.1865	0.939	0.9263	206550_s_at	1418727_at	nucleoporin 155kDa	nucleoporin 155
NUP35	Nup35	0.8086	0.9907	0.977	0.9651	225470_at	1426447_at	nucleoporin 35kDa	nucleoporin 35
NUP37	Nup37	0.7645	1.1852	0.925	0.9195	218622_at	1423969_at	nucleoporin 37kDa	nucleoporin 37
NUP43	Nup43	0.8246	1.4557	0.924	0.9177	219007_at	1432187_at	nucleoporin 43kDa	nucleoporin 43
NUP50	Nup50	1.1274	1.2982	0.965	0.9303	222583_s_at	1422719_s_at	nucleoporin 50kDa	nucleoporin 50
NUP62	Nup62	0.7487	1.1645	0.777	0.7523	207740_s_at	1415926_at	nucleoporin 62kDa	nucleoporin 62
NXT2	Nxt2	0.7706	1.5556	0.667	0.6573	209628_at	1456599_at	nuclear transport factor 2-like export factor 2	nuclear transport factor 2-like export factor 2
OAT	Oat	0.9798	2.0314	-0.963	-0.9471	201599_at	1416452_at	ornithine aminotransferase	ornithine aminotransferase
OBSL1	Obsl1	1.168	1.6784	-0.633	-0.6248	213946_s_at	1427535_s_at	obscurin-like 1	obscurin-like 1
OCIAD2	Ociad2	1.5315	0.9896	-0.407	-0.3925	225314_at	1435917_at	OCIA domain containing 2	OCIA domain containing 2
OCLN	Ocln	1.4399	1.36	0.053	0.0362	209925_at	1448873_at	occludin	occludin
ODF2	Odf2	1.3716	1.3404	-0.855	-0.847	225617_at	1426040_a_at	outer dense fiber of sperm tails 2	outer dense fiber of sperm tails 2
OGN	Ogn	1.1742	5.4675	0.967	0.9621	222722_at	1419663_at	osteoglycin	osteoglycin
LOC729082	Oip5	1.0153	1.5248	0.841	0.8336	231808_at	1430617_at	hypothetical LOC729082	Opa interacting protein 5
OLFM1	Olfm1	1.0688	1.6479	-0.518	-0.5154	205591_at	1455796_x_at	olfactomedin 1	olfactomedin 1
OLFML3	Olfml3	0.8004	2.8574	0.119	0.11	218162_at	1448475_at	olfactomedin-like 3	olfactomedin-like 3
OLR1	Olr1	2.4555	2.5903	0.989	0.9837	210004_at	1419534_at	oxidized low density lipoprotein (lectin-like) receptor 1	oxidized low density lipoprotein (lectin-like) receptor 1
OPCML	Opcml	1.6331	1.7503	0.962	0.9411	214111_at	1435612_at	opioid binding protein/cell adhesion molecule-like	opioid binding protein/cell adhesion molecule-like
ORC1	Orc1	1.1357	1.9605	0.961	0.9502	205085_at	1422663_at	origin recognition complex, subunit 1	origin recognition complex, subunit 1
ORC2	Orc2	0.9794	1.378	0.975	0.9733	204853_at	1418226_at	origin recognition complex, subunit 2	origin recognition complex, subunit 2
ORC5	Orc5	0.9507	0.8963	0.95	0.891	211212_s_at	1415830_at	origin recognition complex, subunit 5	origin recognition complex, subunit 5
OSBPL8	Osbpl8	0.7447	1.3804	0.029	0.0161	228986_at	1437069_at	oxysterol binding protein-like 8	oxysterol binding protein-like 8
OSCP1	Oscp1	0.8625	1.1086	0.542	0.5251	227359_at	1434223_at	organic solute carrier partner 1	organic solute carrier partner 1
OSGIN2	Osgin2	0.9109	0.9588	0.904	0.8859	1554414_a_at	1424290_at	oxidative stress induced growth inhibitor family member 2	oxidative stress induced growth inhibitor family member 2
OSTF1	Ostf1	0.9536	1.2692	-0.403	-0.389	204479_at	1452246_at	osteoclast stimulating factor 1	osteoclast stimulating factor 1
OTX2	Otx2	1.6196	3.318	0.816	0.8122	231731_at	1425926_a_at	orthodenticle homeobox 2	orthodenticle homolog 2 (Drosophila)
OXNAD1	Oxnad1	1.1983	1.1665	0.803	0.7959	227686_at	1426375_s_at	oxidoreductase NAD-binding domain containing 1	oxidoreductase NAD-binding domain containing 1
OXR1	Oxr1	1.0842	1.0778	0.415	0.4093	222553_x_at	1418501_a_at	oxidation resistance 1	oxidation resistance 1
P4HA1	P4ha1	0.9153	2.6089	0.812	0.8012	207543_s_at	1452094_at	prolyl 4-hydroxylase, alpha polypeptide I	procollagen-proline, 2-oxoglutarate 4-dioxygenase (proline 4-hydroxylase), alpha 1 polypeptide
P4HA2	P4ha2	1.0757	2.9969	0.858	0.8523	202733_at	1417149_at	prolyl 4-hydroxylase, alpha polypeptide II	procollagen-proline, 2-oxoglutarate 4-dioxygenase (proline 4-hydroxylase), alpha II polypeptide
PABPC4L	Pabpc4l	1.0116	1.0565	0.929	0.9122	238865_at	1438455_at	poly(A) binding protein, cytoplasmic 4-like	poly(A) binding protein, cytoplasmic 4-like
PABPN1	Pabpn1	1.6614	1.1927	-0.796	-0.7827	213046_at	1415728_at	poly(A) binding protein, nuclear 1	poly(A) binding protein, nuclear 1
PAFAH1B3	Pafah1b3	0.7571	1.014	0.159	0.1633	203228_at	1416410_at	platelet-activating factor acetylhydrolase 1b, catalytic subunit 3 (29kDa)	platelet-activating factor acetylhydrolase, isoform 1b, subunit 3
PAG1	Pag1	1.4225	2.5812	0.898	0.8975	225626_at	1436570_at	phosphoprotein associated with glycosphingolipid microdomains 1	phosphoprotein associated with glycosphingolipid microdomains 1
PAICS	Paics	1.2223	0.9558	0.93	0.9276	201014_s_at	1423564_a_at	phosphoribosylaminoimidazole carboxylase, phosphoribosylaminoimidazole succinocarboxamide synthetase	phosphoribosylaminoimidazole carboxylase, phosphoribosylaminoribosylaminoimidazole, succinocarboxamide synthetase
PAK1	Pak1	0.8903	1.3338	0.816	0.798	209615_s_at	1450070_s_at	p21 protein (Cdc42/Rac)-activated kinase 1	p21 protein (Cdc42/Rac)-activated kinase 1
PAK1IP1	Pak1ip1	1.0458	1.0418	0.901	0.8923	218886_at	1430875_a_at	PAK1 interacting protein 1	PAK1 interacting protein 1
PAK3	Pak3	1.4186	1.5099	-0.581	-0.5661	214607_at	1435486_at	p21 protein (Cdc42/Rac)-activated kinase 3	p21 protein (Cdc42/Rac)-activated kinase 3
PAMR1	Pamr1	0.9856	1.2001	-0.408	-0.4014	213661_at	1433529_at	peptidase domain containing associated with muscle regeneration 1	peptidase domain containing associated with muscle regeneration 1
PAN2	Pan2	0.7441	0.9514	-0.559	-0.5459	203117_s_at	1426700_a_at	PAN2 poly(A) specific ribonuclease subunit homolog (S. cerevisiae)	PAN2 polyA specific ribonuclease subunit homolog (S. cerevisiae)
PANK3	Pank3	0.7507	1.3301	0.913	0.9033	221751_at	1433613_at	pantothenate kinase 3	pantothenate kinase 3
---	Papd4	1.2521	1.6021	0.759	0.731	1556277_a_at	1433568_at	---	PAP associated domain containing 4
PAPPA	Pappa	1.4645	1.0964	0.408	0.3957	228128_x_at	1432591_at	pregnancy-associated plasma protein A, pappalysin 1	pregnancy-associated plasma protein A
PAPSS2	Papss2	1.3003	1.9115	-0.677	-0.6727	203060_s_at	1434510_at	3'-phosphoadenosine 5'-phosphosulfate synthase 2	3'-phosphoadenosine 5'-phosphosulfate synthase 2
PAQR5	Paqr5	1.2655	1.2217	0.763	0.7076	242871_at	1456348_x_at	progestin and adipoQ receptor family member V	progestin and adipoQ receptor family member V
PARD6B	Pard6b	0.9929	1.8945	0.295	0.277	235165_at	1423175_s_at	par-6 partitioning defective 6 homolog beta (C. elegans)	par-6 (partitioning defective 6) homolog beta (C. elegans)
PARM1	Parm1	2.3735	2.5948	0.863	0.8613	225809_at	1428891_at	prostate androgen-regulated mucin-like protein 1	prostate androgen-regulated mucin-like protein 1
PARP1	Parp1	0.9582	1.4095	0.829	0.8222	208644_at	1422503_s_at	poly (ADP-ribose) polymerase 1	poly (ADP-ribose) polymerase family, member 1
PARVA	Parva	1.1738	2.7263	0.691	0.6726	222455_s_at	1431375_s_at	parvin, alpha	parvin, alpha
PAX7	Pax7	0.8289	0.9731	-0.336	-0.3066	1556638_at	1444596_at	paired box 7	paired box gene 7
PBK	Pbk	1.0078	1.6516	-0.487	-0.4833	219148_at	1448627_s_at	PDZ binding kinase	PDZ binding kinase
PBX3	Pbx3	1.226	2.5732	0.644	0.6427	204082_at	1447640_s_at	pre-B-cell leukemia homeobox 3	pre B-cell leukemia transcription factor 3
PCBP4	Pcbp4	0.8272	1.1821	-0.735	-0.7287	209361_s_at	1449054_a_at	poly(rC) binding protein 4	poly(rC) binding protein 4
PCDH17	Pcdh17	1.8027	2.2505	0.875	0.8673	228863_at	1436920_at	protocadherin 17	protocadherin 17
PCDH19	Pcdh19	0.8775	2.8137	0.113	0.1111	227282_at	1437360_at	protocadherin 19	protocadherin 19
PCDH7	Pcdh7	1.5691	3.4296	0.846	0.8449	228640_at	1437442_at	protocadherin 7	Protocadherin 7
PCDH8	Pcdh8	2.414	4.5687	-0.472	-0.4611	206935_at	1417051_at	protocadherin 8	protocadherin 8
PCDHB14	Pcdhb20	1.0508	1.0196	0.888	0.8715	231726_at	1449583_at	protocadherin beta 14	protocadherin beta 20
PCGF5	Pcgf5	1.095	1.7835	0.86	0.8526	226326_at	1434666_at	polycomb group ring finger 5	polycomb group ring finger 5
PCK2	Pck2	1.0155	1.4623	-0.524	-0.48	202847_at	1425615_a_at	phosphoenolpyruvate carboxykinase 2 (mitochondrial)	phosphoenolpyruvate carboxykinase 2 (mitochondrial)
---	Pcmtd1	0.9251	1.1571	-0.488	-0.4693	238114_at	1435635_at	---	protein-L-isoaspartate (D-aspartate) O-methyltransferase domain containing 1
PCOLCE	Pcolce	1.2012	3.0488	0.93	0.9256	202465_at	1437165_a_at	procollagen C-endopeptidase enhancer	procollagen C-endopeptidase enhancer protein
PCOLCE2	Pcolce2	2.1403	2.4019	0.526	0.5176	219295_s_at	1451527_at	procollagen C-endopeptidase enhancer 2	procollagen C-endopeptidase enhancer 2
PCP4	Pcp4	0.981	1.6129	0.573	0.5602	205549_at	1460214_at	Purkinje cell protein 4	Purkinje cell protein 4
PCSK1N	Pcsk1n	0.8616	0.9194	-0.102	-0.1007	218952_at	1416965_at	proprotein convertase subtilisin/kexin type 1 inhibitor	proprotein convertase subtilisin/kexin type 1 inhibitor
PCSK5	Pcsk5	1.4075	2.1227	0.881	0.8671	213652_at	1437339_s_at	proprotein convertase subtilisin/kexin type 5	proprotein convertase subtilisin/kexin type 5
PCSK9	Pcsk9	0.7581	1.1857	0.787	0.7515	227759_at	1437453_s_at	proprotein convertase subtilisin/kexin type 9	proprotein convertase subtilisin/kexin type 9
PCTP	Pctp	0.8243	1.1872	0.045	0.0399	218676_s_at	1420984_at	phosphatidylcholine transfer protein	phosphatidylcholine transfer protein
PCYT1A	Pcyt1a	0.7446	1.1921	-0.635	-0.6068	204210_s_at	1438011_at	phosphate cytidylyltransferase 1, choline, alpha	phosphate cytidylyltransferase 1, choline, alpha isoform
PCYT1B	Pcyt1b	1.1917	1.3699	0.651	0.6353	206751_s_at	1436124_at	phosphate cytidylyltransferase 1, choline, beta	phosphate cytidylyltransferase 1, choline, beta isoform
PDCD2L	Pdcd2l	0.8065	1.0656	0.942	0.9363	224467_s_at	1426844_a_at	programmed cell death 2-like	programmed cell death 2-like
PDCD4	Pdcd4	1.3404	1.5062	0.828	0.8111	212594_at	1418840_at	programmed cell death 4 (neoplastic transformation inhibitor)	programmed cell death 4
PDE12	Pde12	1.0948	1.1575	0.778	0.7523	1554915_a_at	1454963_at	phosphodiesterase 12	phosphodiesterase 12
PDE1A	Pde1a	2.39	1.0989	0.413	0.4112	231213_at	1449298_a_at	phosphodiesterase 1A, calmodulin-dependent	phosphodiesterase 1A, calmodulin-dependent
---	Pde3a	0.8159	1.7478	-0.589	-0.565	228507_at	1450284_at	---	phosphodiesterase 3A, cGMP inhibited
PDE4B	Pde4b	1.3203	2.2793	0.637	0.6304	203708_at	1422474_at	phosphodiesterase 4B, cAMP-specific	phosphodiesterase 4B, cAMP specific
PDE4D	AI452195	0.9327	1.3996	0.082	0.0743	204491_at	1435280_at	phosphodiesterase 4D, cAMP-specific	expressed sequence AI452195
PDE4DIP	Pde4dip	1.5888	1.5034	0.421	0.4212	209700_x_at	1433761_at	phosphodiesterase 4D interacting protein	phosphodiesterase 4D interacting protein (myomegalin)
PDGFA	Pdgfa	1.6747	1.5175	-0.407	-0.3885	205463_s_at	1449187_at	platelet-derived growth factor alpha polypeptide	platelet derived growth factor, alpha
PDGFC	Pdgfc	1.7045	2.9469	0.671	0.668	218718_at	1419123_a_at	platelet derived growth factor C	platelet-derived growth factor, C polypeptide
PDGFRA	Pdgfra	1.8892	3.647	0.946	0.9436	203131_at	1421917_at	platelet-derived growth factor receptor, alpha polypeptide	platelet derived growth factor receptor, alpha polypeptide
PDGFRL	Pdgfrl	0.8386	1.052	-0.863	-0.8469	205226_at	1428896_at	platelet-derived growth factor receptor-like	platelet-derived growth factor receptor-like
PDK1	Pdk1	1.4856	1.1475	0.1	0.0854	226452_at	1423747_a_at	pyruvate dehydrogenase kinase, isozyme 1	pyruvate dehydrogenase kinase, isoenzyme 1
PDK3	Pdk3	1.0593	1.0374	-0.478	-0.466	206348_s_at	1426410_at	pyruvate dehydrogenase kinase, isozyme 3	pyruvate dehydrogenase kinase, isoenzyme 3
PDK4	Pdk4	1.6891	1.8365	0.534	0.5249	225207_at	1417273_at	pyruvate dehydrogenase kinase, isozyme 4	pyruvate dehydrogenase kinase, isoenzyme 4
PDLIM1	Pdlim1	0.9404	1.3909	0.046	0.0612	208690_s_at	1416554_at	PDZ and LIM domain 1	PDZ and LIM domain 1 (elfin)
PDLIM3	Pdlim3	0.9133	1.0551	-0.453	-0.4336	209621_s_at	1449178_at	PDZ and LIM domain 3	PDZ and LIM domain 3
PDLIM5	Pdlim5	0.9279	1.4227	0.273	0.2667	213684_s_at	1422862_at	PDZ and LIM domain 5	PDZ and LIM domain 5
PDP1	Pdp1	2.3304	1.2166	-0.322	-0.3123	222572_at	1438201_at	pyruvate dehyrogenase phosphatase catalytic subunit 1	pyruvate dehyrogenase phosphatase catalytic subunit 1
PDPN	Pdpn	1.4761	0.9908	0.916	0.9043	221898_at	1419309_at	podoplanin	podoplanin
PDSS1	Pdss1	0.761	1.2674	0.915	0.9044	220865_s_at	1431893_a_at	prenyl (decaprenyl) diphosphate synthase, subunit 1	prenyl (solanesyl) diphosphate synthase, subunit 1
PDXK	Pdxk	0.7987	1.121	0.559	0.5347	202671_s_at	1427930_at	pyridoxal (pyridoxine, vitamin B6) kinase	pyridoxal (pyridoxine, vitamin B6) kinase
PDZD2	Pdzd2	0.8371	0.9206	-0.622	-0.6	209493_at	1435553_at	PDZ domain containing 2	PDZ domain containing 2
PDZRN3	Pdzrn3	1.4842	3.9696	0.797	0.794	212915_at	1416846_a_at	PDZ domain containing ring finger 3	PDZ domain containing RING finger 3
PEA15	Pea15a	0.9327	1.8018	0.477	0.4642	200788_s_at	1416407_at	phosphoprotein enriched in astrocytes 15	phosphoprotein enriched in astrocytes 15A
PEAR1	Pear1	0.8629	0.9699	0.921	0.8953	228618_at	1425268_a_at	platelet endothelial aggregation receptor 1	platelet endothelial aggregation receptor 1
PEG10	Peg10	0.8799	2.0993	0.585	0.5716	212094_at	1427550_at	paternally expressed 10	paternally expressed 10
PELI1	Peli1	1.3538	0.9641	-0.129	-0.1183	232304_at	1431061_s_at	Pellino homolog 1 (Drosophila)	pellino 1
PELP1	Pelp1	0.8459	1.6732	0.702	0.6868	215354_s_at	1449973_a_at	proline, glutamate and leucine rich protein 1	proline, glutamic acid and leucine rich protein 1
PENK	Penk	0.8494	1.1752	-0.491	-0.4773	213791_at	1427038_at	proenkephalin	preproenkephalin
PERP	Perp	1.0505	1.5563	-0.836	-0.8295	217744_s_at	1416271_at	PERP, TP53 apoptosis effector	PERP, TP53 apoptosis effector
PFAS	Pfas	1.1501	1.6267	0.817	0.8124	213302_at	1455496_at	phosphoribosylformylglycinamidine synthase	phosphoribosylformylglycinamidine synthase (FGAR amidotransferase)
PFKFB3	Pfkfb3	1.2198	1.7717	0.649	0.6418	202464_s_at	1416432_at	6-phosphofructo-2-kinase/fructose-2,6-biphosphatase 3	6-phosphofructo-2-kinase/fructose-2,6-biphosphatase 3
PFKFB4	Pfkfb4	1.1291	1.6795	0.062	0.0621	228499_at	1456888_at	6-phosphofructo-2-kinase/fructose-2,6-biphosphatase 4	6-phosphofructo-2-kinase/fructose-2,6-biphosphatase 4
PFKP	Pfkp	0.7743	1.9141	0.109	0.112	201037_at	1430634_a_at	phosphofructokinase, platelet	phosphofructokinase, platelet
PGAP1	Pgap1	1.2529	2.0319	-0.772	-0.7625	220576_at	1431169_at	post-GPI attachment to proteins 1	post-GPI attachment to proteins 1
PGBD5	Pgbd5	0.8149	1.1522	0.014	0.0045	219225_at	1460570_at	piggyBac transposable element derived 5	piggyBac transposable element derived 5
PGF	Pgf	1.0748	1.415	0.687	0.6804	215179_x_at	1418471_at	Placental growth factor	placental growth factor
PGK1	Pgk1	1.2232	1.266	-0.919	-0.9101	227068_at	1417864_at	phosphoglycerate kinase 1	phosphoglycerate kinase 1
PGM2L1	Pgm2l1	0.9562	1.1965	-0.404	-0.4049	229256_at	1452841_at	phosphoglucomutase 2-like 1	phosphoglucomutase 2-like 1
PGM5	Pgm5	1.3815	1.4638	0.949	0.9401	226303_at	1437871_at	phosphoglucomutase 5	phosphoglucomutase 5
PHACTR2	Phactr2	1.2101	3.0284	-0.255	-0.2611	204049_s_at	1455101_at	phosphatase and actin regulator 2	phosphatase and actin regulator 2
PHACTR3	Phactr3	1.542	0.973	-0.768	-0.7589	227949_at	1429651_at	phosphatase and actin regulator 3	phosphatase and actin regulator 3
PHC1	Phc1	1.4009	1.5779	0.934	0.9347	225958_at	1423212_at	polyhomeotic homolog 1 (Drosophila)	polyhomeotic-like 1 (Drosophila)
PHC2	Phc2	0.8189	1.9024	0.758	0.7538	200919_at	1416048_at	polyhomeotic homolog 2 (Drosophila)	polyhomeotic-like 2 (Drosophila)
PHC3	Phc3	0.8026	1.0529	0.703	0.7008	226508_at	1455312_at	polyhomeotic homolog 3 (Drosophila)	polyhomeotic-like 3 (Drosophila)
PHF15	Phf15	1.2215	1.7304	0.864	0.8559	212660_at	1455345_at	PHD finger protein 15	PHD finger protein 15
PHF17	Phf17	1.3623	2.788	0.614	0.6088	225816_at	1452179_at	PHD finger protein 17	PHD finger protein 17
PHF2	Phf2	1.0443	1.5828	0.889	0.8823	212726_at	1434924_at	PHD finger protein 2	PHD finger protein 2
PHF20L1	Phf20l1	1.3452	1.0105	0.518	0.5004	231967_at	1418960_at	PHD finger protein 20-like 1	PHD finger protein 20-like 1
PHF21A	Phf21a	1.0246	1.0853	0.539	0.5025	1558965_at	1418390_at	PHD finger protein 21A	PHD finger protein 21A
PHF21B	Phf21b	1.4445	1.1808	-0.827	-0.8002	1562309_s_at	1454999_at	PHD finger protein 21B	PHD finger protein 21B
PHGDH	Phgdh	0.8587	1.208	0.441	0.4317	201397_at	1437621_x_at	phosphoglycerate dehydrogenase	3-phosphoglycerate dehydrogenase
PHLDA1	Phlda1	1.4763	3.045	-0.816	-0.8111	217996_at	1418835_at	pleckstrin homology-like domain, family A, member 1	pleckstrin homology-like domain, family A, member 1
PHLDA2	Phlda2	2.6798	3.0082	0.108	0.1089	209803_s_at	1417837_at	pleckstrin homology-like domain, family A, member 2	pleckstrin homology-like domain, family A, member 2
PHLDB2	Phldb2	1.1486	3.3986	0.76	0.7511	225688_s_at	1454862_at	pleckstrin homology-like domain, family B, member 2	pleckstrin homology-like domain, family B, member 2
PIAS2	Pias2	0.9367	1.3481	0.885	0.8568	37433_at	1428725_at	protein inhibitor of activated STAT, 2	protein inhibitor of activated STAT 2
PID1	Pid1	1.3194	1.6526	-0.578	-0.5652	219093_at	1436999_at	phosphotyrosine interaction domain containing 1	phosphotyrosine interaction domain containing 1
FAM38B	Fam38b	0.7653	1.4631	0.615	0.6096	219602_s_at	1442115_at	family with sequence similarity 38, member B	family with sequence similarity 38, member B
PIGH	Pigh	0.9045	1.0348	0.622	0.6075	209625_at	1455860_at	phosphatidylinositol glycan anchor biosynthesis, class H	phosphatidylinositol glycan anchor biosynthesis, class H
PIM2	Pim2	1.4577	3.7601	0.837	0.8312	204269_at	1417216_at	pim-2 oncogene	proviral integration site 2
PIPOX	Pipox	2.2428	1.9257	0.924	0.9201	221605_s_at	1449374_at	pipecolic acid oxidase	pipecolic acid oxidase
PITPNC1	Pitpnc1	1.3353	1.2442	0.837	0.8281	219155_at	1428025_s_at	phosphatidylinositol transfer protein, cytoplasmic 1	phosphatidylinositol transfer protein, cytoplasmic 1
PITX1	Pitx1	1.1644	2.2979	0.934	0.9076	208502_s_at	1449488_at	paired-like homeodomain 1	paired-like homeodomain transcription factor 1
PITX2	Pitx2	2.8588	4.3421	0.939	0.9345	207558_s_at	1424797_a_at	paired-like homeodomain 2	paired-like homeodomain transcription factor 2
PKDCC	Pkdcc	1.1803	4.6387	-0.069	-0.0569	225380_at	1454838_s_at	protein kinase domain containing, cytoplasmic homolog (mouse)	protein kinase domain containing, cytoplasmic
PKIA	Pkia	1.7748	1.7873	0.953	0.9442	226864_at	1420858_at	protein kinase (cAMP-dependent, catalytic) inhibitor alpha	protein kinase inhibitor, alpha
PKNOX2	Pknox2	0.9468	1.9896	0.672	0.6321	222171_s_at	1433907_at	PBX/knotted 1 homeobox 2	Pbx/knotted 1 homeobox 2
PKP2	Pkp2	1.3636	1.6296	0.811	0.7969	207717_s_at	1449799_s_at	plakophilin 2	plakophilin 2
PKP4	Pkp4	1.0727	1.0869	0.815	0.8058	201927_s_at	1452209_at	plakophilin 4	plakophilin 4
PLA2G12A	Pla2g12a	1.0303	1.1189	0.846	0.8325	221027_s_at	1452026_a_at	phospholipase A2, group XIIA	phospholipase A2, group XIIA
PLA2G16	Pla2g16	2.2062	1.2465	0.558	0.5483	209581_at	1451611_at	phospholipase A2, group XVI	phospholipase A2, group XVI
PLA2G4A	Pla2g4a	1.1287	3.6043	0.725	0.7181	210145_at	1448558_a_at	phospholipase A2, group IVA (cytosolic, calcium-dependent)	phospholipase A2, group IVA (cytosolic, calcium-dependent)
PLAC8	Plac8	0.9902	1.628	-0.712	-0.6622	219014_at	1451335_at	placenta-specific 8	placenta-specific 8
PLAGL1	Plagl1	2.8971	3.8152	0.919	0.9172	209318_x_at	1426208_x_at	pleiomorphic adenoma gene-like 1	pleiomorphic adenoma gene-like 1
PLAT	Plat	1.8723	3.3119	0.966	0.963	201860_s_at	1415806_at	plasminogen activator, tissue	plasminogen activator, tissue
PLCE1	Plce1	1.047	1.799	0.824	0.8091	205111_s_at	1452398_at	phospholipase C, epsilon 1	phospholipase C, epsilon 1
PLCH1	Plch1	0.7742	2.2265	0.296	0.2506	214745_at	1457157_at	phospholipase C, eta 1	phospholipase C, eta 1
PLD1	Pld1	0.8607	1.4036	0.899	0.8647	226636_at	1437112_at	phospholipase D1, phosphatidylcholine-specific	phospholipase D1
PLEKHA2	Plekha2	1.0197	1.4764	-0.192	-0.1894	225136_at	1417288_at	pleckstrin homology domain containing, family A (phosphoinositide binding specific) member 2	pleckstrin homology domain-containing, family A (phosphoinositide binding specific) member 2
PLEKHA6	Plekha6	1.6217	1.4654	0.866	0.8602	229245_at	1427149_at	pleckstrin homology domain containing, family A member 6	pleckstrin homology domain containing, family A member 6
PLEKHA8	Plekha8	0.7559	1.8221	-0.111	-0.0934	1560556_a_at	1454819_at	Pleckstrin homology domain containing, family A (phosphoinositide binding specific) member 8	pleckstrin homology domain containing, family A (phosphoinositide binding specific) member 8
PLK2	Plk2	1.4825	1.3572	0.498	0.495	201939_at	1427005_at	polo-like kinase 2	polo-like kinase 2 (Drosophila)
PLOD2	Plod2	1.426	2.2125	0.794	0.7777	202620_s_at	1416687_at	procollagen-lysine, 2-oxoglutarate 5-dioxygenase 2	procollagen lysine, 2-oxoglutarate 5-dioxygenase 2
PLP1	Plp1	1.0432	1.0003	0.429	0.4066	210198_s_at	1451718_at	proteolipid protein 1	proteolipid protein (myelin) 1
PLTP	Pltp	0.8997	1.6066	0.787	0.7806	202075_s_at	1456424_s_at	phospholipid transfer protein	phospholipid transfer protein
PLXDC2	Plxdc2	0.9659	1.7691	-0.769	-0.7605	227276_at	1418912_at	plexin domain containing 2	plexin domain containing 2
PLXNA2	Plxna2	1.6614	1.9688	0.758	0.7467	227032_at	1455037_at	plexin A2	plexin A2
PLXNC1	Plxnc1	1.6643	1.2586	0.902	0.8871	213241_at	1423213_at	plexin C1	plexin C1
PMAIP1	Pmaip1	2.252	2.2479	0.702	0.6876	204286_s_at	1418203_at	phorbol-12-myristate-13-acetate-induced protein 1	phorbol-12-myristate-13-acetate-induced protein 1
SILV	Si	0.7692	2.4416	0.357	0.3486	209848_s_at	1422523_at	silver homolog (mouse)	silver
PMF1	Pmf1	0.747	1.3797	0.769	0.7543	202337_at	1416707_a_at	polyamine-modulated factor 1	polyamine-modulated factor 1
PMP22	Pmp22	1.4063	4.6455	0.824	0.8153	210139_s_at	1417133_at	peripheral myelin protein 22	peripheral myelin protein 22
SFRS18	Sfrs18	1.1003	1.0211	-0.524	-0.5184	212177_at	1435079_at	splicing factor, arginine/serine-rich 18	serine/arginine-rich splicing factor 18
PNMA2	Pnma2	1.4209	1.5401	-0.803	-0.8	209598_at	1435618_at	paraneoplastic antigen MA2	paraneoplastic antigen MA2
PNO1	Pno1	1.2106	0.991	0.906	0.8961	242905_at	1450735_at	partner of NOB1 homolog (S. cerevisiae)	partner of NOB1 homolog (S. cerevisiae)
PODXL	Podxl	1.1369	2.7907	-0.323	-0.3192	201578_at	1448688_at	podocalyxin-like	podocalyxin-like
POGK	Pogk	0.9954	1.561	-0.422	-0.4027	239392_s_at	1447864_s_at	pogo transposable element with KRAB domain	pogo transposable element with KRAB domain
POGZ	Pogz	1.4078	0.9878	-0.608	-0.603	215281_x_at	1434650_at	pogo transposable element with ZNF domain	pogo transposable element with ZNF domain
POLE2	Pole2	0.961	1.6038	0.975	0.9665	205909_at	1427094_at	polymerase (DNA directed), epsilon 2 (p59 subunit)	polymerase (DNA directed), epsilon 2 (p59 subunit)
POLI	Poli	0.9311	1.4368	-0.867	-0.8589	238992_at	1449098_a_at	polymerase (DNA directed) iota	polymerase (DNA directed), iota
POLK	Polk	1.1113	1.1471	0.598	0.5766	223261_at	1449483_at	polymerase (DNA directed) kappa	polymerase (DNA directed), kappa
POLR1B	Polr1b	1.2832	1.4052	0.944	0.9368	223403_s_at	1416126_at	polymerase (RNA) I polypeptide B, 128kDa	polymerase (RNA) I polypeptide B
POLR3G	Polr3g	3.7543	1.2318	0.875	0.8703	206653_at	1449155_at	polymerase (RNA) III (DNA directed) polypeptide G (32kD)	polymerase (RNA) III (DNA directed) polypeptide G
POLR3GL	Polr3gl	0.9294	1.0503	0.972	0.964	223269_at	1451364_at	polymerase (RNA) III (DNA directed) polypeptide G (32kD)-like	polymerase (RNA) III (DNA directed) polypeptide G like
PON2	Pon2	1.0694	2.0477	0.935	0.9266	201876_at	1429019_s_at	paraoxonase 2	paraoxonase 2
POSTN	Postn	3.9019	4.437	0.952	0.9523	1555778_a_at	1423606_at	periostin, osteoblast specific factor	periostin, osteoblast specific factor
POU4F1	Pou4f1	2.0379	1.0621	-0.869	-0.8452	211341_at	1429668_at	POU class 4 homeobox 1	POU domain, class 4, transcription factor 1
PPAP2A	Ppap2a	1.4124	1.2102	-0.667	-0.6595	210946_at	1422619_at	phosphatidic acid phosphatase type 2A	phosphatidic acid phosphatase type 2A
PPAP2B	Ppap2b	1.0592	1.3643	0.449	0.4388	212230_at	1429514_at	phosphatidic acid phosphatase type 2B	phosphatidic acid phosphatase type 2B
PPAT	Ppat	0.9151	2.0814	0.972	0.9675	209433_s_at	1452831_s_at	phosphoribosyl pyrophosphate amidotransferase	phosphoribosyl pyrophosphate amidotransferase
PPBP	Ppbp	1.0367	3.6764	0.893	0.8819	214146_s_at	1418480_at	pro-platelet basic protein (chemokine (C-X-C motif) ligand 7)	pro-platelet basic protein
PPFIBP1	Ppfibp1	0.9171	1.8325	0.702	0.6851	214375_at	1452759_s_at	PTPRF interacting protein, binding protein 1 (liprin beta 1)	PTPRF interacting protein, binding protein 1 (liprin beta 1)
PPFIBP2	Ppfibp2	0.7724	1.3764	0.428	0.4227	212841_s_at	1417801_a_at	PTPRF interacting protein, binding protein 2 (liprin beta 2)	PTPRF interacting protein, binding protein 2 (liprin beta 2)
PPIC	Ppic	0.9207	2.7492	0.748	0.7389	204517_at	1416498_at	peptidylprolyl isomerase C (cyclophilin C)	peptidylprolyl isomerase C
PPIH	Ppih	0.7692	1.2992	0.868	0.8568	204228_at	1431506_s_at	peptidylprolyl isomerase H (cyclophilin H)	peptidyl prolyl isomerase H
PPM1A	Ppm1a	0.8144	1.1251	-0.297	-0.2838	210407_at	1425537_at	protein phosphatase, Mg2+/Mn2+ dependent, 1A	protein phosphatase 1A, magnesium dependent, alpha isoform
PPM1B	Ppm1b	1.4095	0.9724	0.706	0.7062	213225_at	1425330_a_at	protein phosphatase, Mg2+/Mn2+ dependent, 1B	protein phosphatase 1B, magnesium dependent, beta isoform
PPM1K	Ppm1k	0.8116	0.9139	0.811	0.7847	235061_at	1452973_at	protein phosphatase, Mg2+/Mn2+ dependent, 1K	protein phosphatase 1K (PP2C domain containing)
PPP1R14A	Ppp1r14a	1.3643	1.9257	-0.1	-0.0925	227006_at	1418086_at	protein phosphatase 1, regulatory (inhibitor) subunit 14A	protein phosphatase 1, regulatory (inhibitor) subunit 14A
PPP1R14C	Ppp1r14c	0.932	1.0624	0.857	0.821	226907_at	1417701_at	protein phosphatase 1, regulatory (inhibitor) subunit 14C	protein phosphatase 1, regulatory (inhibitor) subunit 14c
C7orf16	Gsbs	2.347	1.4246	0.207	0.1974	220231_at	1449240_at	chromosome 7 open reading frame 16	G substrate
PPP1R2	Ppp1r2	0.8623	1.3246	0.223	0.236	202165_at	1417341_a_at	protein phosphatase 1, regulatory (inhibitor) subunit 2	protein phosphatase 1, regulatory (inhibitor) subunit 2
PPP1R3B	Ppp1r3b	1.3085	2.9987	-0.943	-0.9355	222662_at	1436590_at	protein phosphatase 1, regulatory (inhibitor) subunit 3B	protein phosphatase 1, regulatory (inhibitor) subunit 3B
PPP1R3C	Ppp1r3c	1.0638	2.564	0.643	0.6287	204284_at	1433691_at	protein phosphatase 1, regulatory (inhibitor) subunit 3C	protein phosphatase 1, regulatory (inhibitor) subunit 3C
PPP1R9A	Ppp1r9a	0.8186	1.0462	0.674	0.6613	228494_at	1456072_at	protein phosphatase 1, regulatory (inhibitor) subunit 9A	protein phosphatase 1, regulatory (inhibitor) subunit 9A
PPP2R1B	Ppp2r1b	1.2991	1.0488	0.716	0.6989	222351_at	1428265_at	protein phosphatase 2, regulatory subunit A, beta	protein phosphatase 2 (formerly 2A), regulatory subunit A (PR 65), beta isoform
PPP2R2B	Ppp2r2b	1.6424	3.0527	-0.347	-0.3432	213849_s_at	1426621_a_at	protein phosphatase 2, regulatory subunit B, beta	protein phosphatase 2 (formerly 2A), regulatory subunit B (PR 52), beta isoform
PPP2R2C	Ppp2r2c	0.7859	1.4284	0.78	0.7527	228010_at	1438671_at	protein phosphatase 2, regulatory subunit B, gamma	protein phosphatase 2 (formerly 2A), regulatory subunit B (PR 52), gamma isoform
PPP2R3A	Ppp2r3a	0.7447	1.9739	0.884	0.8422	209632_at	1455091_at	protein phosphatase 2, regulatory subunit B'', alpha	protein phosphatase 2, regulatory subunit B'', alpha
LOC100507315 /// PPP2R5C	Ppp2r5c	1.2311	1.4086	-0.893	-0.8733	214083_at	1434205_at	hypothetical LOC100507315 /// protein phosphatase 2, regulatory subunit B', gamma	protein phosphatase 2, regulatory subunit B (B56), gamma isoform
PPP3CC	Ppp3cc	0.88	1.1432	0.887	0.8635	32541_at	1420743_a_at	protein phosphatase 3, catalytic subunit, gamma isozyme	protein phosphatase 3, catalytic subunit, gamma isoform
PPP3R1	Ppp3r1	0.831	1.0621	0.692	0.6622	204507_s_at	1450368_a_at	protein phosphatase 3, regulatory subunit B, alpha	protein phosphatase 3, regulatory subunit B, alpha isoform (calcineurin B, type I)
PPP6R3	Ppp6r3	1.1808	0.9389	-0.619	-0.6156	232312_at	1423881_at	protein phosphatase 6, regulatory subunit 3	protein phosphatase 6, regulatory subunit 3
PPRC1	Pprc1	1.0852	1.0892	0.822	0.8145	203737_s_at	1426381_at	peroxisome proliferator-activated receptor gamma, coactivator-related 1	peroxisome proliferative activated receptor, gamma, coactivator-related 1
PQLC3	Pqlc3	1.6071	1.113	0.059	0.0574	225579_at	1424906_at	PQ loop repeat containing 3	PQ loop repeat containing
PRDM1	Prdm1	0.9354	2.2865	0.059	0.0413	228964_at	1420425_at	PR domain containing 1, with ZNF domain	PR domain containing 1, with ZNF domain
PRDM14	Prdm14	1.2106	2.876	0.422	0.4122	220714_at	1444390_at	PR domain containing 14	PR domain containing 14
PRDX2	Prdx2	1.1478	1.4227	0.886	0.879	215067_x_at	1418506_a_at	peroxiredoxin 2	peroxiredoxin 2
PRDX4	Prdx4	0.9765	1.0533	-0.852	-0.8352	201923_at	1416166_a_at	peroxiredoxin 4	peroxiredoxin 4
PREX1	Prex1	0.8265	1.739	0.339	0.337	224909_s_at	1434069_at	phosphatidylinositol-3,4,5-trisphosphate-dependent Rac exchange factor 1	phosphatidylinositol-3,4,5-trisphosphate-dependent Rac exchange factor 1
PREX2	Prex2	0.8883	1.4044	-0.483	-0.4529	228692_at	1432047_at	phosphatidylinositol-3,4,5-trisphosphate-dependent Rac exchange factor 2	phosphatidylinositol-3,4,5-trisphosphate-dependent Rac exchange factor 2
PRIM1	Prim1	0.9049	1.7578	0.951	0.9503	205053_at	1418369_at	primase, DNA, polypeptide 1 (49kDa)	DNA primase, p49 subunit
PRIM2	Prim2	1.0612	1.0068	0.866	0.8589	205628_at	1418036_at	primase, DNA, polypeptide 2 (58kDa)	DNA primase, p58 subunit
PRKAA1	Prkaa1	1.1346	0.8864	0.149	0.1167	209799_at	1437539_at	protein kinase, AMP-activated, alpha 1 catalytic subunit	protein kinase, AMP-activated, alpha 1 catalytic subunit
PRKAG2	Prkag2	1.4581	1.561	-0.702	-0.6839	222582_at	1423832_at	protein kinase, AMP-activated, gamma 2 non-catalytic subunit	protein kinase, AMP-activated, gamma 2 non-catalytic subunit
PRKAR1A	Prkar1a	0.8311	0.8825	0.927	0.9163	242482_at	1452032_at	protein kinase, cAMP-dependent, regulatory, type I, alpha (tissue specific extinguisher 1)	protein kinase, cAMP dependent regulatory, type I, alpha
PRKAR2B	Prkar2b	0.8185	2.2611	-0.846	-0.8406	203680_at	1438664_at	protein kinase, cAMP-dependent, regulatory, type II, beta	protein kinase, cAMP dependent regulatory, type II beta
PRKCA	Prkca	0.7654	1.3705	-0.553	-0.5479	213093_at	1450945_at	protein kinase C, alpha	protein kinase C, alpha
PRKCDBP	Prkcdbp	0.8329	2.7892	0.137	0.1217	213010_at	1423771_at	protein kinase C, delta binding protein	protein kinase C, delta binding protein
PRKCE	Prkce	0.9338	1.6333	0.853	0.8464	226101_at	1452878_at	protein kinase C, epsilon	protein kinase C, epsilon
PRKCH	Prkch	1.0374	1.0378	-0.304	-0.2967	218764_at	1422079_at	protein kinase C, eta	protein kinase C, eta
PRKCQ	Prkcq	1.0082	0.9736	-0.622	-0.6011	210038_at	1426044_a_at	protein kinase C, theta	protein kinase C, theta
PRKD1	Prkd1	1.0366	2.3307	0.81	0.8015	205880_at	1447623_s_at	protein kinase D1	protein kinase D1
PRKG1	Prkg1	0.8666	1.243	-0.76	-0.7412	228396_at	1449876_at	protein kinase, cGMP-dependent, type I	protein kinase, cGMP-dependent, type I
PRKRA	Prkra	1.2566	1.7567	0.913	0.8889	237107_at	1448923_at	protein kinase, interferon-inducible double stranded RNA dependent activator	protein kinase, interferon inducible double stranded RNA dependent activator
PRMT2	Prmt2	0.9422	1.2042	0.831	0.8182	228722_at	1437234_x_at	protein arginine methyltransferase 2	protein arginine N-methyltransferase 2
PRMT3	Prmt3	0.9832	2.1867	0.937	0.9261	213320_at	1431768_a_at	protein arginine methyltransferase 3	protein arginine N-methyltransferase 3
PRNP	Prnp	1.5989	2.7038	0.222	0.2117	201300_s_at	1448233_at	prion protein	prion protein
PROCR	Procr	1.3221	1.6564	-0.679	-0.6653	203650_at	1420664_s_at	protein C receptor, endothelial	protein C receptor, endothelial
PROS1	Pros1	1.1685	1.3661	0.846	0.8283	207808_s_at	1426246_at	protein S (alpha)	protein S (alpha)
PROX1	Prox1	0.8597	2.0477	0.29	0.2915	229376_at	1437894_at	prospero homeobox 1	prospero-related homeobox 1
PRPF3	Prpf3	0.7633	0.9624	0.87	0.8467	202251_at	1424314_at	PRP3 pre-mRNA processing factor 3 homolog (S. cerevisiae)	PRP3 pre-mRNA processing factor 3 homolog (yeast)
PRPF38B	Prpf38b	0.7852	1.227	0.241	0.2075	230270_at	1456506_at	PRP38 pre-mRNA processing factor 38 (yeast) domain containing B	PRP38 pre-mRNA processing factor 38 (yeast) domain containing B
PRPF4B	Prpf4b	0.7614	1.2881	0.11	0.1031	202127_at	1425498_at	PRP4 pre-mRNA processing factor 4 homolog B (yeast)	PRP4 pre-mRNA processing factor 4 homolog B (yeast)
PRPS1	Prps1	1.0572	1.28	0.958	0.9498	208447_s_at	1416052_at	phosphoribosyl pyrophosphate synthetase 1	phosphoribosyl pyrophosphate synthetase 1
PRR11	Prr11	1.0294	0.9863	0.016	0.0318	232215_x_at	1444257_at	proline rich 11	proline rich 11
BAT2L2	Bat2l2	0.9225	1.7751	-0.118	-0.1148	211946_s_at	1429432_at	HLA-B associated transcript 2-like 2	HLA-B associated transcript 2-like 2
PRRG4	Prrg4	1.0415	1.5682	0.211	0.2071	238513_at	1444084_at	Proline rich Gla (G-carboxyglutamic acid) 4 (transmembrane)	proline rich Gla (G-carboxyglutamic acid) 4 (transmembrane)
PRRT3	Prrt3	0.7727	0.9253	0.962	0.9484	1556308_at	1437966_at	proline-rich transmembrane protein 3	proline-rich transmembrane protein 3
PRRX1	Prrx1	1.5852	1.0775	0.938	0.925	226695_at	1439774_at	paired related homeobox 1	paired related homeobox 1
PRSS12	Prss12	0.8942	1.5231	0.605	0.5866	213802_at	1420388_at	protease, serine, 12 (neurotrypsin, motopsin)	protease, serine, 12 neurotrypsin (motopsin)
PRSS23	Prss23	1.4164	5.1486	-0.074	-0.0879	202458_at	1437671_x_at	protease, serine, 23	protease, serine, 23
PRSS35	Prss35	1.8084	3.7431	0.984	0.9829	235874_at	1434195_at	protease, serine, 35	protease, serine, 35
PRTG	Prtg	1.7598	2.8336	0.895	0.8926	229073_at	1438333_at	protogenin	protogenin homolog (Gallus gallus)
PRUNE2	Prune2	0.8315	1.8652	0.922	0.8904	212805_at	1455342_at	prune homolog 2 (Drosophila)	prune homolog 2 (Drosophila)
PSAT1	Psat1	1.1583	1.7166	0.884	0.8649	220892_s_at	1454607_s_at	phosphoserine aminotransferase 1	phosphoserine aminotransferase 1
PSD3	Psd3	0.9016	1.0901	0.929	0.9149	218613_at	1418749_at	pleckstrin and Sec7 domain containing 3	pleckstrin and Sec7 domain containing 3
PSIP1	Psip1	1.0727	1.7436	0.973	0.9713	205961_s_at	1460403_at	PC4 and SFRS1 interacting protein 1	PC4 and SFRS1 interacting protein 1
PSMB10	Psmb10	0.9328	1.5857	0.717	0.6827	202659_at	1448632_at	proteasome (prosome, macropain) subunit, beta type, 10	proteasome (prosome, macropain) subunit, beta type 10
PSME3	Psme3	0.7403	0.9876	0.948	0.9377	209852_x_at	1418079_at	proteasome (prosome, macropain) activator subunit 3 (PA28 gamma; Ki)	proteaseome (prosome, macropain) 28 subunit, 3
PSME4	Psme4	1.0409	0.9882	-0.077	-0.0775	237180_at	1426824_at	Proteasome (prosome, macropain) activator subunit 4	proteasome (prosome, macropain) activator subunit 4
PSPC1	Pspc1	0.7421	1.2759	0.879	0.8729	226574_at	1423192_at	paraspeckle component 1	paraspeckle protein 1
PSPH	Psph	0.8127	1.4878	0.875	0.8483	205194_at	1415673_at	phosphoserine phosphatase	phosphoserine phosphatase
PTBP2	Ptbp2	0.8705	1.086	-0.619	-0.6051	218683_at	1423470_at	polypyrimidine tract binding protein 2	polypyrimidine tract binding protein 2
PTCH1	Ptch1	2.1401	1.8659	-0.817	-0.8142	209815_at	1428853_at	patched 1	patched homolog 1
PTEN	Pten	1.0879	1.8873	-0.664	-0.6536	233314_at	1438454_at	phosphatase and tensin homolog	phosphatase and tensin homolog
PTER	Pter	0.7965	1.2261	-0.701	-0.6779	218967_s_at	1417667_a_at	phosphotriesterase related	phosphotriesterase related
PTGER3	Ptger3	0.7684	3.4798	0.685	0.6718	213933_at	1450344_a_at	prostaglandin E receptor 3 (subtype EP3)	prostaglandin E receptor 3 (subtype EP3)
PTGER4	Ptger4	1.1343	2.3135	0.562	0.5546	204897_at	1424208_at	prostaglandin E receptor 4 (subtype EP4)	prostaglandin E receptor 4 (subtype EP4)
PTGFRN	Ptgfrn	0.8617	1.1768	0.278	0.2601	224937_at	1434891_at	prostaglandin F2 receptor negative regulator	prostaglandin F2 receptor negative regulator
PTN	Ptn	1.3722	4.5095	0.796	0.7977	211737_x_at	1448254_at	pleiotrophin	pleiotrophin
PTPLA	Ptpla	1.719	1.8877	-0.959	-0.9518	219654_at	1457434_s_at	protein tyrosine phosphatase-like (proline instead of catalytic arginine), member A	protein tyrosine phosphatase-like (proline instead of catalytic arginine), member a
PTPN11	Ptpn11	0.7398	1.0709	-0.495	-0.4574	209896_s_at	1451225_at	protein tyrosine phosphatase, non-receptor type 11	protein tyrosine phosphatase, non-receptor type 11
PTPN13	Ptpn13	1.868	2.126	0.87	0.8603	243792_x_at	1452127_a_at	Protein tyrosine phosphatase, non-receptor type 13 (APO-1/CD95 (Fas)-associated phosphatase)	protein tyrosine phosphatase, non-receptor type 13
PTPRD	Ptprd	1.3446	2.1131	0.973	0.9581	213362_at	1424886_at	protein tyrosine phosphatase, receptor type, D	protein tyrosine phosphatase, receptor type, D
PTPRM	Ptprm	0.991	1.7943	0.779	0.7708	1555579_s_at	1422541_at	protein tyrosine phosphatase, receptor type, M	protein tyrosine phosphatase, receptor type, M
PTPRN2	Ptprn2	1.7098	0.9292	-0.467	-0.4307	203029_s_at	1435968_at	protein tyrosine phosphatase, receptor type, N polypeptide 2	protein tyrosine phosphatase, receptor type, N polypeptide 2
PTPRO	Ptpro	2.019	1.115	0.745	0.726	208121_s_at	1417676_a_at	protein tyrosine phosphatase, receptor type, O	protein tyrosine phosphatase, receptor type, O
PTRF	Ptrf	1.2443	2.1612	-0.275	-0.2668	208790_s_at	1424130_a_at	polymerase I and transcript release factor	polymerase I and transcript release factor
PTX3	Ptx3	1.4972	1.1306	0.603	0.6023	206157_at	1418666_at	pentraxin 3, long	pentraxin related gene
PUM1	Pum1	0.7935	0.9496	-0.469	-0.4692	201165_s_at	1423117_at	pumilio homolog 1 (Drosophila)	pumilio 1 (Drosophila)
PURB	Purb	1.1498	1.2406	-0.673	-0.6532	227718_at	1419641_at	purine-rich element binding protein B	purine rich element binding protein B
PURG	Purg	0.8271	1.3758	0.891	0.8836	235634_at	1424970_at	purine-rich element binding protein G	purine-rich element binding protein G
PUS7	Pus7	1.2952	1.0639	0.909	0.9065	218984_at	1426631_at	pseudouridylate synthase 7 homolog (S. cerevisiae)	pseudouridylate synthase 7 homolog (S. cerevisiae)
PVRL3	Pvrl3	0.7441	1.033	0.815	0.7948	213325_at	1417319_at	poliovirus receptor-related 3	poliovirus receptor-related 3
PWP2	Pwp2	0.7431	1.0927	0.907	0.8953	209336_at	1424193_at	PWP2 periodic tryptophan protein homolog (yeast)	PWP2 periodic tryptophan protein homolog (yeast)
PYCARD	Pycard	1.3662	2.8815	0.935	0.9289	221666_s_at	1417346_at	PYD and CARD domain containing	PYD and CARD domain containing
PYGL	Pygl	1.047	1.3603	-0.864	-0.8245	202990_at	1417741_at	phosphorylase, glycogen, liver	liver glycogen phosphorylase
QKI	Qk	1.6991	1.6967	0.913	0.9007	212636_at	1417073_a_at	quaking homolog, KH domain RNA binding (mouse)	quaking
QRSL1	Qrsl1	0.8393	1.042	0.982	0.9718	218949_s_at	1456542_s_at	glutaminyl-tRNA synthase (glutamine-hydrolyzing)-like 1	glutaminyl-tRNA synthase (glutamine-hydrolyzing)-like 1
QSER1	Qser1	1.2813	1.8928	0.785	0.7508	244563_at	1427151_at	glutamine and serine rich 1	glutamine and serine rich 1
QTRTD1	Qtrtd1	0.9281	1.3366	0.866	0.8534	219178_at	1451199_at	queuine tRNA-ribosyltransferase domain containing 1	queuine tRNA-ribosyltransferase domain containing 1
RAB11FIP3	Rab11fip3	1.3032	1.0346	0.35	0.36	228613_at	1438022_at	RAB11 family interacting protein 3 (class II)	RAB11 family interacting protein 3 (class II)
RAB13	Rab13	1.0958	1.3693	-0.88	-0.8776	202252_at	1424894_at	RAB13, member RAS oncogene family	RAB13, member RAS oncogene family
RAB20	Rab20	0.9065	0.8889	0.344	0.3143	219622_at	1438097_at	RAB20, member RAS oncogene family	RAB20, member RAS oncogene family
RAB23	Rab23	0.8119	1.0966	-0.732	-0.7225	223463_at	1422399_a_at	RAB23, member RAS oncogene family	RAB23, member RAS oncogene family
RAB27B	Rab27b	1.3375	2.3785	0.435	0.4218	228708_at	1417214_at	RAB27B, member RAS oncogene family	RAB27b, member RAS oncogene family
RAB34	Rab34	0.9719	1.087	-0.911	-0.8978	1555630_a_at	1416591_at	RAB34, member RAS oncogene family	RAB34, member of RAS oncogene family
RAB38	Rab38	0.9686	1.0886	0.001	0.0036	219412_at	1417700_at	RAB38, member RAS oncogene family	RAB38, member of RAS oncogene family
RAB39B	Rab39b	0.8537	0.9996	0.408	0.364	238695_s_at	1435014_at	RAB39B, member RAS oncogene family	RAB39B, member RAS oncogene family
RAB3IP	Rab3ip	0.9778	0.9142	0.45	0.4477	223471_at	1434306_at	RAB3A interacting protein (rabin3)	RAB3A interacting protein
RAB6B	Rab6b	0.8651	1.2826	0.68	0.6704	221792_at	1434914_at	RAB6B, member RAS oncogene family	RAB6B, member RAS oncogene family
RAB8B	Rab8b	0.9261	1.4414	-0.865	-0.8512	219210_s_at	1426799_at	RAB8B, member RAS oncogene family	RAB8B, member RAS oncogene family
RABGAP1L	Rabgap1l	2.7808	2.1259	-0.418	-0.4143	213982_s_at	1429196_at	RAB GTPase activating protein 1-like	RAB GTPase activating protein 1-like
RAC3	Rac3	0.811	1.0345	0.59	0.5692	206103_at	1420554_a_at	ras-related C3 botulinum toxin substrate 3 (rho family, small GTP binding protein Rac3)	RAS-related C3 botulinum substrate 3
RAD1	Rad1	0.8227	1.023	0.949	0.9186	235253_at	1448414_at	RAD1 homolog (S. pombe)	RAD1 homolog (S. pombe)
RAD18	Rad18	0.8349	0.9584	0.833	0.8141	224200_s_at	1435826_at	RAD18 homolog (S. cerevisiae)	RAD18 homolog (S. cerevisiae)
RAD51	Rad51	0.8276	2.2429	0.986	0.9828	205024_s_at	1418281_at	RAD51 homolog (RecA homolog, E. coli) (S. cerevisiae)	RAD51 homolog (S. cerevisiae)
RAD51AP1	Rad51ap1	1.0229	2.2045	0.936	0.9134	204146_at	1417939_at	RAD51 associated protein 1	RAD51 associated protein 1
RAD54B	Rad54b	1.6412	2.0753	0.859	0.8498	220549_at	1434734_at	RAD54 homolog B (S. cerevisiae)	RAD54 homolog B (S. cerevisiae)
RAI1	Rai1	2.5204	1.1064	0.694	0.6962	226143_at	1453200_at	retinoic acid induced 1	retinoic acid induced 1
RAI2	Rai2	0.779	1.8789	0.758	0.7425	219440_at	1452358_at	retinoic acid induced 2	retinoic acid induced 2
RALA	Rala	1.2168	1.0034	-0.679	-0.6514	214435_x_at	1450870_at	v-ral simian leukemia viral oncogene homolog A (ras related)	v-ral simian leukemia viral oncogene homolog A (ras related)
RALYL	Ralyl	1.6145	1.0683	0.64	0.6191	213967_at	1454715_at	RALY RNA binding protein-like	RALY RNA binding protein-like
RAP1A	Rap1a	0.8491	0.948	-0.571	-0.558	202362_at	1424139_at	RAP1A, member of RAS oncogene family	RAS-related protein-1a
RAPGEF5	Rapgef5	0.7494	1.1073	0.453	0.4313	204681_s_at	1455840_at	Rap guanine nucleotide exchange factor (GEF) 5	Rap guanine nucleotide exchange factor (GEF) 5
RARB	Rarb	0.7486	3.3747	0.899	0.8894	205080_at	1454906_at	retinoic acid receptor, beta	retinoic acid receptor, beta
RARRES2	Rarres2	1.688	3.1812	-0.445	-0.4459	209496_at	1428538_s_at	retinoic acid receptor responder (tazarotene induced) 2	retinoic acid receptor responder (tazarotene induced) 2
RASEF	Rasef	1.1447	0.9813	0.098	0.1061	1553185_at	1458591_at	RAS and EF-hand domain containing	RAS and EF hand domain containing
RASGRP2	Rasgrp2	1.6087	2.6064	0.799	0.7888	214369_s_at	1438933_x_at	RAS guanyl releasing protein 2 (calcium and DAG-regulated)	RAS, guanyl releasing protein 2
RASL11B	Rasl11b	1.3027	1.8473	-0.505	-0.5063	219142_at	1423854_a_at	RAS-like, family 11, member B	RAS-like, family 11, member B
---	Rassf3	1.5164	1.2939	-0.173	-0.1995	230466_s_at	1448546_at	---	Ras association (RalGDS/AF-6) domain family member 3
RASSF8	Rassf8	0.9416	1.3698	-0.373	-0.3706	225946_at	1452283_at	Ras association (RalGDS/AF-6) domain family (N-terminal) member 8	Ras association (RalGDS/AF-6) domain family (N-terminal) member 8
RB1	Rb1	0.7663	1.1891	0.735	0.7079	203132_at	1417850_at	retinoblastoma 1	retinoblastoma 1
RBBP4	Rbbp4	1	1.1737	0.067	0.0565	239071_at	1454875_a_at	Retinoblastoma binding protein 4	retinoblastoma binding protein 4
RBBP6	Rbbp6	0.9926	1.0865	-0.26	-0.1758	1552329_at	1425114_at	retinoblastoma binding protein 6	retinoblastoma binding protein 6
RBBP8	Rbbp8	0.8249	1.0931	0.927	0.9126	203344_s_at	1427062_at	retinoblastoma binding protein 8	retinoblastoma binding protein 8
RBFOX1	Rbfox1	1.6898	1.0192	0.755	0.7616	221217_s_at	1418314_a_at	RNA binding protein, fox-1 homolog (C. elegans) 1	RNA binding protein, fox-1 homolog (C. elegans) 1
RBL2	Rbl2	0.7857	2.0383	0.787	0.7638	212331_at	1425981_a_at	retinoblastoma-like 2 (p130)	retinoblastoma-like 2
RBM18	Rbm18	0.7707	0.9059	0.796	0.7696	225236_at	1420608_at	RNA binding motif protein 18	RNA binding motif protein 18
RBM24	Rbm24	0.8564	1.6276	0.671	0.6436	235004_at	1454752_at	RNA binding motif protein 24	RNA binding motif protein 24
RBM25	Rbm25	0.8674	1.27	-0.282	-0.2839	1557081_at	1428908_at	RNA binding motif protein 25	RNA binding motif protein 25
RBM26	Rbm26	0.7961	1.0255	-0.172	-0.1869	218422_s_at	1442038_at	RNA binding motif protein 26	RNA binding motif protein 26
RBM47	Rbm47	0.9159	1.1849	0.799	0.7764	222496_s_at	1438021_at	RNA binding motif protein 47	RNA binding motif protein 47
RBM4B	Rbm4b	0.7495	0.9827	-0.673	-0.575	209497_s_at	1430032_at	RNA binding motif protein 4B	RNA binding motif protein 4B
RBM5	Rbm5	0.9398	0.915	0.147	0.1233	209936_at	1438069_a_at	RNA binding motif protein 5	RNA binding motif protein 5
RBMS1	Rbms1	0.9989	1.6744	-0.272	-0.2722	225265_at	1418703_at	RNA binding motif, single stranded interacting protein 1	RNA binding motif, single stranded interacting protein 1
RBMS3	Rbms3	1.9448	3.5303	0.968	0.9656	238447_at	1436938_at	RNA binding motif, single stranded interacting protein 3	RNA binding motif, single stranded interacting protein
RBMX	Rbmx	0.9189	2.3401	0.596	0.6085	1556336_at	1416354_at	RNA binding motif protein, X-linked	RNA binding motif protein, X chromosome
RBP1	Rbp1	0.8148	2.2976	-0.147	-0.1329	203423_at	1448754_at	retinol binding protein 1, cellular	retinol binding protein 1, cellular
RBP4	Rbp4	1.9111	3.6942	0.857	0.8544	219140_s_at	1426225_at	retinol binding protein 4, plasma	retinol binding protein 4, plasma
RBP7	Rbp7	1.0621	1.6427	0.691	0.6718	238066_at	1449461_at	retinol binding protein 7, cellular	retinol binding protein 7, cellular
RBPMS2	Rbpms2	1.3775	1.5749	0.938	0.9336	228802_at	1424008_a_at	RNA binding protein with multiple splicing 2	RNA binding protein with multiple splicing 2
RC3H2	Rc3h2	0.778	1.0819	0.622	0.5954	225813_at	1426924_at	ring finger and CCCH-type domains 2	ring finger and CCCH-type zinc finger domains 2
RCAN2	Rcan2	1.0932	1.6893	0.261	0.2524	203498_at	1421425_a_at	regulator of calcineurin 2	regulator of calcineurin 2
RCC1	Rcc1	0.7768	1.3807	0.922	0.9016	206499_s_at	1416962_at	regulator of chromosome condensation 1	regulator of chromosome condensation 1
RCC2	Rcc2	0.8202	2.277	0.735	0.7246	224578_at	1452226_at	regulator of chromosome condensation 2	regulator of chromosome condensation 2
RCOR3	Rcor3	1.0395	1.274	0.946	0.9358	222605_at	1428342_at	REST corepressor 3	REST corepressor 3
RECK	Reck	1.1407	2.3649	-0.634	-0.5909	1558115_at	1450784_at	reversion-inducing-cysteine-rich protein with kazal motifs	reversion-inducing-cysteine-rich protein with kazal motifs
REEP1	Reep1	2.441	1.9082	0.881	0.8784	204364_s_at	1433509_s_at	receptor accessory protein 1	receptor accessory protein 1
REEP5	Reep5	1.0597	1.6109	-0.825	-0.8214	208872_s_at	1426376_at	receptor accessory protein 5	receptor accessory protein 5
RELN	Reln	1.936	2.314	0.723	0.7189	205923_at	1449465_at	reelin	reelin
REM2	Rem2	0.7685	0.9498	-0.637	-0.5835	235699_at	1448860_at	RAS (RAD and GEM)-like GTP binding 2	rad and gem related GTP binding protein 2
RERE	Rere	1.0158	0.9408	0.538	0.561	200940_s_at	1454670_at	arginine-glutamic acid dipeptide (RE) repeats	arginine glutamic acid dipeptide (RE) repeats
RERG	Rerg	2.3828	2.6423	0.549	0.5457	244745_at	1451236_at	RAS-like, estrogen-regulated, growth inhibitor	RAS-like, estrogen-regulated, growth-inhibitor
REST	Rest	1.2775	1.5616	0.429	0.4139	212920_at	1425564_at	RE1-silencing transcription factor	RE1-silencing transcription factor
RFC3	Rfc3	0.9368	1.6257	0.847	0.834	204128_s_at	1432538_a_at	replication factor C (activator 1) 3, 38kDa	replication factor C (activator 1) 3
RFWD3	Rfwd3	1.109	1.1866	0.932	0.9274	218564_at	1423882_at	ring finger and WD repeat domain 3	ring finger and WD repeat domain 3
RFX3	Rfx3	1.5926	1.3199	-0.002	0.0039	230403_at	1437375_at	regulatory factor X, 3 (influences HLA class II expression)	regulatory factor X, 3 (influences HLA class II expression)
RGMA	Rgma	0.8443	1.5443	-0.286	-0.2603	223468_s_at	1438241_at	RGM domain family, member A	RGM domain family, member A
RGS1	Rgs1	2.2721	1.5355	-0.129	-0.1333	216834_at	1417601_at	regulator of G-protein signaling 1	regulator of G-protein signaling 1
RGS10	Rgs10	1.6117	1.436	-0.327	-0.3327	204319_s_at	1416882_at	regulator of G-protein signaling 10	regulator of G-protein signalling 10
RGS17	Rgs17	0.9779	1.0315	-0.03	-0.0337	220334_at	1450693_at	regulator of G-protein signaling 17	regulator of G-protein signaling 17
RGS4	Rgs4	2.4759	2.1337	0.799	0.7831	204337_at	1416286_at	regulator of G-protein signaling 4	regulator of G-protein signaling 4
RGS5	Rgs5	2.3555	3.6988	0.531	0.5117	209071_s_at	1417466_at	regulator of G-protein signaling 5	regulator of G-protein signaling 5
RHOBTB3	Rhobtb3	1.7043	1.9214	0.559	0.5603	202976_s_at	1433647_s_at	Rho-related BTB domain containing 3	Rho-related BTB domain containing 3
RHOU	Rhou	1.1635	1.6228	0.855	0.8539	223168_at	1449027_at	ras homolog gene family, member U	ras homolog gene family, member U
RHPN2	Rhpn2	0.895	1.7464	-0.63	-0.6269	227196_at	1431805_a_at	rhophilin, Rho GTPase binding protein 2	rhophilin, Rho GTPase binding protein 2
RIF1	Rif1	1.0925	2.3282	0.903	0.8968	214700_x_at	1429491_s_at	RAP1 interacting factor homolog (yeast)	Rap1 interacting factor 1 homolog (yeast)
RIMKLB	Rimklb	0.7754	2.1653	0.624	0.6164	225978_at	1435532_at	ribosomal modification protein rimK-like family member B	ribosomal modification protein rimK-like family member B
RIMS1	Rims1	0.8328	0.911	-0.507	-0.4627	231986_at	1438305_at	regulating synaptic membrane exocytosis 1	regulating synaptic membrane exocytosis 1
RIMS3	Rims3	0.854	1.0926	-0.915	-0.893	204730_at	1435971_at	regulating synaptic membrane exocytosis 3	regulating synaptic membrane exocytosis 3
RIN2	Rin2	1.7154	1.6906	0.973	0.9668	209684_at	1426368_at	Ras and Rab interactor 2	Ras and Rab interactor 2
RIT1	Rit1	0.8344	1.1483	-0.723	-0.7084	209882_at	1420540_a_at	Ras-like without CAAX 1	Ras-like without CAAX 1
RLIM	Rlim	0.9338	1.0179	0.89	0.8493	222815_at	1440850_at	ring finger protein, LIM domain interacting	ring finger protein, LIM domain interacting
RNASE4	Rnase4	1.0501	2.518	0.882	0.8721	205158_at	1422603_at	ribonuclease, RNase A family, 4	ribonuclease, RNase A family 4
RNASEL	Rnasel	1.1054	2.3119	0.858	0.8448	229285_at	1426604_at	ribonuclease L (2',5'-oligoisoadenylate synthetase-dependent)	ribonuclease L (2', 5'-oligoisoadenylate synthetase-dependent)
RND3	Rnd3	1.4488	1.5449	0.47	0.4625	212724_at	1416700_at	Rho family GTPase 3	Rho family GTPase 3
RNF125	Rnf125	2.1603	1.7953	0.542	0.543	235199_at	1429399_at	ring finger protein 125	ring finger protein 125
RNF128	Rnf128	1.4937	2.9897	0.412	0.3974	219263_at	1449036_at	ring finger protein 128	ring finger protein 128
RNF138	Rnf138	1.3531	1.5783	0.953	0.9442	239143_x_at	1419368_a_at	ring finger protein 138	ring finger protein 138
RNF14	Rnf14	1.0541	1.0488	-0.514	-0.5114	201823_s_at	1437035_x_at	ring finger protein 14	ring finger protein 14
RNF145	Rnf145	0.8192	1.3684	0.825	0.8052	226077_at	1452769_at	ring finger protein 145	ring finger protein 145
RNFT1	Rnft1	0.9327	1.171	-0.034	-0.0308	227268_at	1428078_at	ring finger protein, transmembrane 1	ring finger protein, transmembrane 1
RNPC3	Rnpc3	1.1966	1.2942	0.292	0.238	226999_at	1429504_at	RNA-binding region (RNP1, RRM) containing 3	RNA-binding region (RNP1, RRM) containing 3
ROBO1	Robo1	1.1513	1.8726	-0.219	-0.2154	213194_at	1427231_at	roundabout, axon guidance receptor, homolog 1 (Drosophila)	roundabout homolog 1 (Drosophila)
ROR1	Ror1	1.8128	2.5024	0.048	0.0495	232060_at	1429313_at	receptor tyrosine kinase-like orphan receptor 1	receptor tyrosine kinase-like orphan receptor 1
ROR2	Ror2	0.8464	1.8267	0.145	0.1499	205578_at	1423428_at	receptor tyrosine kinase-like orphan receptor 2	receptor tyrosine kinase-like orphan receptor 2
RPAP3	Rpap3	0.811	0.9007	0.858	0.8442	218842_at	1448555_at	RNA polymerase II associated protein 3	RNA polymerase II associated protein 3
RPF2	Rpf2	1.0398	1.4081	0.961	0.9562	225866_at	1450423_s_at	ribosome production factor 2 homolog (S. cerevisiae)	ribosome production factor 2 homolog (S. cerevisiae)
RPL22L1	Rpl22l1	0.7419	0.9682	-0.46	-0.4641	225541_at	1417126_a_at	ribosomal protein L22-like 1	ribosomal protein L22 like 1
RPL37A	Rpl37a	0.9107	0.8983	0.763	0.7225	213459_at	1416218_x_at	ribosomal protein L37a	ribosomal protein L37a
RPRM	Rprm	0.8307	2.6289	-0.678	-0.6754	219370_at	1422552_at	reprimo, TP53 dependent G2 arrest mediator candidate	reprimo, TP53 dependent G2 arrest mediator candidate
RPS15A	Rps15a	1.179	1.3285	-0.735	-0.7236	235309_at	1457726_at	ribosomal protein S15a	ribosomal protein S15A
RPS24	Rps24	2.1798	1.6742	0.906	0.8851	1555878_at	1455195_at	Ribosomal protein S24	ribosomal protein S24
RPS6KA1	Rps6ka1	0.7845	0.9265	0.7	0.6877	203379_at	1416896_at	ribosomal protein S6 kinase, 90kDa, polypeptide 1	ribosomal protein S6 kinase polypeptide 1
RPS6KA3	Rps6ka3	0.9996	1.5383	0.95	0.9432	226335_at	1455206_at	ribosomal protein S6 kinase, 90kDa, polypeptide 3	ribosomal protein S6 kinase polypeptide 3
RPS6KA5	Rps6ka5	0.7456	1.1417	-0.413	-0.372	204635_at	1431050_at	ribosomal protein S6 kinase, 90kDa, polypeptide 5	ribosomal protein S6 kinase, polypeptide 5
RRAGD	Rragd	0.9036	2.1819	-0.586	-0.5841	221523_s_at	1434909_at	Ras-related GTP binding D	Ras-related GTP binding D
RRAS2	Rras2	1.989	1.2343	-0.815	-0.8092	208456_s_at	1448689_at	related RAS viral (r-ras) oncogene homolog 2	related RAS viral (r-ras) oncogene homolog 2
RREB1	Rreb1	1.0587	2.649	0.052	0.0511	203704_s_at	1428657_at	ras responsive element binding protein 1	ras responsive element binding protein 1
RRM2	Rrm2	0.7644	2.1467	0.669	0.6709	201890_at	1416120_at	ribonucleotide reductase M2	ribonucleotide reductase M2
RRM2B	Rrm2b	1.9586	1.0619	-0.529	-0.5073	223342_at	1433773_at	ribonucleotide reductase M2 B (TP53 inducible)	ribonucleotide reductase M2 B (TP53 inducible)
RRP15	Rrp15	1.0223	1.0424	0.98	0.9777	219037_at	1417096_at	ribosomal RNA processing 15 homolog (S. cerevisiae)	ribosomal RNA processing 15 homolog (S. cerevisiae)
RRP1B	Rrp1b	0.7489	1.3162	0.699	0.6883	212846_at	1456117_at	ribosomal RNA processing 1 homolog B (S. cerevisiae)	ribosomal RNA processing 1 homolog B (S. cerevisiae)
RRS1	Rrs1	1.1857	1.3756	0.902	0.8995	209567_at	1416998_at	RRS1 ribosome biogenesis regulator homolog (S. cerevisiae)	RRS1 ribosome biogenesis regulator homolog (S. cerevisiae)
RSL1D1	Rsl1d1	0.8233	0.9745	-0.889	-0.8821	213750_at	1456383_at	ribosomal L1 domain containing 1	ribosomal L1 domain containing 1
RSPO1	Rspo1	0.7499	1.7671	-0.404	-0.3692	241450_at	1449319_at	R-spondin homolog (Xenopus laevis)	R-spondin homolog (Xenopus laevis)
RSPO3	Rspo3	2.4503	3.3085	0.892	0.8914	228186_s_at	1455607_at	R-spondin 3 homolog (Xenopus laevis)	R-spondin 3 homolog (Xenopus laevis)
RTKN2	Rtkn2	0.7833	1.2607	0.487	0.4607	230469_at	1418108_at	rhotekin 2	rhotekin 2
RTN3	Rtn3	0.8251	1.1653	0.228	0.2238	219549_s_at	1418101_a_at	reticulon 3	reticulon 3
RTN4IP1	Rtn4ip1	1.2089	1.0813	0.919	0.9065	1555679_a_at	1448800_at	reticulon 4 interacting protein 1	reticulon 4 interacting protein 1
RUNDC3B	Rundc3b	3.0818	1.0131	-0.428	-0.4182	241703_at	1434456_at	RUN domain containing 3B	RUN domain containing 3B
RUNX1T1	Runx1t1	1.5316	2.7261	0.739	0.7248	242845_at	1444615_x_at	runt-related transcription factor 1; translocated to, 1 (cyclin D-related)	runt-related transcription factor 1; translocated to, 1 (cyclin D-related)
RUNX2	Runx2	1.114	2.0288	0.93	0.8935	232231_at	1424704_at	runt-related transcription factor 2	runt related transcription factor 2
S100A10	S100a10	1.054	2.4603	0.668	0.657	200872_at	1456642_x_at	S100 calcium binding protein A10	S100 calcium binding protein A10 (calpactin)
S100A11	S100a11	1.1286	2.084	-0.299	-0.3039	200660_at	1460351_at	S100 calcium binding protein A11	S100 calcium binding protein A11 (calgizzarin)
S100A4	S100a4	1.3856	2.6598	-0.193	-0.1899	203186_s_at	1424542_at	S100 calcium binding protein A4	S100 calcium binding protein A4
S100A6	S100a6	1.2032	4.6427	0.553	0.5421	217728_at	1421375_a_at	S100 calcium binding protein A6	S100 calcium binding protein A6 (calcyclin)
S1PR3	S1pr3	0.7617	3.4858	0.824	0.8195	228176_at	1438658_a_at	sphingosine-1-phosphate receptor 3	sphingosine-1-phosphate receptor 3
SALL1	Sall1	1.109	4.0284	0.76	0.7525	206893_at	1437983_at	sal-like 1 (Drosophila)	sal-like 1 (Drosophila)
SALL2	Sall2	0.7881	2.3592	0.84	0.8305	213283_s_at	1416638_at	sal-like 2 (Drosophila)	sal-like 2 (Drosophila)
SALL3	Sall3	1.5458	2.1913	0.238	0.2393	1553411_s_at	1452386_at	sal-like 3 (Drosophila)	sal-like 3 (Drosophila)
SALL4	Sall4	1.455	3.2155	0.898	0.8946	229661_at	1424152_at	sal-like 4 (Drosophila)	sal-like 4 (Drosophila)
SAMD4A	Samd4	0.9377	2.6163	0.414	0.4022	212845_at	1424594_at	sterile alpha motif domain containing 4A	sterile alpha motif domain containing 4
SAMHD1	Samhd1	2.4478	1.073	0.449	0.4196	234987_at	1434438_at	SAM domain and HD domain 1	SAM domain and HD domain, 1
SAP18	Sap18	0.7989	1.2617	0.106	0.1139	208741_at	1419443_at	Sin3A-associated protein, 18kDa	Sin3-associated polypeptide 18
2014-06-01	2014-06-01	0.8841	1.3605	-0.716	-0.6902	213988_s_at	1420502_at	spermidine/spermine N1-acetyltransferase 1	spermidine/spermine N1-acetyl transferase 1
SATB1	Satb1	1.4067	1.0064	-0.279	-0.2723	241365_at	1416007_at	SATB homeobox 1	special AT-rich sequence binding protein 1
SATB2	Satb2	0.885	1.6114	-0.73	-0.6962	213435_at	1427017_at	SATB homeobox 2	special AT-rich sequence binding protein 2
SAV1	Sav1	1.1442	1.1371	-0.809	-0.778	234491_s_at	1448204_at	salvador homolog 1 (Drosophila)	salvador homolog 1 (Drosophila)
SBK1	Sbk1	0.9899	1.1645	-0.436	-0.4271	226548_at	1451190_a_at	SH3-binding domain kinase 1	SH3-binding kinase 1
SBNO1	Sbno1	0.854	1.2578	0.845	0.8243	218737_at	1451436_at	strawberry notch homolog 1 (Drosophila)	sno, strawberry notch homolog 1 (Drosophila)
SRSF2IP	Srsf2ip	1.4509	1.6484	0.858	0.8345	232597_x_at	1434691_at	serine/arginine-rich splicing factor 2, interacting protein	serine/arginine-rich splicing factor 2, interacting protein
SFRS15	Srsf15	1.1185	1.3078	0.174	0.1694	222310_at	1427333_s_at	splicing factor, arginine/serine-rich 15	serine/arginine-rich splicing factor 15
SCG5	Scg5	1.3682	1.2244	-0.485	-0.4645	203889_at	1423150_at	secretogranin V (7B2 protein)	secretogranin V
SCN3B	Scn3b	1.4206	1.032	0.309	0.2556	204723_at	1435767_at	sodium channel, voltage-gated, type III, beta	sodium channel, voltage-gated, type III, beta
SCRN1	Scrn1	0.7845	1.6897	0.253	0.2479	201462_at	1439500_at	secernin 1	secernin 1
SCUBE3	Scube3	1.797	1.3308	0.189	0.1844	228407_at	1436002_at	signal peptide, CUB domain, EGF-like 3	signal peptide, CUB domain, EGF-like 3
SDAD1	Sdad1	0.7696	1.1263	0.957	0.9508	224037_at	1437088_at	SDA1 domain containing 1	SDA1 domain containing 1
SDC2	Sdc2	1.7666	1.8116	-0.679	-0.6762	212154_at	1417011_at	syndecan 2	syndecan 2
SDC4	Sdc4	1.0172	1.4416	-0.093	-0.0968	202071_at	1448793_a_at	syndecan 4	syndecan 4
C1orf55	BC031781	0.7595	0.9179	0.847	0.7806	1553338_at	1436511_at	chromosome 1 open reading frame 55	cDNA sequence BC031781
SDF2L1	Sdf2l1	0.7417	0.9135	0.518	0.4687	218681_s_at	1418206_at	stromal cell-derived factor 2-like 1	stromal cell-derived factor 2-like 1
SDK1	Sdk1	1.3555	1.1198	0.621	0.608	229912_at	1445326_at	sidekick homolog 1, cell adhesion molecule (chicken)	sidekick homolog 1 (chicken)
SDK2	Sdk2	1.8355	1.3098	0.728	0.7186	242064_at	1430425_at	sidekick homolog 2 (chicken)	sidekick homolog 2 (chicken)
SEC16A	Sec16a	0.7435	1.2101	-0.264	-0.2949	215696_s_at	1426814_at	SEC16 homolog A (S. cerevisiae)	SEC16 homolog A (S. cerevisiae)
SEC24D	Sec24d	1.0715	1.7648	0.486	0.4739	202375_at	1426972_at	SEC24 family, member D (S. cerevisiae)	Sec24 related gene family, member D (S. cerevisiae)
SEC62	Sec62	1.1206	1.0479	0.877	0.8312	1552789_at	1455698_at	SEC62 homolog (S. cerevisiae)	SEC62 homolog (S. cerevisiae)
SEH1L	Seh1l	1.1273	1.1754	0.883	0.876	223225_s_at	1424201_a_at	SEH1-like (S. cerevisiae)	SEH1-like (S. cerevisiae
SEL1L3	Sel1l3	1.531	1.0093	0.285	0.2517	212314_at	1452227_at	sel-1 suppressor of lin-12-like 3 (C. elegans)	sel-1 suppressor of lin-12-like 3 (C. elegans)
SELM	Selm	1.4143	1.4915	0.747	0.7405	226051_at	1424394_at	selenoprotein M	selenoprotein M
SEMA3A	Sema3a	0.7804	1.7677	-0.46	-0.4518	244163_at	1449865_at	sema domain, immunoglobulin domain (Ig), short basic domain, secreted, (semaphorin) 3A	sema domain, immunoglobulin domain (Ig), short basic domain, secreted, (semaphorin) 3A
SEMA3C	Sema3c	1.7369	1.5742	0.116	0.1182	203789_s_at	1429348_at	sema domain, immunoglobulin domain (Ig), short basic domain, secreted, (semaphorin) 3C	sema domain, immunoglobulin domain (Ig), short basic domain, secreted, (semaphorin) 3C
SEMA3E	Sema3e	1.0629	2.6213	-0.329	-0.3111	206941_x_at	1419717_at	sema domain, immunoglobulin domain (Ig), short basic domain, secreted, (semaphorin) 3E	sema domain, immunoglobulin domain (Ig), short basic domain, secreted, (semaphorin) 3E
SEMA4D	Sema4d	1.0331	1.526	0.796	0.7828	203528_at	1420824_at	sema domain, immunoglobulin domain (Ig), transmembrane domain (TM) and short cytoplasmic domain, (semaphorin) 4D	sema domain, immunoglobulin domain (Ig), transmembrane domain (TM) and short cytoplasmic domain, (semaphorin) 4D
SEMA5A	Sema5a	1.3467	2.5315	0.88	0.8787	213169_at	1422167_at	sema domain, seven thrombospondin repeats (type 1 and type 1-like), transmembrane domain (TM) and short cytoplasmic domain, (semaphorin) 5A	sema domain, seven thrombospondin repeats (type 1 and type 1-like), transmembrane domain (TM) and short cytoplasmic domain, (semaphorin) 5A
SEMA6A	Sema6a	1.3893	1.6423	0.791	0.7826	225660_at	1425903_at	sema domain, transmembrane domain (TM), and cytoplasmic domain, (semaphorin) 6A	sema domain, transmembrane domain (TM), and cytoplasmic domain, (semaphorin) 6A
SEMA6D	Sema6d	1.9655	2.6553	0.874	0.8707	226492_at	1453055_at	sema domain, transmembrane domain (TM), and cytoplasmic domain, (semaphorin) 6D	sema domain, transmembrane domain (TM), and cytoplasmic domain, (semaphorin) 6D
SENP3	Senp3	0.956	0.8962	-0.31	-0.3054	215114_at	1448866_at	SUMO1/sentrin/SMT3 specific peptidase 3	SUMO/sentrin specific peptidase 3
SENP7	Senp7	1.4867	2.1691	0.94	0.9337	223444_at	1438413_at	SUMO1/sentrin specific peptidase 7	SUMO1/sentrin specific peptidase 7
SEPHS1	Sephs1	1.5971	1.0377	0.832	0.826	208941_s_at	1433974_at	selenophosphate synthetase 1	selenophosphate synthetase 1
SEPP1	Sepp1	2.3508	2.251	0.709	0.7088	201427_s_at	1452141_a_at	selenoprotein P, plasma, 1	selenoprotein P, plasma, 1
SEPT10	Sept10	0.8726	1.7077	-0.178	-0.167	214720_x_at	1437208_at	septin 10	septin 10
SEPT11	Sept11	0.8202	1.2235	0.549	0.5401	230071_at	1460626_at	septin 11	septin 11
SEPT2	Sept2	0.7493	1.0045	-0.874	-0.855	1554747_a_at	1423473_at	septin 2	septin 2
SEPT3	Sept3	1.1378	2.1422	-0.79	-0.7766	223362_s_at	1439833_at	septin 3	septin 3
SEPT6	Sept6	2.1318	1.4279	-0.698	-0.683	213666_at	1420876_a_at	septin 6	septin 6
SEPT8	Sept8	0.8443	1.9068	0.33	0.3219	226627_at	1426801_at	septin 8	septin 8
SEPT9	Sept9	0.7969	1.0228	-0.068	-0.0615	208657_s_at	1417038_at	septin 9	septin 9
SERBP1	Serbp1	0.9159	1.8169	0.934	0.927	210466_s_at	1441501_at	SERPINE1 mRNA binding protein 1	serpine1 mRNA binding protein 1
SERINC1	Serinc1	0.7504	1.3133	0.979	0.9713	208671_at	1448108_at	serine incorporator 1	serine incorporator 1
SERINC5	Serinc5	1.2384	1.1249	0.361	0.35	212812_at	1433571_at	serine incorporator 5	serine incorporator 5
SERPINA1	Serpina1a	2.0564	1.0693	0.658	0.6193	202833_s_at	1420553_x_at	serpin peptidase inhibitor, clade A (alpha-1 antiproteinase, antitrypsin), member 1	serine (or cysteine) peptidase inhibitor, clade A, member 1A
---	Serpinb6a	3.1345	1.3991	-0.222	-0.2269	231628_s_at	1450138_a_at	---	serine (or cysteine) peptidase inhibitor, clade B, member 6a
SERPINB9	Serpinb9	0.9279	2.7424	-0.832	-0.8167	242814_at	1422601_at	serpin peptidase inhibitor, clade B (ovalbumin), member 9	serine (or cysteine) peptidase inhibitor, clade B, member 9
SERPINE1	Serpine1	2.8799	5.1304	-0.291	-0.2894	202628_s_at	1419149_at	serpin peptidase inhibitor, clade E (nexin, plasminogen activator inhibitor type 1), member 1	serine (or cysteine) peptidase inhibitor, clade E, member 1
SERPINE2	Serpine2	1.467	2.5934	-0.795	-0.7921	212190_at	1416666_at	serpin peptidase inhibitor, clade E (nexin, plasminogen activator inhibitor type 1), member 2	serine (or cysteine) peptidase inhibitor, clade E, member 2
[truncated: 588 more rows]
