# Supplementary material for: Differences in the Early Development of Human and Mouse Embryonic Stem Cells
Source: PLoS One. 2015 Oct 16;10(10):e0140803. doi: 10.1371/journal.pone.0140803 (PMC4608779; doi:10.1371/journal.pone.0140803)
Supplement: S5 Table — Probeset IDs for genes of the clusters from S4 Table. (XLSX) [file pone.0140803.s005.xlsx]

## Sheet: S5_Table
1	2	3	4	5	6	7	8	9	10	11	12	13	14	15	16	17	18	19	20	21	22	23
219000_s_at	217962_at	221886_at	214268_s_at	228562_at	205269_at	203887_s_at	219619_at	237180_at	234294_x_at	208818_s_at	203962_s_at	231579_s_at	1552680_a_at	226876_at	206028_s_at	200771_at	201243_s_at	225912_at	208610_s_at	228499_at	207761_s_at	213479_at
203347_s_at	213419_at	204099_at	212726_at	201295_s_at	213764_s_at	208502_s_at	221217_s_at	210172_at	224578_at	214890_s_at	215011_at	202786_at	219995_s_at	209146_at	216834_at	212812_at	204017_at	223204_at	219437_s_at	204284_at	203044_at	238695_s_at
226661_at	202904_s_at	208671_at	226822_at	227526_at	212154_at	212192_at	210538_s_at	210210_at	227304_at	215177_s_at	203344_s_at	225012_at	206326_at	218532_s_at	223463_at	200660_at	217783_s_at	203560_at	225703_at	202887_s_at	227529_s_at	205747_at
201263_at	205742_at	209598_at	228658_at	1558965_at	226782_at	212195_at	226627_at	1569142_at	226568_at	205282_at	231731_at	200810_s_at	202600_s_at	203178_at	209035_at	223599_at	219773_at	205406_s_at	207034_s_at	228483_s_at	212845_at	219440_at
219037_at	223908_at	209550_at	227361_at	226123_at	205386_s_at	226811_at	235385_at	213359_at	201890_at	213093_at	228057_at	211998_at	209204_at	201462_at	205572_at	203438_at	32541_at	230071_at	219482_at	227337_at	202672_s_at	227202_at
218349_s_at	227236_at	202089_s_at	204914_s_at	235327_x_at	1557636_a_at	212256_at	228715_at	238070_at	225649_s_at	203072_at	203725_at	222557_at	232238_at	209094_at	228347_at	228335_at	204517_at	239024_at	211946_s_at	205822_s_at	224937_at	227399_at
209520_s_at	213907_at	238041_at	218641_at	202656_s_at	203939_at	213413_at	238786_at	204602_at	205527_s_at	207197_at	209679_s_at	203633_at	220979_s_at	201105_at	203304_at	227372_s_at	226636_at	226534_at	212599_at	201849_at	217757_at	206960_at
225853_at	219539_at	227132_at	217897_at	236953_s_at	206488_s_at	213001_at	232224_at	1566191_at	216511_s_at	229485_x_at	203913_s_at	202332_at	222201_s_at	204749_at	213355_at	225817_at	208683_at	238533_at	225627_s_at	243631_at	226103_at	212935_at
205024_s_at	223452_s_at	228185_at	230424_at	242064_at	201302_at	219049_at	241703_at	229966_at	201976_s_at	219945_at	219302_s_at	225060_at	237469_at	217731_s_at	212423_at	208892_s_at	225782_at	235709_at	214730_s_at	1554452_a_at	206702_at	229091_s_at
219258_at	202824_s_at	244370_at	228988_at	224884_at	202720_at	219778_at	240532_at	1557828_a_at	226251_at	210078_s_at	221245_s_at	204529_s_at	1567224_at	203729_at	224822_at	214720_x_at	202211_at	226045_at	214778_at	229400_at	210102_at
202533_s_at	226276_at	202609_at	226029_at	223697_x_at	202362_at	225442_at	205773_at	229422_at	203737_s_at	213849_s_at	229186_s_at	221523_s_at	225308_s_at	238762_at	220496_at	205132_at	206542_s_at	202506_at	218917_s_at	230746_s_at	216598_s_at
216228_s_at	222730_s_at	222156_x_at	204379_s_at	205862_at	226237_at	229004_at	204411_at	229773_at	202384_s_at	208792_s_at	210338_s_at	209169_at	222830_at	204141_at	201650_at	214845_s_at	201029_s_at	203441_s_at	215696_s_at	201170_s_at	244163_at
217850_at	202422_s_at	218502_s_at	228640_at	226508_at	235050_at	212915_at	228708_at	239243_at	1554761_a_at	230559_x_at	220053_at	211698_at	227152_at	228570_at	235182_at	225604_s_at	202733_at	208925_at	230472_at	200650_s_at	204310_s_at
229305_at	235126_at	222403_at	215537_x_at	219290_x_at	206029_at	203642_s_at	230497_at	239071_at	216237_s_at	205268_s_at	205235_s_at	209621_s_at	213661_at	202660_at	211518_s_at	214437_s_at	226117_at	227268_at	244007_at	235850_at	202007_at
224721_at	204565_at	227839_at	237472_at	222252_x_at	228885_at	206167_s_at	218874_s_at	215203_at	209464_at	203632_s_at	205339_at	225564_at	235425_at	205543_at	227059_at	208657_s_at	222761_at	203789_s_at	238043_at	238114_at	224724_at
205909_at	203765_at	231967_at	225825_at	210694_s_at	219134_at	219230_at	241998_at	203140_at	208931_s_at	209496_at	223254_s_at	221898_at	202412_s_at	226462_at	227911_at	213189_at	200974_at	228220_at	229276_at	202878_s_at	209700_x_at
242260_at	228283_at	226186_at	212899_at	220576_at	1555888_at	203325_s_at	210004_at	230964_at	213302_at	203849_s_at	206500_s_at	230652_at	1563022_at	217728_at	204032_at	1553105_s_at	229105_at	201798_s_at	224838_at	226932_at	203386_at
202235_at	205603_s_at	214183_s_at	226004_at	215529_x_at	221035_s_at	221019_s_at	236081_at	233814_at	222243_s_at	1555947_at	231385_at	238453_at	239392_s_at	204681_s_at	238834_at	201397_at	226671_at	239466_at	230875_s_at	208886_at	208047_s_at
223403_s_at	204349_at	227558_at	226344_at	224909_s_at	227971_at	202644_s_at	242845_at	1565703_at	205895_s_at	223385_at	218663_at	212328_at	206432_at	232914_s_at	211597_s_at	204049_s_at	201426_s_at	217986_s_at	203276_at	219992_at	235165_at
214662_at	213050_at	215311_at	235775_at	211962_s_at	218573_at	244623_at	206230_at	244840_x_at	223121_s_at	219874_at	230916_at	227196_at	205187_at	218162_at	213110_s_at	205865_at	204115_at	224875_at	214745_at	200632_s_at	220231_at
203968_s_at	203650_at	225684_at	241365_at	1552329_at	219064_at	37408_at	238663_x_at	242428_at	212060_at	229294_at	218681_s_at	203708_at	228964_at	204470_at	211651_s_at	205047_s_at	225908_at	239742_at	231846_at	231628_s_at	204319_s_at
228324_at	218800_at	222871_at	235405_at	220071_x_at	213946_s_at	218284_at	213411_at	203881_s_at	235436_at	221911_at	223232_s_at	240432_x_at	214705_at	209822_s_at	213258_at	224833_at	202565_s_at	235215_at	1560556_a_at	223849_s_at	221773_at
204128_s_at	205226_at	238871_at	210239_at	222667_s_at	202274_at	238865_at	204763_s_at	236314_at	223076_s_at	234987_at	214212_x_at	201891_s_at	218541_s_at	202375_at	217911_s_at	201195_s_at	219263_at	204491_at	203062_s_at	228377_at	217599_s_at
203126_at	1554001_at	226864_at	204672_s_at	242438_at	222582_at	204731_at	202242_at	208859_s_at	201219_at	212457_at	201043_s_at	209289_at	226908_at	205659_at	211986_at	203256_at	215446_s_at	225524_at	218724_s_at	226452_at	222455_s_at
202706_s_at	219099_at	226446_at	225224_at	213046_at	208790_s_at	226814_at	229921_at	237560_at	207740_s_at	235343_at	205286_at	227781_x_at	214727_at	228737_at	211343_s_at	201951_at	203001_s_at	212798_s_at	204516_at	213150_at	200872_at
204224_s_at	202713_s_at	231213_at	229376_at	226062_x_at	219412_at	227498_at	229461_x_at	202127_at	208975_s_at	212660_at	1554433_a_at	217729_s_at	242163_at	203411_s_at	239499_at	213051_at	1555579_s_at	235879_at	202396_at	207543_s_at	234994_at
218775_s_at	201319_at	203232_s_at	223444_at	1560031_at	227806_at	235334_at	212339_at	227884_at	218161_s_at	215354_s_at	201131_s_at	225728_at	231776_at	226901_at	232127_at	202847_at	223269_at	202843_at	243618_s_at	202620_s_at
201912_s_at	219185_at	235264_at	225368_at	202421_at	209644_x_at	1555778_a_at	227875_at	243792_x_at	208624_s_at	213283_s_at	202251_at	226051_at	205578_at	207574_s_at	228367_at	203372_s_at	204694_at	213385_at	202761_s_at
208478_s_at	225579_at	205280_at	205471_s_at	228479_at	1553645_at	221029_s_at	225895_at	227048_at	231953_at	222496_s_at	206783_at	213311_s_at	202437_s_at	203921_at	205366_s_at	1554464_a_at	204720_s_at	206941_x_at	209098_s_at
211971_s_at	212800_at	209589_s_at	230224_at	215245_x_at	206907_at	219466_s_at	223362_s_at	1556277_a_at	219990_at	219368_at	1558173_a_at	212667_at	206108_s_at	225685_at	213425_at	214021_x_at	225283_at	217073_x_at	222820_at
1565162_s_at	212891_s_at	203132_at	227032_at	204451_at	201058_s_at	221814_at	209755_at	210319_x_at	219226_at	1553991_s_at	219295_s_at	205262_at	1556336_at	204513_s_at	205932_s_at	225864_at	217989_at	1569472_s_at	228697_at
204603_at	215913_s_at	202364_at	218902_at	214707_x_at	203065_s_at	39248_at	235518_at	1569320_at	214691_x_at	213225_at	232278_s_at	214633_at	218750_at	206382_s_at	204114_at	209082_s_at	201360_at	223614_at	203505_at
218886_at	202537_s_at	222444_at	212774_at	205079_s_at	224341_x_at	205923_at	228517_at	236007_at	244828_x_at	201926_s_at	214804_at	201666_at	219993_at	201289_at	227880_s_at	1565269_s_at	215389_s_at	218559_s_at	203046_s_at
223225_s_at	208275_x_at	216248_s_at	204805_s_at	201565_s_at	219014_at	201506_at	214111_at	1555372_at	222513_s_at	221841_s_at	1568678_s_at	218332_at	231807_at	209655_s_at	205222_at	200924_s_at	205830_at	242482_at	228340_at
204853_at	225646_at	208933_s_at	235634_at	215179_x_at	205412_at	212573_at	221582_at	226770_at	208937_s_at	220714_at	212350_at	202154_x_at	230469_at	201300_s_at	227297_at	225162_at	218923_at	203217_s_at	215646_s_at
228468_at	223369_at	229285_at	207480_s_at	238722_x_at	204726_at	213056_at	225667_s_at	209060_x_at	208644_at	227829_at	205395_s_at	236132_at	228286_at	229271_x_at	203638_s_at	225481_at	219410_at	219602_s_at	204367_at
200011_s_at	219343_at	213463_s_at	230403_at	212704_at	202722_s_at	204988_at	203228_at	232141_at	202035_s_at	238996_x_at	225362_at	204584_at	229073_at	201847_at	205935_at	214835_s_at	201288_at	207336_at	226548_at
218129_s_at	209882_at	212936_at	212205_at	226184_at	229160_at	228128_x_at	204588_s_at	212930_at	209336_at	209869_at	230493_at	204955_at	225380_at	213664_at	212345_s_at	210559_s_at	213455_at	228087_at	205594_at
213647_at	230259_at	225207_at	227624_at	223593_at	219479_at	214985_at	209789_at	238964_at	209152_s_at	225958_at	235178_x_at	221900_at	202831_at	212063_at	203910_at	1553530_a_at	203153_at	232098_at	215623_x_at
220083_x_at	205768_s_at	204045_at	219136_s_at	232215_x_at	219142_at	219038_at	206089_at	205880_at	206499_s_at	209687_at	225768_at	214930_at	215170_s_at	209101_at	228654_at	202498_s_at	233496_s_at	219147_s_at	225133_at
52285_f_at	203588_s_at	212163_at	218648_at	44783_s_at	200951_s_at	212530_at	229674_at	223168_at	231407_s_at	201099_at	212009_s_at	39966_at	227601_at	204058_at	204920_at	205194_at	225469_at	239903_at	201427_s_at
1554415_at	205463_s_at	212609_s_at	218306_s_at	242021_at	235296_at	212713_at	202196_s_at	213802_at	205429_s_at	204269_at	217744_s_at	201760_s_at	233078_at	208869_s_at	213652_at	224811_at	228789_at	209032_s_at	225157_at
205628_at	218597_s_at	221478_at	238458_at	203117_s_at	221675_s_at	212335_at	219668_at	222853_at	223729_at	235420_at	229116_at	218147_s_at	221378_at	212526_at	212377_s_at	212658_at	200761_s_at	231798_at	224873_s_at
210868_s_at	212527_at	209794_at	204069_at	231825_x_at	205352_at	201280_s_at	230425_at	1557081_at	226145_s_at	203060_s_at	222603_at	212221_x_at	226847_at	205100_at	1569469_a_at	203935_at	228618_at	204844_at	201641_at
224037_at	203114_at	227612_at	202172_at	215743_at	228339_at	213428_s_at	203130_s_at	242146_at	212295_s_at	212959_s_at	222562_s_at	226752_at	228986_at	224583_at	229912_at	209848_s_at	202833_s_at	213435_at	223468_s_at
200798_x_at	209314_s_at	226275_at	231726_at	227376_at	222892_s_at	203973_s_at	223523_at	233977_at	204507_s_at	209213_at	218842_at	205591_at	202575_at	202686_s_at	226829_at	212190_at	223393_s_at	209211_at
210466_s_at	228778_at	201864_at	218613_at	214913_at	205547_s_at	225033_at	225619_at	207069_s_at	211450_s_at	225889_at	226936_at	212185_x_at	218764_at	211340_s_at	232080_at	216054_x_at	228260_at
218512_at	202195_s_at	205350_at	226691_at	215281_x_at	210059_s_at	228850_s_at	230962_at	238982_at	227920_at	203528_at	205532_s_at	200884_at	205289_at	215034_s_at	213790_at	221935_s_at	221218_s_at
241612_at	1562484_at	228636_at	223118_s_at	229114_at	204784_s_at	212224_at	232231_at	1556821_x_at	208858_s_at	204717_s_at	229061_s_at	210347_s_at	212107_s_at	203548_s_at	213139_at	201617_x_at	227359_at
221677_s_at	239835_at	226751_at	228341_at	215504_x_at	228952_at	202664_at	203159_at	210407_at	226574_at	237159_x_at	222848_at	201963_at	201060_x_at	210299_s_at	220138_at	203381_s_at	224994_at
213237_at	214452_at	203868_s_at	223190_s_at	239442_at	202458_at	210095_s_at	213933_at	200606_at	218774_at	219081_at	201927_s_at	202464_s_at	230060_at	213010_at	231842_at	225710_at	202381_at
211686_s_at	219624_at	212928_at	226820_at	215067_x_at	204780_s_at	203640_at	226690_at	232633_at	200990_at	208955_at	212920_at	227566_at	1557227_s_at	222834_s_at	211719_x_at	219942_at	235004_at
235113_at	201266_at	231898_x_at	227900_at	221683_s_at	205214_at	211964_at	204723_at	230337_at	216092_s_at	204983_s_at	201430_s_at	214146_s_at	224320_s_at	216321_s_at	225078_at	201761_at	226939_at
201573_s_at	1555679_a_at	226615_at	209392_at	209815_at	225730_s_at	238478_at	207981_s_at	218113_at	1555963_x_at	239143_x_at	1569484_s_at	204897_at	238303_at	215728_s_at	241961_at	209071_s_at	202856_s_at
201016_at	225871_at	230836_at	216060_s_at	226677_at	212805_at	210220_at	209475_at	214782_at	224806_at	215933_s_at	220797_at	209541_at	228066_at	218769_s_at	209691_s_at	225946_at	205158_at
225846_at	37433_at	223301_s_at	204105_s_at	212382_at	202284_s_at	221011_s_at	231875_at	242918_at	222921_s_at	228956_at	228396_at	218149_s_at	208744_x_at	203502_at	227654_at	201037_at	224828_at
222685_at	222874_s_at	209470_s_at	227809_at	209285_s_at	223492_s_at	230728_at	244111_at	236816_at	217884_at	33767_at	207729_at	204908_s_at	203296_s_at	223120_at	226101_at	209765_at	225793_at
223490_s_at	213988_s_at	242648_at	211737_x_at	202770_s_at	202377_at	200839_s_at	203889_at	200878_at	228802_at	238005_s_at	1553810_a_at	201250_s_at	241986_at	206584_at	1556057_s_at	218717_s_at	201010_s_at
222837_s_at	225541_at	230766_at	203845_at	202227_s_at	218627_at	217904_s_at	204567_s_at	239948_at	225038_s_at	202219_at	204822_at	202075_s_at	223513_at	217787_s_at	205440_s_at	223172_s_at	219140_s_at
201014_s_at	228293_at	208763_s_at	221024_s_at	227307_at	202628_s_at	227792_at	226086_at	216997_x_at	201555_at	208991_at	222765_x_at	204363_at	214639_s_at	201110_s_at	239297_at	202071_at	218718_at
225687_at	225737_s_at	218309_at	205330_at	212847_at	232636_at	201349_at	231986_at	231929_at	212846_at	203298_s_at	220089_at	204236_at	219262_at	220334_at	204931_at	201578_at	206874_s_at
225866_at	203837_at	202484_s_at	208979_at	202380_s_at	203282_at	225571_at	219090_at	227481_at	222768_s_at	204394_at	214264_s_at	243198_at	209008_x_at	212421_at	225688_s_at	217640_x_at
207076_s_at	214005_at	223618_at	222101_s_at	206140_at	202165_at	204635_at	215767_at	221860_at	221249_s_at	202611_s_at	232136_s_at	209651_at	208965_s_at	217887_s_at	203604_at	205573_s_at
200875_s_at	209925_at	226907_at	205029_s_at	238992_at	201823_s_at	236179_at	218952_at	215114_at	1554915_a_at	233064_at	201368_at	201041_s_at	222529_at	219694_at	211341_at	1557915_s_at
231808_at	220238_s_at	208741_at	221751_at	225813_at	236313_at	204534_at	242524_at	227812_at	201924_at	202431_s_at	1553928_at	227850_x_at	203704_s_at	212989_at	227099_s_at	226213_at
206348_s_at	224413_s_at	226612_at	215146_s_at	227870_at	221577_x_at	223044_at	205381_at	242562_at	35148_at	206103_at	204407_at	227623_at	229797_at	201939_at	209632_at	235609_at
1555878_at	208343_s_at	1559965_at	228280_at	243539_at	206091_at	212169_at	213352_at	210282_at	202724_s_at	201675_at	206424_at	227329_at	204750_s_at	204712_at	207056_s_at	204416_x_at
208650_s_at	211603_s_at	212096_s_at	205413_at	207078_at	208851_s_at	219327_s_at	214046_at	237107_at	205780_at	206675_s_at	201667_at	238554_at	209016_s_at	209583_s_at	244745_at	201645_at
209421_at	221666_s_at	226158_at	209106_at	224591_at	231500_s_at	229802_at	203562_at	213164_at	212560_at	205309_at	228281_at	236517_at	201596_x_at	222154_s_at	219682_s_at	208636_at
219650_at	205850_s_at	203813_s_at	218603_at	203080_s_at	225314_at	202133_at	228121_at	1553613_s_at	201998_at	206632_s_at	214022_s_at	223623_at	220223_at	205751_at	235944_at	242814_at
229097_at	209595_at	203413_at	206935_at	226492_at	210427_x_at	241450_at	206239_s_at	244691_at	1553411_s_at	224705_s_at	222608_s_at	203434_s_at	244165_at	225136_at	213592_at
210691_s_at	209620_s_at	203029_s_at	206414_s_at	209560_s_at	202820_at	221748_s_at	200941_at	202206_at	244563_at	242871_at	235845_at	200788_s_at	241720_at
203712_at	212449_s_at	227949_at	228494_at	200986_at	235346_at	201876_at	225236_at	202023_at	213301_x_at	201516_at	223471_at	212250_at	219814_at
218884_s_at	1554283_at	236123_at	206157_at	239246_at	203186_s_at	203570_at	221185_s_at	222310_at	212809_at	228754_at	1554747_a_at	202363_at	227405_s_at
206653_at	223229_at	202169_s_at	200919_at	204403_x_at	239288_at	223282_at	209683_at	226909_at	201424_s_at	224397_s_at	232116_at	203908_at
209891_at	204724_s_at	227198_at	226137_at	229638_at	204348_s_at	209660_at	213489_at	227449_at	209493_at	218123_at	202546_at	202465_at
220865_s_at	202659_at	213438_at	219696_at	210002_at	202558_s_at	224759_s_at	229725_at	244132_x_at	225780_at	1553338_at	205789_at
211015_s_at	226099_at	204730_at	209014_at	211959_at	202746_at	201438_at	202920_at	209006_s_at	203148_s_at	224856_at	219823_at
202309_at	200890_s_at	1552789_at	218683_at	225595_at	204867_at	228176_at	227370_at	218422_s_at	227094_at	223246_s_at	236665_at
208152_s_at	201323_at	226183_at	204301_at	209054_s_at	227408_s_at	203423_at	204465_s_at	209220_at	217427_s_at	228868_x_at	227350_at
204709_s_at	204119_s_at	212094_at	205113_at	210686_x_at	226545_at	222161_at	209398_at	236561_at	216836_s_at	1556308_at	213097_s_at
205704_s_at	206383_s_at	224463_s_at	229459_at	231576_at	203872_at	205666_at	229184_at	219387_at	218918_at	201377_at	229796_at
218737_at	222351_at	230144_at	229103_at	242472_x_at	208712_at	207558_s_at	232594_at	215012_at	209896_s_at	206893_at	205072_s_at
219615_s_at	203925_at	212830_at	205080_at	214016_s_at	220129_at	202404_s_at	202295_s_at	1553349_at	234491_s_at	218878_s_at	206012_at
218949_s_at	216241_s_at	223529_at	1552347_at	215111_s_at	220108_at	211896_s_at	235320_at	221823_at	227228_s_at	205818_at
203313_s_at	214591_at	203420_at	225270_at	202668_at	1554036_at	204359_at	225446_at	209172_s_at	227651_at	201746_at
221970_s_at	235466_s_at	227388_at	221234_s_at	239629_at	204222_s_at	213839_at	238966_at	205046_at	213457_at	213325_at
228729_at	1559399_s_at	229975_at	212820_at	218445_at	201324_at	205498_at	219338_s_at	242711_x_at	205977_s_at	217967_s_at
223038_s_at	203234_at	218656_s_at	235626_at	242287_at	213373_s_at	227049_at	202260_s_at	214375_at	202779_s_at	225232_at
235476_at	210567_s_at	227688_at	229084_at	227838_at	225252_at	229452_at	221207_s_at	215717_s_at	208103_s_at
222428_s_at	218549_s_at	205889_s_at	242447_at	221958_s_at	238066_at	222486_s_at	227191_at	237449_at	226837_at
212314_at	224252_s_at	218437_s_at	226420_at	239654_at	1555281_x_at	209946_at	205143_at	235009_at	219178_at
218564_at	206751_s_at	222553_x_at	211928_at	231403_at	225275_at	226425_at	202341_s_at	204464_s_at	227718_at
241734_at	209536_s_at	213117_at	209497_s_at	201448_at	201662_s_at	225626_at	202517_at	210198_s_at	218251_at
209457_at	225974_at	219908_at	223627_at	225656_at	225800_at	222654_at	204082_at	217853_at	202346_at
208079_s_at	205709_s_at	218625_at	212870_at	226715_at	201850_at	212942_s_at	205648_at	216109_at	231913_s_at
1554408_a_at	219397_at	209506_s_at	233536_at	1557066_at	230626_at	225242_s_at	209159_s_at	232312_at	1553874_a_at
223000_s_at	223423_at	220115_s_at	206858_s_at	236814_at	227862_at	235874_at	214719_at	1565717_s_at	212405_s_at
222583_s_at	224467_s_at	235798_at	214501_s_at	226077_at	236249_at	222108_at	204967_at	200743_s_at	220536_at
210416_s_at	209646_x_at	238115_at	229774_at	228397_at	202671_s_at	201744_s_at	235699_at	242427_at	205085_at
224634_at	214116_at	200921_s_at	225051_at	225237_s_at	218346_s_at	205108_s_at	227761_at	1560145_at	212865_s_at
201839_s_at	227804_at	212070_at	230389_at	201165_s_at	209369_at	224571_at	222005_s_at	213992_at
220840_s_at	201739_at	221541_at	204014_at	215404_x_at	203409_at	209156_s_at	204667_at	228157_at
202854_at	200916_at	213170_at	212752_at	203651_at	216705_s_at	202709_at	223340_at	226225_at
1555225_at	204479_at	224953_at	222760_at	232597_x_at	209406_at	226303_at	214769_at	1553185_at
210852_s_at	207306_at	202291_s_at	237413_at	232304_at	227006_at	202016_at	224975_at	202951_at
204493_at	201422_at	226018_at	205612_at	212454_x_at	202201_at	223741_s_at	222447_at
213379_at	219370_at	219670_at	235918_x_at	202995_s_at	201944_at	202311_s_at	211985_s_at
223677_at	218368_s_at	219501_at	228904_at	222415_at	202043_s_at	211478_s_at	222722_at
209642_at	220549_at	214721_x_at	218017_s_at	214670_at	211275_s_at	205883_at	1552742_at
242422_at	1552660_a_at	213712_at	225897_at	228349_at	230102_at	218574_s_at	225809_at
219231_at	210154_at	201581_at	221654_s_at	235957_at	205738_s_at	231166_at	213750_at
222071_s_at	218671_s_at	226520_at	214774_x_at	207705_s_at	203851_at	212690_at	203824_at
204033_at	202337_at	219415_at	225016_at	212850_s_at	203324_s_at	212298_at	229256_at
224200_s_at	201906_s_at	200847_s_at	212636_at	212177_at	222477_s_at	229530_at	222396_at
222037_at	230466_s_at	223046_at	229310_at	230561_s_at	230903_s_at	213994_s_at	244334_at
217834_s_at	201520_s_at	219511_s_at	202304_at	235970_at	229746_x_at	202948_at	235061_at
211955_at	219155_at	204062_s_at	231873_at	224593_at	222572_at	202976_s_at	235309_at
203341_at	201599_at	209197_at	212331_at	228613_at	214369_s_at	205675_at	230831_at
212160_at	240301_at	235355_at	228813_at	225617_at	237145_at	226335_at	213666_at
205393_s_at	216841_s_at	204154_at	222566_at	230863_at	203827_at	204073_s_at	242348_at
222393_s_at	201259_s_at	219427_at	206513_at	236885_at	210611_s_at	211161_s_at	226974_at
213523_at	230788_at	204364_s_at	201416_at	226441_at	202252_at	228790_at	204471_at
226784_at	1554020_at	205257_s_at	209318_x_at	203603_s_at	202787_s_at	1552487_a_at	205549_at
219361_s_at	200701_at	217979_at	228863_at	212023_s_at	203510_at	212624_s_at	213155_at
203971_at	202345_s_at	221916_at	223261_at	213194_at	203951_at	203477_at	219549_s_at
213506_at	205542_at	201466_s_at	225990_at	204457_s_at	219622_at	228188_at	208779_x_at
201196_s_at	211297_s_at	203518_at	203817_at	228186_s_at	208017_s_at	212509_s_at	202270_at
235199_at	214083_at	236016_at	201341_at	228233_at	219210_s_at	223170_at	212427_at
203138_at	231918_s_at	227156_at	212230_at	205430_at	201923_at	228594_at
221514_at	227291_s_at	209459_s_at	227231_at	226934_at	1558115_at	202149_at
228050_at	238687_x_at	223235_s_at	213362_at	224568_x_at	225609_at	207808_s_at
218195_at	210946_at	209047_at	205453_at	228407_at	221765_at
213578_at	213902_at	225612_s_at	238444_at	235155_at	229812_at
1555772_a_at	227140_at	235486_at	210302_s_at	213684_s_at	239058_at
208290_s_at	242905_at	225911_at	202800_at	211929_at	201012_at
226789_at	227068_at	205198_s_at	227282_at	214961_at	222939_s_at
226980_at	202990_at	212062_at	224694_at	226999_at	225664_at
224650_at	203665_at	235308_at	224614_at	224851_at	225978_at
201512_s_at	207855_s_at	213791_at	223588_at	242389_at	210162_s_at
229377_at	209628_at	225669_at	206070_s_at	226395_at	241708_at
225816_at	201005_at	213197_at	1556423_at	238549_at	209875_s_at
201955_at	217778_at	211071_s_at	228149_at	203131_at	211760_s_at
219555_s_at	229174_at	228722_at	227646_at	1561079_at	208091_s_at
221027_s_at	208941_s_at	229245_at	212764_at	1569652_at	1554206_at
204146_at	218921_at	1554547_at	227499_at	200940_s_at	226278_at
206550_s_at	213982_s_at	221792_at	225921_at	223494_at	219229_at
219083_at	202949_s_at	202202_s_at	1556638_at	224817_at	223398_at
209308_s_at	203379_at	1556606_at	203685_at	228667_at	219015_s_at
201478_s_at	217996_at	1559283_a_at	219342_at	242916_at	1555630_a_at
236535_at	204785_x_at	209610_s_at	212843_at	205092_x_at	213846_at
205133_s_at	206243_at	208121_s_at	209291_at	209936_at	208691_at
227220_at	218795_at	217824_at	228999_at	228173_at	208872_s_at
203100_s_at	237206_at	204072_s_at	217028_at	233314_at
225439_at	200736_s_at	1562309_s_at	203037_s_at	206238_s_at
219330_at	208456_s_at	241808_at	229380_at	227448_at
219565_at	205531_s_at	206502_s_at	209618_at	212124_at
237810_at	222775_s_at	212111_at	227193_at	225835_at
235141_at	228523_at	224722_at	209112_at
229980_s_at	218728_s_at	212468_at	239537_at
214155_s_at	203814_s_at	228328_at	222605_at
226349_at	219654_at	213967_at	205609_at
218350_s_at	205526_s_at	209234_at	239422_at
1555274_a_at	210250_x_at	210073_at	235079_at
208460_at	200931_s_at	224964_s_at	232336_at
212110_at	205442_at	210145_at	209708_at
232985_s_at	1557455_s_at	239178_at
204286_s_at	210136_at	217838_s_at
227133_at	204083_s_at	209361_s_at
203755_at	228205_at	230141_at
235253_at	1554795_a_at	227666_at
218964_at	206756_at	202561_at
227803_at	210038_at	222787_s_at
218984_at	1554510_s_at	219148_at
222642_s_at	1556348_at	221858_at
205217_at	226686_at	222797_at
223700_at	209799_at	215058_at
226482_s_at	205968_at	221796_at
211212_s_at	221605_s_at	209625_at
239155_at	209904_at	209118_s_at
219969_at	218943_s_at	229480_at
223413_s_at	203397_s_at	224836_at
220297_at	210999_s_at	214746_s_at
230597_at	217010_s_at	209793_at
217496_s_at	210612_s_at	207719_x_at
218826_at	229292_at	204135_at
231973_s_at	200782_at	214920_at
204228_at	219232_s_at	241738_at
222590_s_at	208296_x_at	206742_at
227686_at	205063_at	207871_s_at
209238_at	202763_at	231130_at
223311_s_at	211055_s_at	238681_at
212816_s_at	201631_s_at	1555370_a_at
208690_s_at	204891_s_at	203698_s_at
235244_at	209015_s_at	205943_at
227276_at	212246_at	238484_s_at
208726_s_at	201337_s_at	218501_at
220786_s_at	214853_s_at	201860_s_at
218622_at	223078_s_at
221536_s_at	226497_s_at
231837_at	213954_at
222587_s_at	209803_s_at
222609_s_at	217907_at
209433_s_at	223342_at
221987_s_at	205565_s_at
225195_at	203320_at
242560_at	206020_at
232760_at	208782_at
1567107_s_at	214830_at
223397_s_at	204210_s_at
205053_at	203960_s_at
210007_s_at	235509_at
229139_at	231396_s_at
232060_at
1555736_a_at
219955_at
213320_at
212264_s_at
1554242_a_at
208190_s_at
206095_s_at
207606_s_at
228415_at
201521_s_at
214435_x_at
219006_at
218027_at
218966_at
216266_s_at
209581_at
209267_s_at
228990_at
1554414_a_at
232065_x_at
218513_at
220651_s_at
202085_at
210540_s_at
201689_s_at
235283_at
225660_at
205480_s_at
222662_at
235020_at
208910_s_at
243161_x_at
213201_s_at
210935_s_at
209615_s_at
208097_s_at
227541_at
218073_s_at
225171_at
216493_s_at
204203_at
213285_at
208447_s_at
200692_s_at
202923_s_at
219588_s_at
232164_s_at
214700_x_at
224407_s_at
228463_at
230083_at
220668_s_at
225470_at
212533_at
