# Supplementary material for: Differences in the Early Development of Human and Mouse Embryonic Stem Cells
Source: PLoS One. 2015 Oct 16;10(10):e0140803. doi: 10.1371/journal.pone.0140803 (PMC4608779; doi:10.1371/journal.pone.0140803)
Supplement: S6 Table — Annotation of genes of the clusters from S4 Table. (TXT) [file pone.0140803.s006.txt]

======= 0001 =======
DSCC1	219000_s_at	defective in sister chromatid cohesion 1 homolog (S. cerevisiae)
MTF2	203347_s_at	metal response element binding transcription factor 2
CDCA2	226661_at	cell division cycle associated 2
TARS	201263_at	threonyl-tRNA synthetase
RRP15	219037_at	ribosomal RNA processing 15 homolog (S. cerevisiae)
ZWILCH	218349_s_at	Zwilch, kinetochore associated, homolog (Drosophila)
NCBP1	209520_s_at	nuclear cap binding protein subunit 1, 80kDa
GNPNAT1	225853_at	glucosamine-phosphate N-acetyltransferase 1
RAD51	205024_s_at	RAD51 homolog (RecA homolog, E. coli) (S. cerevisiae)
TIPIN	219258_at	TIMELESS interacting protein
DHFR	202533_s_at	dihydrofolate reductase
WDHD1	216228_s_at	WD repeat and HMG-box DNA binding protein 1
GNL3	217850_at	guanine nucleotide binding protein-like 3 (nucleolar)
MLF1IP	229305_at	MLF1 interacting protein
WDR75	224721_at	WD repeat domain 75
POLE2	205909_at	polymerase (DNA directed), epsilon 2 (p59 subunit)
MATR3	242260_at	Matrin 3
SLC16A1	202235_at	solute carrier family 16, member 1 (monocarboxylic acid transporter 1)
POLR1B	223403_s_at	polymerase (RNA) I polypeptide B, 128kDa
WDR43	214662_at	WD repeat domain 43
CDC6	203968_s_at	cell division cycle 6 homolog (S. cerevisiae)
C9orf41	228324_at	chromosome 9 open reading frame 41
RFC3	204128_s_at	replication factor C (activator 1) 3, 38kDa
IMPA2	203126_at	inositol(myo)-1(or 4)-monophosphatase 2
UMPS	202706_s_at	uridine monophosphate synthetase
GCH1	204224_s_at	GTP cyclohydrolase 1
WWC2	218775_s_at	WW and C2 domain containing 2
GSPT1	201912_s_at	G1 to S phase transition 1
BAX	208478_s_at	BCL2-associated X protein
LRPPRC	211971_s_at	leucine-rich PPR-motif containing
MGST1	1565162_s_at	microsomal glutathione S-transferase 1
EXO1	204603_at	exonuclease 1
PAK1IP1	218886_at	PAK1 interacting protein 1
SEH1L	223225_s_at	SEH1-like (S. cerevisiae)
ORC2	204853_at	origin recognition complex, subunit 2
MASTL	228468_at	microtubule associated serine/threonine kinase-like
ARF3	200011_s_at	ADP-ribosylation factor 3
NFYB	218129_s_at	nuclear transcription factor Y, beta
DNA2	213647_at	DNA replication helicase 2 homolog (yeast)
UCHL5	220083_x_at	ubiquitin carboxyl-terminal hydrolase L5
CEP76	52285_f_at	centrosomal protein 76kDa
TAF5L	1554415_at	TAF5-like RNA polymerase II, p300/CBP-associated factor (PCAF)-associated factor, 65kDa
PRIM2	205628_at	primase, DNA, polypeptide 2 (58kDa)
ELOVL6	210868_s_at	ELOVL family member 6, elongation of long chain fatty acids (FEN1/Elo2, SUR4/Elo3-like, yeast)
SDAD1	224037_at	SDA1 domain containing 1
MCL1	200798_x_at	myeloid cell leukemia sequence 1 (BCL2-related)
SERBP1	210466_s_at	SERPINE1 mRNA binding protein 1
WDR12	218512_at	WD repeat domain 12
FOXD3	241612_at	forkhead box D3
DONSON	221677_s_at	downstream neighbor of SON
C16orf88	213237_at	chromosome 16 open reading frame 88
MAK16	211686_s_at	MAK16 homolog (S. cerevisiae)
PPIL5	235113_at	peptidylprolyl isomerase (cyclophilin)-like 5
ETF1	201573_s_at	eukaryotic translation termination factor 1
EIF1AX	201016_at	eukaryotic translation initiation factor 1A, X-linked
ESRP1	225846_at	epithelial splicing regulatory protein 1
HAUS6	222685_at	HAUS augmin-like complex, subunit 6
EXOSC3	223490_s_at	exosome component 3
NAA15	222837_s_at	N(alpha)-acetyltransferase 15, NatA auxiliary subunit
PAICS	201014_s_at	phosphoribosylaminoimidazole carboxylase, phosphoribosylaminoimidazole succinocarboxamide synthetase
FAM83D	225687_at	family with sequence similarity 83, member D
RPF2	225866_at	ribosome production factor 2 homolog (S. cerevisiae)
ASS1	207076_s_at	argininosuccinate synthase 1
NOP56	200875_s_at	NOP56 ribonucleoprotein homolog (yeast)
LOC729082	231808_at	hypothetical LOC729082
PDK3	206348_s_at	pyruvate dehydrogenase kinase, isozyme 3
RPS24	1555878_at	Ribosomal protein S24
CD24	208650_s_at	CD24 molecule
MSH2	209421_at	mutS homolog 2, colon cancer, nonpolyposis type 1 (E. coli)
ERCC6L	219650_at	excision repair cross-complementing rodent repair deficiency, complementation group 6-like
DIAPH3	229097_at	diaphanous homolog 3 (Drosophila)
CACYBP	210691_s_at	calcyclin binding protein
KIAA0020	203712_at	KIAA0020
GUF1	218884_s_at	GUF1 GTPase homolog (S. cerevisiae)
POLR3G	206653_at	polymerase (RNA) III (DNA directed) polypeptide G (32kD)
SPC25	209891_at	SPC25, NDC80 kinetochore complex component, homolog (S. cerevisiae)
PDSS1	220865_s_at	prenyl (decaprenyl) diphosphate synthase, subunit 1
HSPA4	211015_s_at	heat shock 70kDa protein 4
MTHFD1	202309_at	methylenetetrahydrofolate dehydrogenase (NADP+ dependent) 1, methenyltetrahydrofolate cyclohydrolase, formyltetrahydrofolate synthetase
DDX21	208152_s_at	DEAD (Asp-Glu-Ala-Asp) box polypeptide 21
KIF23	204709_s_at	kinesin family member 23
ATP6V0A2	205704_s_at	ATPase, H+ transporting, lysosomal V0 subunit a2
SBNO1	218737_at	strawberry notch homolog 1 (Drosophila)
KCNK5	219615_s_at	potassium channel, subfamily K, member 5
QRSL1	218949_s_at	glutaminyl-tRNA synthase (glutamine-hydrolyzing)-like 1
TGIF1	203313_s_at	TGFB-induced factor homeobox 1
NOL11	221970_s_at	nucleolar protein 11
CCNB1	228729_at	cyclin B1
FAM60A	223038_s_at	family with sequence similarity 60, member A
TRIM59	235476_at	tripartite motif-containing 59
LARS	222428_s_at	leucyl-tRNA synthetase
SEL1L3	212314_at	sel-1 suppressor of lin-12-like 3 (C. elegans)
RFWD3	218564_at	ring finger and WD repeat domain 3
SRFBP1	241734_at	serum response factor binding protein 1
DUSP5	209457_at	dual specificity phosphatase 5
AURKA	208079_s_at	aurora kinase A
TK1	1554408_a_at	thymidine kinase 1, soluble
F11R	223000_s_at	F11 receptor
NUP50	222583_s_at	nucleoporin 50kDa
CHEK2	210416_s_at	CHK2 checkpoint homolog (S. pombe)
GPATCH4	224634_at	G patch domain containing 4
EPCAM	201839_s_at	epithelial cell adhesion molecule
C1orf112	220840_s_at	chromosome 1 open reading frame 112
HPRT1	202854_at	hypoxanthine phosphoribosyltransferase 1
C1orf43	1555225_at	chromosome 1 open reading frame 43
AASS	210852_s_at	aminoadipate-semialdehyde synthase
BID	204493_at	BH3 interacting domain death agonist
COQ2	213379_at	coenzyme Q2 homolog, prenyltransferase (yeast)
ATG10	223677_at	ATG10 autophagy related 10 homolog (S. cerevisiae)
BUB1	209642_at	budding uninhibited by benzimidazoles 1 homolog (yeast)
G3BP1	242422_at	GTPase activating protein (SH3 domain) binding protein 1
TGS1	219231_at	trimethylguanosine synthase 1
SLCO4C1	222071_s_at	solute carrier organic anion transporter family, member 4C1
TRIP13	204033_at	thyroid hormone receptor interactor 13
RAD18	224200_s_at	RAD18 homolog (S. cerevisiae)
MCM4	222037_at	minichromosome maintenance complex component 4
SYNCRIP	217834_s_at	synaptotagmin binding, cytoplasmic RNA interacting protein
IPO5	211955_at	importin 5
CEBPZ	203341_at	CCAAT/enhancer binding protein (C/EBP), zeta
XPOT	212160_at	exportin, tRNA (nuclear export receptor for tRNAs)
CHEK1	205393_s_at	CHK1 checkpoint homolog (S. pombe)
NAA50	222393_s_at	N(alpha)-acetyltransferase 50, NatE catalytic subunit
CCNE1	213523_at	cyclin E1
TWISTNB	226784_at	TWIST neighbor
AEN	219361_s_at	apoptosis enhancing nuclease
SLC31A1	203971_at	solute carrier family 31 (copper transporters), member 1
F2RL1	213506_at	coagulation factor II (thrombin) receptor-like 1
AMD1	201196_s_at	adenosylmethionine decarboxylase 1
RNF125	235199_at	ring finger protein 125
HAT1	203138_at	histone acetyltransferase 1
UTP14A	221514_at	UTP14, U3 small nucleolar ribonucleoprotein, homolog A (yeast)
UTP15	228050_at	UTP15, U3 small nucleolar ribonucleoprotein, homolog (S. cerevisiae)
C6orf211	218195_at	chromosome 6 open reading frame 211
BMPR1A	213578_at	bone morphogenetic protein receptor, type IA
CDC25A	1555772_a_at	cell division cycle 25 homolog A (S. pombe)
EIF5	208290_s_at	eukaryotic translation initiation factor 5
EMB	226789_at	embigin
DEPDC1B	226980_at	DEP domain containing 1B
MAL2	224650_at	mal, T-cell differentiation protein 2
TOMM70A	201512_s_at	translocase of outer mitochondrial membrane 70 homolog A (S. cerevisiae)
GRTP1	229377_at	growth hormone regulated TBC protein 1
PHF17	225816_at	PHD finger protein 17
CCNC	201955_at	cyclin C
CENPN	219555_s_at	centromere protein N
PLA2G12A	221027_s_at	phospholipase A2, group XIIA
RAD51AP1	204146_at	RAD51 associated protein 1
NUP155	206550_s_at	nucleoporin 155kDa
SHQ1	219083_at	SHQ1 homolog (S. cerevisiae)
BNIP2	209308_s_at	BCL2/adenovirus E1B 19kDa interacting protein 2
DKC1	201478_s_at	dyskeratosis congenita 1, dyskerin
SMC6	236535_at	structural maintenance of chromosomes 6
HSPE1	205133_s_at	heat shock 10kDa protein 1 (chaperonin 10)
NFXL1	227220_at	nuclear transcription factor, X-box binding-like 1
CDYL	203100_s_at	chromodomain protein, Y-like
NUDCD1	225439_at	NudC domain containing 1
VANGL1	219330_at	vang-like 1 (van gogh, Drosophila)
CYP20A1	219565_at	cytochrome P450, family 20, subfamily A, polypeptide 1
CLDN6	237810_at	claudin 6
MARVELD2	235141_at	MARVEL domain containing 2
SNX5	229980_s_at	sorting nexin 5
LARP4	214155_s_at	La ribonucleoprotein domain family, member 4
C12orf45	226349_at	chromosome 12 open reading frame 45
GMNN	218350_s_at	geminin, DNA replication inhibitor
EPT1	1555274_a_at	ethanolaminephosphotransferase 1 (CDP-ethanolamine-specific)
GJC1	208460_at	gap junction protein, gamma 1, 45kDa
SLC39A14	212110_at	solute carrier family 39 (zinc transporter), member 14
DPPA4	232985_s_at	developmental pluripotency associated 4
PMAIP1	204286_s_at	phorbol-12-myristate-13-acetate-induced protein 1
FAM199X	227133_at	family with sequence similarity 199, X-linked
BUB1B	203755_at	budding uninhibited by benzimidazoles 1 homolog beta (yeast)
RAD1	235253_at	RAD1 homolog (S. pombe)
ARID3B	218964_at	AT rich interactive domain 3B (BRIGHT-like)
ENPP5	227803_at	ectonucleotide pyrophosphatase/phosphodiesterase 5 (putative)
PUS7	218984_at	pseudouridylate synthase 7 homolog (S. cerevisiae)
TMEM33	222642_s_at	transmembrane protein 33
TIMM8A	205217_at	translocase of inner mitochondrial membrane 8 homolog A (yeast)
MND1	223700_at	meiotic nuclear divisions 1 homolog (S. cerevisiae)
TSTD1	226482_s_at	thiosulfate sulfurtransferase (rhodanese)-like domain containing 1
ORC5	211212_s_at	origin recognition complex, subunit 5
CXADR	239155_at	coxsackie virus and adenovirus receptor
TXLNG	219969_at	taxilin gamma
LYAR	223413_s_at	Ly1 antibody reactive homolog (mouse)
BTBD7	220297_at	BTB (POZ) domain containing 7
SLC7A3	230597_at	solute carrier family 7 (cationic amino acid transporter, y+ system), member 3
IDE	217496_s_at	insulin-degrading enzyme
SLC35F2	218826_at	solute carrier family 35, member F2
ANAPC1	231973_s_at	anaphase promoting complex subunit 1
PPIH	204228_at	peptidylprolyl isomerase H (cyclophilin H)
NLK	222590_s_at	nemo-like kinase
OXNAD1	227686_at	oxidoreductase NAD-binding domain containing 1
STX3	209238_at	syntaxin 3
MTA3	223311_s_at	metastasis associated 1 family, member 3
CBS	212816_s_at	cystathionine-beta-synthase
PDLIM1	208690_s_at	PDZ and LIM domain 1
CCDC58	235244_at	coiled-coil domain containing 58
PLXDC2	227276_at	plexin domain containing 2
EIF2S2	208726_s_at	eukaryotic translation initiation factor 2, subunit 2 beta, 38kDa
SLC38A4	220786_s_at	solute carrier family 38, member 4
NUP37	218622_at	nucleoporin 37kDa
LSG1	221536_s_at	large subunit GTPase 1 homolog (S. cerevisiae)
USP28	231837_at	ubiquitin specific peptidase 28
GALNT7	222587_s_at	UDP-N-acetyl-alpha-D-galactosamine:polypeptide N-acetylgalactosaminyltransferase 7 (GalNAc-T7)
EXOSC1	222609_s_at	exosome component 1
PPAT	209433_s_at	phosphoribosyl pyrophosphate amidotransferase
TSR1	221987_s_at	TSR1, 20S rRNA accumulation, homolog (S. cerevisiae)
DPH3	225195_at	DPH3, KTI11 homolog (S. cerevisiae)
FANCD2	242560_at	Fanconi anemia, complementation group D2
TEX15	232760_at	testis expressed 15
TPM4	1567107_s_at	tropomyosin 4
NIP7	223397_s_at	nuclear import 7 homolog (S. cerevisiae)
PRIM1	205053_at	primase, DNA, polypeptide 1 (49kDa)
GPD2	210007_s_at	glycerol-3-phosphate dehydrogenase 2 (mitochondrial)
JPH1	229139_at	junctophilin 1
ROR1	232060_at	receptor tyrosine kinase-like orphan receptor 1
AGTRAP	1555736_a_at	angiotensin II receptor-associated protein
L1TD1	219955_at	LINE-1 type transposase domain containing 1
PRMT3	213320_at	protein arginine methyltransferase 3
WAPAL	212264_s_at	wings apart-like homolog (Drosophila)
COCH	1554242_a_at	coagulation factor C homolog, cochlin (Limulus polyphemus)
LSR	208190_s_at	lipolysis stimulated lipoprotein receptor
SRSF10	206095_s_at	serine/arginine-rich splicing factor 10
ARHGAP12	207606_s_at	Rho GTPase activating protein 12
AP1S2	228415_at	adaptor-related protein complex 1, sigma 2 subunit
NCBP2	201521_s_at	nuclear cap binding protein subunit 2, 20kDa
RALA	214435_x_at	v-ral simian leukemia viral oncogene homolog A (ras related)
NDUFAF4	219006_at	NADH dehydrogenase (ubiquinone) 1 alpha subcomplex, assembly factor 4
MRPL15	218027_at	mitochondrial ribosomal protein L15
MYO5C	218966_at	myosin VC
ARFGEF1	216266_s_at	ADP-ribosylation factor guanine nucleotide-exchange factor 1(brefeldin A-inhibited)
PLA2G16	209581_at	phospholipase A2, group XVI
SLC39A8	209267_s_at	solute carrier family 39 (zinc transporter), member 8
SNHG12	228990_at	small nucleolar RNA host gene 12 (non-protein coding)
OSGIN2	1554414_a_at	oxidative stress induced growth inhibitor family member 2
CENPL	232065_x_at	centromere protein L
C4orf43	218513_at	chromosome 4 open reading frame 43
MCM10	220651_s_at	minichromosome maintenance complex component 10
TJP2	202085_at	tight junction protein 2 (zona occludens 2)
B4GALT4	210540_s_at	UDP-Gal:betaGlcNAc beta 1,4- galactosyltransferase, polypeptide 4
TPD52	201689_s_at	tumor protein D52
INTS6	235283_at	integrator complex subunit 6
SEMA6A	225660_at	sema domain, transmembrane domain (TM), and cytoplasmic domain, (semaphorin) 6A
UGP2	205480_s_at	UDP-glucose pyrophosphorylase 2
PPP1R3B	222662_at	protein phosphatase 1, regulatory (inhibitor) subunit 3B
TAF4B	235020_at	TAF4b RNA polymerase II, TATA box binding protein (TBP)-associated factor, 105kDa
C1QBP	208910_s_at	complement component 1, q subcomponent binding protein
ZFP42	243161_x_at	zinc finger protein 42 homolog (mouse)
TNNT1	213201_s_at	troponin T type 1 (skeletal, slow)
WDR1	210935_s_at	WD repeat domain 1
PAK1	209615_s_at	p21 protein (Cdc42/Rac)-activated kinase 1
TMX1	208097_s_at	thioredoxin-related transmembrane protein 1
WDR20	227541_at	WD repeat domain 20
TMEM48	218073_s_at	transmembrane protein 48
ARHGAP18	225171_at	Rho GTPase activating protein 18
IGF2BP3	216493_s_at	insulin-like growth factor 2 mRNA binding protein 3
CEBPG	204203_at	CCAAT/enhancer binding protein (C/EBP), gamma
TMEM30B	213285_at	transmembrane protein 30B
PRPS1	208447_s_at	phosphoribosyl pyrophosphate synthetase 1
HSPA9	200692_s_at	heat shock 70kDa protein 9 (mortalin)
GCLC	202923_s_at	glutamate-cysteine ligase, catalytic subunit
NCAPG2	219588_s_at	non-SMC condensin II complex, subunit G2
EPPK1	232164_s_at	epiplakin 1
RIF1	214700_x_at	RAP1 interacting factor homolog (yeast)
MST4	224407_s_at	serine/threonine protein kinase MST4
FOXA3	228463_at	forkhead box A3
USP53	230083_at	ubiquitin specific peptidase 53
DNMT3B	220668_s_at	DNA (cytosine-5-)-methyltransferase 3 beta
NUP35	225470_at	nucleoporin 35kDa
WEE1	212533_at	WEE1 homolog (S. pombe)
======= 0002 =======
NOP10	217962_at	NOP10 ribonucleoprotein homolog (yeast)
APBB2	213419_at	amyloid beta (A4) precursor protein-binding, family B, member 2
LSM5	202904_s_at	LSM5 homolog, U6 small nuclear RNA associated (S. cerevisiae)
TNNI3	205742_at	troponin I type 3 (cardiac)
HDAC8	223908_at	histone deacetylase 8
TSPAN2	227236_at	tetraspanin 2
EEF1E1	213907_at	Eukaryotic translation elongation factor 1 epsilon 1
GEMIN6	219539_at	gem (nuclear organelle) associated protein 6
ATL3	223452_s_at	atlastin GTPase 3
TCEB1	202824_s_at	transcription elongation factor B (SIII), polypeptide 1 (15kDa, elongin C)
TMEM167A	226276_at	transmembrane protein 167A
ZDHHC2	222730_s_at	zinc finger, DHHC-type containing 2
ACSL4	202422_s_at	acyl-CoA synthetase long-chain family member 4
NCRNA00292	235126_at	non-protein coding RNA 292
ACOT13	204565_at	acyl-CoA thioesterase 13
GCA	203765_at	grancalcin, EF-hand calcium binding protein
CMC1	228283_at	COX assembly mitochondrial protein homolog (S. cerevisiae)
DIAPH2	205603_s_at	diaphanous homolog 2 (Drosophila)
MED7	204349_at	mediator complex subunit 7
COBL	213050_at	cordon-bleu homolog (mouse)
PROCR	203650_at	protein C receptor, endothelial
SRD5A3	218800_at	steroid 5 alpha-reductase 3
PDGFRL	205226_at	platelet-derived growth factor receptor-like
TRIM37	1554001_at	tripartite motif-containing 37
C12orf5	219099_at	chromosome 12 open reading frame 5
KIAA0391	202713_s_at	KIAA0391
MYL12A	201319_at	myosin, light chain 12A, regulatory, non-sarcomeric
SIRT5	219185_at	sirtuin 5
PQLC3	225579_at	PQ loop repeat containing 3
STX6	212800_at	syntaxin 6
GADD45GIP1	212891_s_at	growth arrest and DNA-damage-inducible, gamma interacting protein 1
GULP1	215913_s_at	GULP, engulfment adaptor PTB domain containing 1
CHMP2B	202537_s_at	chromatin modifying protein 2B
UTF1	208275_x_at	undifferentiated embryonic cell transcription factor 1
CTSC	225646_at	cathepsin C
METTL11A	223369_at	methyltransferase like 11A
CDC37L1	219343_at	cell division cycle 37 homolog (S. cerevisiae)-like 1
RIT1	209882_at	Ras-like without CAAX 1
C10orf125	230259_at	chromosome 10 open reading frame 125
SLC27A2	205768_s_at	solute carrier family 27 (fatty acid transporter), member 2
TFDP2	203588_s_at	transcription factor Dp-2 (E2F dimerization partner 2)
PDGFA	205463_s_at	platelet-derived growth factor alpha polypeptide
CISD1	218597_s_at	CDGSH iron sulfur domain 1
PPPDE2	212527_at	PPPDE peptidase domain containing 2
SSSCA1	203114_at	Sjogren syndrome/scleroderma autoantigen 1
HBS1L	209314_s_at	HBS1-like (S. cerevisiae)
MCPH1	228778_at	microcephalin 1
TMED5	202195_s_at	transmembrane emp24 protein transport domain containing 5
C17orf104	1562484_at	chromosome 17 open reading frame 104
KBTBD8	239835_at	kelch repeat and BTB (POZ) domain containing 8
BCAT1	214452_at	branched chain amino-acid transaminase 1, cytosolic
BAG4	219624_at	BCL2-associated athanogene 4
TXNRD1	201266_at	thioredoxin reductase 1
RTN4IP1	1555679_a_at	reticulon 4 interacting protein 1
STEAP2	225871_at	six transmembrane epithelial antigen of the prostate 2
PIAS2	37433_at	protein inhibitor of activated STAT, 2
CLN8	222874_s_at	ceroid-lipofuscinosis, neuronal 8 (epilepsy, progressive with mental retardation)
SAT1	213988_s_at	spermidine/spermine N1-acetyltransferase 1
RPL22L1	225541_at	ribosomal protein L22-like 1
DEPDC7	228293_at	DEP domain containing 7
FBXO22	225737_s_at	F-box protein 22
MAP3K5	203837_at	mitogen-activated protein kinase kinase kinase 5
GGCX	214005_at	gamma-glutamyl carboxylase
OCLN	209925_at	occludin
KLHL7	220238_s_at	kelch-like 7 (Drosophila)
TM2D2	224413_s_at	TM2 domain containing 2
NR5A2	208343_s_at	nuclear receptor subfamily 5, group A, member 2
ETV4	211603_s_at	ets variant 4
PYCARD	221666_s_at	PYD and CARD domain containing
GABRB3	205850_s_at	gamma-aminobutyric acid (GABA) A receptor, beta 3
GTF2F2	209595_at	general transcription factor IIF, polypeptide 2, 30kDa
ABCB7	209620_s_at	ATP-binding cassette, sub-family B (MDR/TAP), member 7
LYPLA1	212449_s_at	lysophospholipase I
CCRN4L	1554283_at	CCR4 carbon catabolite repression 4-like (S. cerevisiae)
UBE2T	223229_at	ubiquitin-conjugating enzyme E2T (putative)
COL9A3	204724_s_at	collagen, type IX, alpha 3
PSMB10	202659_at	proteasome (prosome, macropain) subunit, beta type, 10
ELL2	226099_at	elongation factor, RNA polymerase II, 2
SSR1	200890_s_at	signal sequence receptor, alpha
EBNA1BP2	201323_at	EBNA1 binding protein 2
ADK	204119_s_at	adenosine kinase
G3BP2	206383_s_at	GTPase activating protein (SH3 domain) binding protein 2
PPP2R1B	222351_at	protein phosphatase 2, regulatory subunit A, beta
GCLM	203925_at	glutamate-cysteine ligase, modifier subunit
TCEA1	216241_s_at	transcription elongation factor A (SII), 1
KLHL4	214591_at	kelch-like 4 (Drosophila)
---	235466_s_at	---
ZCCHC10	1559399_s_at	zinc finger, CCHC domain containing 10
UPP1	203234_at	uridine phosphorylase 1
SKP2	210567_s_at	S-phase kinase-associated protein 2 (p45)
FAM82B	218549_s_at	family with sequence similarity 82, member B
FXYD5	224252_s_at	FXYD domain containing ion transport regulator 5
PCYT1B	206751_s_at	phosphate cytidylyltransferase 1, choline, beta
EHD4	209536_s_at	EH-domain containing 4
TMEM64	225974_at	transmembrane protein 64
CDS1	205709_s_at	CDP-diacylglycerol synthase (phosphatidate cytidylyltransferase) 1
COQ10B	219397_at	coenzyme Q10 homolog B (S. cerevisiae)
GPR160	223423_at	G protein-coupled receptor 160
PDCD2L	224467_s_at	programmed cell death 2-like
ALDH1B1	209646_x_at	aldehyde dehydrogenase 1 family, member B1
---	214116_at	---
TLCD1	227804_at	TLC domain containing 1
SGK1	201739_at	serum/glucocorticoid regulated kinase 1
TAGLN2	200916_at	transgelin 2
OSTF1	204479_at	osteoclast stimulating factor 1
TCF15	207306_at	transcription factor 15 (basic helix-loop-helix)
IFI30	201422_at	interferon, gamma-inducible protein 30
RPRM	219370_at	reprimo, TP53 dependent G2 arrest mediator candidate
TNFRSF12A	218368_s_at	tumor necrosis factor receptor superfamily, member 12A
RAD54B	220549_at	RAD54 homolog B (S. cerevisiae)
C5orf22	1552660_a_at	chromosome 5 open reading frame 22
ME2	210154_at	malic enzyme 2, NAD(+)-dependent, mitochondrial
ATPIF1	218671_s_at	ATPase inhibitory factor 1
PMF1	202337_at	polyamine-modulated factor 1
CTDSPL	201906_s_at	CTD (carboxy-terminal domain, RNA polymerase II, polypeptide A) small phosphatase-like
---	230466_s_at	---
GRSF1	201520_s_at	G-rich RNA sequence binding factor 1
PITPNC1	219155_at	phosphatidylinositol transfer protein, cytoplasmic 1
OAT	201599_at	ornithine aminotransferase
DPPA2	240301_at	developmental pluripotency associated 2
SOD2	216841_s_at	superoxide dismutase 2, mitochondrial
SYPL1	201259_s_at	synaptophysin-like 1
GCNT2	230788_at	glucosaminyl (N-acetyl) transferase 2, I-branching enzyme (I blood group)
BICD1	1554020_at	bicaudal D homolog 1 (Drosophila)
NPC2	200701_at	Niemann-Pick disease, type C2
FABP5	202345_s_at	fatty acid binding protein 5 (psoriasis-associated)
STEAP1	205542_at	six transmembrane epithelial antigen of the prostate 1
CDK7	211297_s_at	cyclin-dependent kinase 7
LOC100507315 /// PPP2R5C	214083_at	hypothetical LOC100507315 /// protein phosphatase 2, regulatory subunit B', gamma
GFM2	231918_s_at	G elongation factor, mitochondrial 2
BOLA3	227291_s_at	bolA homolog 3 (E. coli)
ZNF770	238687_x_at	zinc finger protein 770
PPAP2A	210946_at	phosphatidic acid phosphatase type 2A
ASAH1	213902_at	N-acylsphingosine amidohydrolase (acid ceramidase) 1
INHBA	227140_at	inhibin, beta A
PNO1	242905_at	partner of NOB1 homolog (S. cerevisiae)
PGK1	227068_at	phosphoglycerate kinase 1
PYGL	202990_at	phosphorylase, glycogen, liver
HMOX1	203665_at	heme oxygenase (decycling) 1
CLCC1	207855_s_at	chloride channel CLIC-like 1
NXT2	209628_at	nuclear transport factor 2-like export factor 2
CD9	201005_at	CD9 molecule
SLC39A1	217778_at	solute carrier family 39 (zinc transporter), member 1
C3orf38	229174_at	chromosome 3 open reading frame 38
SEPHS1	208941_s_at	selenophosphate synthetase 1
SIGIRR	218921_at	single immunoglobulin and toll-interleukin 1 receptor (TIR) domain
RABGAP1L	213982_s_at	RAB GTPase activating protein 1-like
FHL2	202949_s_at	four and a half LIM domains 2
RPS6KA1	203379_at	ribosomal protein S6 kinase, 90kDa, polypeptide 1
PHLDA1	217996_at	pleckstrin homology-like domain, family A, member 1
IFNAR2	204785_x_at	interferon (alpha, beta and omega) receptor 2
TIMP4	206243_at	TIMP metallopeptidase inhibitor 4
ACP6	218795_at	acid phosphatase 6, lysophosphatidic
MYOCD	237206_at	myocardin
GPX1	200736_s_at	glutathione peroxidase 1
RRAS2	208456_s_at	related RAS viral (r-ras) oncogene homolog 2
GLS2	205531_s_at	glutaminase 2 (liver, mitochondrial)
MRPL35	222775_s_at	mitochondrial ribosomal protein L35
NANOS1	228523_at	nanos homolog 1 (Drosophila)
CNIH4	218728_s_at	cornichon homolog 4 (Drosophila)
NQO2	203814_s_at	NAD(P)H dehydrogenase, quinone 2
PTPLA	219654_at	protein tyrosine phosphatase-like (proline instead of catalytic arginine), member A
KATNA1	205526_s_at	katanin p60 (ATPase-containing) subunit A 1
ADSL	210250_x_at	adenylosuccinate lyase
VCL	200931_s_at	vinculin
MFAP3L	205442_at	microfibrillar-associated protein 3-like
MOSPD1	1557455_s_at	motile sperm domain containing 1
MBP	210136_at	myelin basic protein
TPM2	204083_s_at	tropomyosin 2 (beta)
TKT	228205_at	transketolase
FBLIM1	1554795_a_at	filamin binding LIM protein 1
CHST7	206756_at	carbohydrate (N-acetylglucosamine 6-O) sulfotransferase 7
PRKCQ	210038_at	protein kinase C, theta
GHITM	1554510_s_at	growth hormone inducible transmembrane protein
HEATR1	1556348_at	HEAT repeat containing 1
CISD2	226686_at	CDGSH iron sulfur domain 2
PRKAA1	209799_at	protein kinase, AMP-activated, alpha 1 catalytic subunit
KCNS3	205968_at	potassium voltage-gated channel, delayed-rectifier, subfamily S, member 3
PIPOX	221605_s_at	pipecolic acid oxidase
TNNC1	209904_at	troponin C type 1 (slow)
DDX58	218943_s_at	DEAD (Asp-Glu-Ala-Asp) box polypeptide 58
GALNT3	203397_s_at	UDP-N-acetyl-alpha-D-galactosamine:polypeptide N-acetylgalactosaminyltransferase 3 (GalNAc-T3)
GRB10	210999_s_at	growth factor receptor-bound protein 10
CDC25C	217010_s_at	cell division cycle 25 homolog C (S. pombe)
SYNJ2	210612_s_at	synaptojanin 2
EPB41L5	229292_at	erythrocyte membrane protein band 4.1 like 5
ANXA5	200782_at	annexin A5
EGLN3	219232_s_at	egl nine homolog 3 (C. elegans)
TNFAIP8	208296_x_at	tumor necrosis factor, alpha-induced protein 8
SIP1	205063_at	survival of motor neuron protein interacting protein 1
CASP3	202763_at	caspase 3, apoptosis-related cysteine peptidase
INVS	211055_s_at	inversin
IER3	201631_s_at	immediate early response 3
LCK	204891_s_at	lymphocyte-specific protein tyrosine kinase
DNAJB6	209015_s_at	DnaJ (Hsp40) homolog, subfamily B, member 6
MCFD2	212246_at	multiple coagulation factor deficiency 2
VAMP3	201337_s_at	vesicle-associated membrane protein 3 (cellubrevin)
SHC1	214853_s_at	SHC (Src homology 2 domain containing) transforming protein 1
TMOD3	223078_s_at	tropomodulin 3 (ubiquitous)
FLT1	226497_s_at	fms-related tyrosine kinase 1 (vascular endothelial growth factor/vascular permeability factor receptor)
FAM169A	213954_at	family with sequence similarity 169, member A
PHLDA2	209803_s_at	pleckstrin homology-like domain, family A, member 2
MRPL18	217907_at	mitochondrial ribosomal protein L18
RRM2B	223342_at	ribonucleotide reductase M2 B (TP53 inducible)
FXN	205565_s_at	frataxin
SH2B3	203320_at	SH2B adaptor protein 3
SOCS6	206020_at	suppressor of cytokine signaling 6
FSTL1	208782_at	follistatin-like 1
SLC38A6	214830_at	solute carrier family 38, member 6
PCYT1A	204210_s_at	phosphate cytidylyltransferase 1, choline, alpha
HSPB11	203960_s_at	heat shock protein family B (small), member 11
C8orf38	235509_at	chromosome 8 open reading frame 38
FAM126A	231396_s_at	family with sequence similarity 126, member A
======= 0003 =======
DENND2A	221886_at	DENN/MADD domain containing 2A
SMARCD3	204099_at	SWI/SNF related, matrix associated, actin dependent regulator of chromatin, subfamily d, member 3
SERINC1	208671_at	serine incorporator 1
PNMA2	209598_at	paraneoplastic antigen MA2
NDN	209550_at	necdin homolog (mouse)
SLC39A6	202089_s_at	solute carrier family 39 (zinc transporter), member 6
TCF12	238041_at	transcription factor 12
ZNF706	227132_at	zinc finger protein 706
ZNF25	228185_at	zinc finger protein 25
KIAA2022	244370_at	KIAA2022
EPS8	202609_at	epidermal growth factor receptor pathway substrate 8
CCPG1	222156_x_at	cell cycle progression 1
TRPS1	218502_s_at	trichorhinophalangeal syndrome I
MTCH2	222403_at	mitochondrial carrier homolog 2 (C. elegans)
MBD5	227839_at	methyl-CpG binding domain protein 5
PHF20L1	231967_at	PHD finger protein 20-like 1
TMOD2	226186_at	tropomodulin 2 (neuronal)
TKTL1	214183_s_at	transketolase-like 1
CBX4	227558_at	chromobox homolog 4
NTRK3	215311_at	neurotrophic tyrosine kinase, receptor, type 3
SKA2	225684_at	spindle and kinetochore associated complex subunit 2
KLHDC8A	222871_at	kelch domain containing 8A
MLLT4	238871_at	myeloid/lymphoid or mixed-lineage leukemia (trithorax homolog, Drosophila); translocated to, 4
PKIA	226864_at	protein kinase (cAMP-dependent, catalytic) inhibitor alpha
HES6	226446_at	hairy and enhancer of split 6 (Drosophila)
PDE1A	231213_at	phosphodiesterase 1A, calmodulin-dependent
ATXN1	203232_s_at	ataxin 1
HCFC2	235264_at	host cell factor C2
GLRB	205280_at	glycine receptor, beta
EPHB2	209589_s_at	EPH receptor B2
RB1	203132_at	retinoblastoma 1
MXI1	202364_at	MAX interactor 1
ARMCX3	222444_at	armadillo repeat containing, X-linked 3
NR4A2	216248_s_at	nuclear receptor subfamily 4, group A, member 2
LGALS8	208933_s_at	lectin, galactoside-binding, soluble, 8
RNASEL	229285_at	ribonuclease L (2',5'-oligoisoadenylate synthetase-dependent)
FAM149B1	213463_s_at	family with sequence similarity 149, member B1
FAM172A	212936_at	family with sequence similarity 172, member A
PDK4	225207_at	pyruvate dehydrogenase kinase, isozyme 4
TCEAL1	204045_at	transcription elongation factor A (SII)-like 1
KIDINS220	212163_at	kinase D-interacting substrate, 220kDa
AKT3	212609_s_at	V-akt murine thymoma viral oncogene homolog 3 (protein kinase B, gamma)
BNIP3L	221478_at	BCL2/adenovirus E1B 19kDa interacting protein 3-like
SRGAP3	209794_at	SLIT-ROBO Rho GTPase activating protein 3
ELAVL3	227612_at	ELAV (embryonic lethal, abnormal vision, Drosophila)-like 3 (Hu antigen C)
MXD1	226275_at	MAX dimerization protein 1
GDI1	201864_at	GDP dissociation inhibitor 1
CRABP1	205350_at	cellular retinoic acid binding protein 1
BHLHE22	228636_at	basic helix-loop-helix family, member e22
CNRIP1	226751_at	cannabinoid receptor interacting protein 1
VCAM1	203868_s_at	vascular cell adhesion molecule 1
TSPYL4	212928_at	TSPY-like 4
SOX2OT	231898_x_at	SOX2 overlapping transcript (non-protein coding)
XPR1	226615_at	xenotropic and polytropic retrovirus receptor 1
ST8SIA4	230836_at	ST8 alpha-N-acetyl-neuraminide alpha-2,8-sialyltransferase 4
CCDC82	223301_s_at	coiled-coil domain containing 82
GPM6A	209470_s_at	glycoprotein M6A
KLHL8	242648_at	kelch-like 8 (Drosophila)
GART	230766_at	phosphoribosylglycinamide formyltransferase, phosphoribosylglycinamide synthetase, phosphoribosylaminoimidazole synthetase
TSC22D3	208763_s_at	TSC22 domain family, member 3
CAMK2N1	218309_at	calcium/calmodulin-dependent protein kinase II inhibitor 1
MBD2	202484_s_at	methyl-CpG binding domain protein 2
FMN2	223618_at	formin 2
PPP1R14C	226907_at	protein phosphatase 1, regulatory (inhibitor) subunit 14C
SAP18	208741_at	Sin3A-associated protein, 18kDa
UBE2QL1	226612_at	ubiquitin-conjugating enzyme E2Q family-like 1
LOC100192378	1559965_at	hypothetical LOC100192378
MTUS1	212096_s_at	microtubule associated tumor suppressor 1
KLHL24	226158_at	kelch-like 24 (Drosophila)
SLIT3	203813_s_at	slit homolog 3 (Drosophila)
NELL2	203413_at	NEL-like 2 (chicken)
PTPRN2	203029_s_at	protein tyrosine phosphatase, receptor type, N polypeptide 2
PHACTR3	227949_at	phosphatase and actin regulator 3
ST7L	236123_at	Suppression of tumorigenicity 7 like
AASDHPPT	202169_s_at	aminoadipate-semialdehyde dehydrogenase-phosphopantetheinyl transferase
AFF3	227198_at	AF4/FMR2 family, member 3
NFASC	213438_at	neurofascin
RIMS3	204730_at	regulating synaptic membrane exocytosis 3
SEC62	1552789_at	SEC62 homolog (S. cerevisiae)
GSK3B	226183_at	glycogen synthase kinase 3 beta
PEG10	212094_at	paternally expressed 10
C11orf70	224463_s_at	chromosome 11 open reading frame 70
GRIA3	230144_at	glutamate receptor, ionotrophic, AMPA 3
MEGF9	212830_at	multiple EGF-like-domains 9
SYT4	223529_at	synaptotagmin IV
FAM8A1	203420_at	family with sequence similarity 8, member A1
TUSC1	227388_at	tumor suppressor candidate 1
BMPR1B	229975_at	bone morphogenetic protein receptor, type IB
LHFP	218656_s_at	lipoma HMGIC fusion partner
LRCH2	227688_at	leucine-rich repeats and calponin homology (CH) domain containing 2
JAKMIP2	205889_s_at	janus kinase and microtubule interacting protein 2
LZTFL1	218437_s_at	leucine zipper transcription factor-like 1
OXR1	222553_x_at	oxidation resistance 1
KLHL9	213117_at	kelch-like 9 (Drosophila)
DKK2	219908_at	dickkopf homolog 2 (Xenopus laevis)
NRN1	218625_at	neuritin 1
NR2F1	209506_s_at	nuclear receptor subfamily 2, group F, member 1
CDH10	220115_s_at	cadherin 10, type 2 (T2-cadherin)
TMEM170B	235798_at	transmembrane protein 170B
DNAJC18	238115_at	DnaJ (Hsp40) homolog, subfamily C, member 18
BTG1	200921_s_at	B-cell translocation gene 1, anti-proliferative
GPR56	212070_at	G protein-coupled receptor 56
CRISPLD2	221541_at	cysteine-rich secretory protein LCCL domain containing 2
GPX7	213170_at	glutathione peroxidase 7
YIPF5	224953_at	Yip1 domain family, member 5
MGP	202291_s_at	matrix Gla protein
C7orf41	226018_at	chromosome 7 open reading frame 41
BEND5	219670_at	BEN domain containing 5
ENOX1	219501_at	ecto-NOX disulfide-thiol exchanger 1
CDC42EP4	214721_x_at	CDC42 effector protein (Rho GTPase binding) 4
ELOVL2	213712_at	elongation of very long chain fatty acids (FEN1/Elo2, SUR4/Elo3, yeast)-like 2
TMX4	201581_at	thioredoxin-related transmembrane protein 4
LCOR	226520_at	ligand dependent nuclear receptor corepressor
TTYH1	219415_at	tweety homolog 1 (Drosophila)
TMEM66	200847_s_at	transmembrane protein 66
EGLN1	223046_at	egl nine homolog 1 (C. elegans)
SNCAIP	219511_s_at	synuclein, alpha interacting protein
ULK2	204062_s_at	unc-51-like kinase 2 (C. elegans)
SYT11	209197_at	synaptotagmin XI
CSRNP3	235355_at	cysteine-serine-rich nuclear protein 3
CDO1	204154_at	cysteine dioxygenase, type I
FAT4	219427_at	FAT tumor suppressor homolog 4 (Drosophila)
REEP1	204364_s_at	receptor accessory protein 1
AMPH	205257_s_at	amphiphysin
TSPAN13	217979_at	tetraspanin 13
NEFL	221916_at	neurofilament, light polypeptide
JUN	201466_s_at	jun proto-oncogene
LYST	203518_at	lysosomal trafficking regulator
SMARCE1	236016_at	SWI/SNF related, matrix associated, actin dependent regulator of chromatin, subfamily e, member 1
CASK	227156_at	calcium/calmodulin-dependent serine protein kinase (MAGUK family)
ABAT	209459_s_at	4-aminobutyrate aminotransferase
SMOC2	223235_s_at	SPARC related modular calcium binding 2
AQP1	209047_at	aquaporin 1 (Colton blood group)
B3GNT5	225612_s_at	UDP-GlcNAc:betaGal beta-1,3-N-acetylglucosaminyltransferase 5
C11orf41	235486_at	chromosome 11 open reading frame 41
NPNT	225911_at	nephronectin
ATP7A	205198_s_at	ATPase, Cu++ transporting, alpha polypeptide
ATP9A	212062_at	ATPase, class II, type 9A
ZBTB20	235308_at	zinc finger and BTB domain containing 20
PENK	213791_at	proenkephalin
IFNAR1	225669_at	interferon (alpha, beta and omega) receptor 1
ASTN1	213197_at	astrotactin 1
MLLT11	211071_s_at	myeloid/lymphoid or mixed-lineage leukemia (trithorax homolog, Drosophila); translocated to, 11
PRMT2	228722_at	protein arginine methyltransferase 2
PLEKHA6	229245_at	pleckstrin homology domain containing, family A member 6
FAM13C	1554547_at	family with sequence similarity 13, member C
RAB6B	221792_at	RAB6B, member RAS oncogene family
LAMA4	202202_s_at	laminin, alpha 4
NAV2	1556606_at	neuron navigator 2
CNPY1	1559283_a_at	canopy 1 homolog (zebrafish)
SLC1A4	209610_s_at	solute carrier family 1 (glutamate/neutral amino acid transporter), member 4
PTPRO	208121_s_at	protein tyrosine phosphatase, receptor type, O
UBE2J1	217824_at	ubiquitin-conjugating enzyme E2, J1 (UBC6 homolog, yeast)
FRY	204072_s_at	furry homolog (Drosophila)
PHF21B	1562309_s_at	PHD finger protein 21B
FAM164A	241808_at	family with sequence similarity 164, member A
INSM1	206502_s_at	insulinoma-associated 1
STX12	212111_at	syntaxin 12
MIB1	224722_at	mindbomb homolog 1 (Drosophila)
SPAG9	212468_at	sperm associated antigen 9
KLHL28	228328_at	kelch-like 28 (Drosophila)
RALYL	213967_at	RALY RNA binding protein-like
KIF1B	209234_at	kinesin family member 1B
ST8SIA1	210073_at	ST8 alpha-N-acetyl-neuraminide alpha-2,8-sialyltransferase 1
GNG2	224964_s_at	guanine nucleotide binding protein (G protein), gamma 2
PLA2G4A	210145_at	phospholipase A2, group IVA (cytosolic, calcium-dependent)
FGF9	239178_at	fibroblast growth factor 9 (glia-activating factor)
EVL	217838_s_at	Enah/Vasp-like
PCBP4	209361_s_at	poly(rC) binding protein 4
ARID4A	230141_at	AT rich interactive domain 4A (RBP1-like)
DCLK2	227666_at	doublecortin-like kinase 2
TNKS	202561_at	tankyrase, TRF1-interacting ankyrin-related ADP-ribose polymerase
TMEM106B	222787_s_at	transmembrane protein 106B
PBK	219148_at	PDZ binding kinase
TBC1D12	221858_at	TBC1 domain family, member 12
DPYSL5	222797_at	dihydropyrimidinase-like 5
DENND5B	215058_at	DENN/MADD domain containing 5B
NTRK2	221796_at	neurotrophic tyrosine kinase, receptor, type 2
PIGH	209625_at	phosphatidylinositol glycan anchor biosynthesis, class H
TUBA1A	209118_s_at	tubulin, alpha 1a
LOC100505895	229480_at	hypothetical LOC100505895
TP53INP2	224836_at	tumor protein p53 inducible nuclear protein 2
ZNF467	214746_s_at	zinc finger protein 467
GRIA1	209793_at	glutamate receptor, ionotropic, AMPA 1
CEP170	207719_x_at	centrosomal protein 170kDa
FILIP1L	204135_at	filamin A interacting protein 1-like
THSD7A	214920_at	thrombospondin, type I, domain containing 7A
ZNF250	241738_at	zinc finger protein 250
FIGF	206742_at	c-fos induced growth factor (vascular endothelial growth factor D)
ST7	207871_s_at	suppression of tumorigenicity 7
FKBP7	231130_at	FK506 binding protein 7
GDPD1	238681_at	glycerophosphodiester phosphodiesterase domain containing 1
CAMTA1	1555370_a_at	calmodulin binding transcription activator 1
FRZB	203698_s_at	frizzled-related protein
TDO2	205943_at	tryptophan 2,3-dioxygenase
SSBP2	238484_s_at	single-stranded DNA binding protein 2
ARHGEF3	218501_at	Rho guanine nucleotide exchange factor (GEF) 3
PLAT	201860_s_at	plasminogen activator, tissue
======= 0004 =======
MTMR4	214268_s_at	myotubularin related protein 4
PHF2	212726_at	PHD finger protein 2
STOX2	226822_at	storkhead box 2
MIAT	228658_at	myocardial infarction associated transcript (non-protein coding)
HS3ST3B1	227361_at	heparan sulfate (glucosamine) 3-O-sulfotransferase 3B1
SOX11	204914_s_at	SRY (sex determining region Y)-box 11
C11orf95	218641_at	chromosome 11 open reading frame 95
FXYD6	217897_at	FXYD domain containing ion transport regulator 6
C5orf13	230424_at	chromosome 5 open reading frame 13
ZNF711	228988_at	zinc finger protein 711
VANGL2	226029_at	vang-like 2 (van gogh, Drosophila)
FGFR3	204379_s_at	fibroblast growth factor receptor 3
PCDH7	228640_at	protocadherin 7
DDAH2	215537_x_at	dimethylarginine dimethylaminohydrolase 2
SOX1	237472_at	SRY (sex determining region Y)-box 1
C20orf194	225825_at	chromosome 20 open reading frame 194
CDK19	212899_at	cyclin-dependent kinase 19
CABLES2	226004_at	Cdk5 and Abl enzyme substrate 2
ZMAT1	226344_at	zinc finger, matrin-type 1
TMTC2	235775_at	transmembrane and tetratricopeptide repeat containing 2
SATB1	241365_at	SATB homeobox 1
GSTA4	235405_at	glutathione S-transferase alpha 4
IRX5	210239_at	iroquois homeobox 5
ANKRD6	204672_s_at	ankyrin repeat domain 6
C20orf112	225224_at	chromosome 20 open reading frame 112
PROX1	229376_at	prospero homeobox 1
SENP7	223444_at	SUMO1/sentrin specific peptidase 7
HIPK2	225368_at	homeodomain interacting protein kinase 2
DACH1	205471_s_at	dachshund homolog 1 (Drosophila)
ZCCHC18	230224_at	zinc finger, CCHC domain containing 18
PLXNA2	227032_at	plexin A2
NOTCH1	218902_at	notch 1
ZNF238	212774_at	zinc finger protein 238
H1FX	204805_s_at	H1 histone family, member X
PURG	235634_at	purine-rich element binding protein G
MEIS2	207480_s_at	Meis homeobox 2
RFX3	230403_at	regulatory factor X, 3 (influences HLA class II expression)
H2AFV	212205_at	H2A histone family, member V
TET2	227624_at	tet oncogene family member 2
LMF1	219136_s_at	lipase maturation factor 1
CRTC3	218648_at	CREB regulated transcription coactivator 3
HERC1	218306_s_at	hect (homologous to the E6-AP (UBE3A) carboxyl terminus) domain and RCC1 (CHC1)-like domain (RLD) 1
EFHA2	238458_at	EF-hand domain family, member A2
MEIS1	204069_at	Meis homeobox 1
VEZF1	202172_at	vascular endothelial zinc finger 1
PCDHB14	231726_at	protocadherin beta 14
PSD3	218613_at	pleckstrin and Sec7 domain containing 3
TNRC18	226691_at	trinucleotide repeat containing 18
USP47	223118_s_at	ubiquitin specific peptidase 47
NUDT16	228341_at	nudix (nucleoside diphosphate linked moiety X)-type motif 16
MLL5	223190_s_at	myeloid/lymphoid or mixed-lineage leukemia 5 (trithorax homolog, Drosophila)
ZNF362	226820_at	zinc finger protein 362
CBLB	227900_at	Cas-Br-M (murine) ecotropic retroviral transforming sequence b
ENPP2	209392_at	ectonucleotide pyrophosphatase/phosphodiesterase 2
DAAM1	216060_s_at	dishevelled associated activator of morphogenesis 1
NRCAM	204105_s_at	neuronal cell adhesion molecule
ZC3H6	227809_at	zinc finger CCCH-type containing 6
PTN	211737_x_at	pleiotrophin
KAT2B	203845_at	K(lysine) acetyltransferase 2B
SLC2A10	221024_s_at	solute carrier family 2 (facilitated glucose transporter), member 10
MN1	205330_at	meningioma (disrupted in balanced translocation) 1
NCOA6	208979_at	nuclear receptor coactivator 6
DCHS1	222101_s_at	dachsous 1 (Drosophila)
FABP7	205029_s_at	fatty acid binding protein 7, brain
PANK3	221751_at	pantothenate kinase 3
TTC28	215146_s_at	tetratricopeptide repeat domain 28
ZC3HAV1L	228280_at	zinc finger CCCH-type, antiviral 1-like
MPPED2	205413_at	metallophosphoesterase domain containing 2
NCOA1	209106_at	nuclear receptor coactivator 1
HECA	218603_at	headcase homolog (Drosophila)
PCDH8	206935_at	protocadherin 8
ASAP2	206414_s_at	ArfGAP with SH3 domain, ankyrin repeat and PH domain 2
PPP1R9A	228494_at	protein phosphatase 1, regulatory (inhibitor) subunit 9A
PTX3	206157_at	pentraxin 3, long
PHC2	200919_at	polyhomeotic homolog 2 (Drosophila)
ZFHX3	226137_at	zinc finger homeobox 3
DENND1B	219696_at	DENN/MADD domain containing 1B
MAGED1	209014_at	melanoma antigen family D, 1
PTBP2	218683_at	polypyrimidine tract binding protein 2
KBTBD11	204301_at	kelch repeat and BTB (POZ) domain containing 11
NEFM	205113_at	neurofilament, medium polypeptide
FAM19A5	229459_at	family with sequence similarity 19 (chemokine (C-C motif)-like), member A5
WNT3	229103_at	wingless-type MMTV integration site family, member 3
RARB	205080_at	retinoic acid receptor, beta
CRYZL1	1552347_at	crystallin, zeta (quinone reductase)-like 1
NEO1	225270_at	neogenin 1
BACH2	221234_s_at	BTB and CNC homology 1, basic leucine zipper transcription factor 2
DMXL2	212820_at	Dmx-like 2
CAMK1D	235626_at	calcium/calmodulin-dependent protein kinase ID
CNTN4	229084_at	contactin 4
C3orf70	242447_at	chromosome 3 open reading frame 70
MECOM	226420_at	MDS1 and EVI1 complex locus
DYNC1H1	211928_at	dynein, cytoplasmic 1, heavy chain 1
RBM4B	209497_s_at	RNA binding motif protein 4B
MEX3B	223627_at	mex-3 homolog B (C. elegans)
SOS2	212870_at	son of sevenless homolog 2 (Drosophila)
ASXL3	233536_at	additional sex combs like 3 (Drosophila)
HOXC6	206858_s_at	homeobox C6
H2AFY	214501_s_at	H2A histone family, member Y
CXXC4	229774_at	CXXC finger protein 4
EPB41	225051_at	erythrocyte membrane protein band 4.1 (elliptocytosis 1, RH-linked)
FNBP1	230389_at	formin binding protein 1
DUSP4	204014_at	dual specificity phosphatase 4
CLASP1	212752_at	cytoplasmic linker associated protein 1
ZNF703	222760_at	zinc finger protein 703
MAPK10	237413_at	mitogen-activated protein kinase 10
MMRN1	205612_at	multimerin 1
CEP97	235918_x_at	centrosomal protein 97kDa
HOXB3	228904_at	homeobox B3
HGSNAT	218017_s_at	heparan-alpha-glucosaminide N-acetyltransferase
MARCKS	225897_at	myristoylated alanine-rich protein kinase C substrate
USP3	221654_s_at	ubiquitin specific peptidase 3
TOX3	214774_x_at	TOX high mobility group box family member 3
APCDD1	225016_at	adenomatosis polyposis coli down-regulated 1
QKI	212636_at	quaking homolog, KH domain RNA binding (mouse)
KLHL29	229310_at	kelch-like 29 (Drosophila)
FNDC3A	202304_at	fibronectin type III domain containing 3A
BMPR2	231873_at	bone morphogenetic protein receptor, type II (serine/threonine kinase)
RBL2	212331_at	retinoblastoma-like 2 (p130)
HDAC4	228813_at	histone deacetylase 4
SUV420H1	222566_at	suppressor of variegation 4-20 homolog 1 (Drosophila)
AIM2	206513_at	absent in melanoma 2
SOX4	201416_at	SRY (sex determining region Y)-box 4
PLAGL1	209318_x_at	pleiomorphic adenoma gene-like 1
PCDH17	228863_at	protocadherin 17
POLK	223261_at	polymerase (DNA directed) kappa
BOC	225990_at	Boc homolog (mouse)
GUCY1B3	203817_at	guanylate cyclase 1, soluble, beta 3
ENC1	201341_at	ectodermal-neural cortex 1 (with BTB-like domain)
PPAP2B	212230_at	phosphatidic acid phosphatase type 2B
KIAA1211	227231_at	KIAA1211
PTPRD	213362_at	protein tyrosine phosphatase, receptor type, D
HOXB2	205453_at	homeobox B2
ZNF618	238444_at	zinc finger protein 618
MAB21L2	210302_s_at	mab-21-like 2 (C. elegans)
SLC1A3	202800_at	solute carrier family 1 (glial high affinity glutamate transporter), member 3
PCDH19	227282_at	protocadherin 19
ANTXR1	224694_at	anthrax toxin receptor 1
DYNC1LI2	224614_at	dynein, cytoplasmic 1, light intermediate chain 2
THAP2	223588_at	THAP domain containing, apoptosis associated protein 2
EPHA3	206070_s_at	EPH receptor A3
VASH1	1556423_at	Vasohibin 1
C7orf60	228149_at	chromosome 7 open reading frame 60
EBF1	227646_at	early B-cell factor 1
ZEB1	212764_at	zinc finger E-box binding homeobox 1
FZD3	227499_at	frizzled homolog 3 (Drosophila)
NIN	225921_at	ninein (GSK3B interacting protein)
PAX7	1556638_at	paired box 7
BCL2	203685_at	B-cell CLL/lymphoma 2
CASD1	219342_at	CAS1 domain containing 1
NCAM1	212843_at	neural cell adhesion molecule 1
ID4	209291_at	inhibitor of DNA binding 4, dominant negative helix-loop-helix protein
CHD2	228999_at	chromodomain helicase DNA binding protein 2
CXCR4	217028_at	chemokine (C-X-C motif) receptor 4
MTSS1	203037_s_at	metastasis suppressor 1
---	229380_at	---
CTNND2	209618_at	catenin (cadherin-associated protein), delta 2 (neural plakophilin-related arm-repeat protein)
SLC30A4	227193_at	solute carrier family 30 (zinc transporter), member 4
CDKN1B	209112_at	cyclin-dependent kinase inhibitor 1B (p27, Kip1)
ST8SIA2	239537_at	ST8 alpha-N-acetyl-neuraminide alpha-2,8-sialyltransferase 2
RCOR3	222605_at	REST corepressor 3
ANGPT1	205609_at	angiopoietin 1
GPC2	239422_at	glypican 2
ZNF704	235079_at	zinc finger protein 704
ZSWIM5	232336_at	zinc finger, SWIM-type containing 5
MOXD1	209708_at	monooxygenase, DBH-like 1
======= 0005 =======
ZBTB10	228562_at	zinc finger and BTB domain containing 10
WSB1	201295_s_at	WD repeat and SOCS box-containing 1
CDON	227526_at	Cdon homolog (mouse)
PHF21A	1558965_at	PHD finger protein 21A
CHD7	226123_at	chromodomain helicase DNA binding protein 7
UBXN2A	235327_x_at	UBX domain protein 2A
SERTAD2	202656_s_at	SERTA domain containing 2
NHLRC3	236953_s_at	NHL repeat containing 3
SDK2	242064_at	sidekick homolog 2 (chicken)
AKAP13	224884_at	A kinase (PRKA) anchor protein 13
C9orf64	223697_x_at	chromosome 9 open reading frame 64
GREB1	205862_at	growth regulation by estrogen in breast cancer 1
PHC3	226508_at	polyhomeotic homolog 3 (Drosophila)
DAPP1	219290_x_at	dual adaptor of phosphotyrosine and 3-phosphoinositides
UBQLN4	222252_x_at	ubiquilin 4
MID1	210694_s_at	midline 1 (Opitz/BBB syndrome)
PGAP1	220576_at	post-GPI attachment to proteins 1
DIP2A	215529_x_at	DIP2 disco-interacting protein 2 homolog A (Drosophila)
PREX1	224909_s_at	phosphatidylinositol-3,4,5-trisphosphate-dependent Rac exchange factor 1
ZFP36L1	211962_s_at	zinc finger protein 36, C3H type-like 1
RBBP6	1552329_at	retinoblastoma binding protein 6
HAUS2	220071_x_at	HAUS augmin-like complex, subunit 2
ASH1L	222667_s_at	ash1 (absent, small, or homeotic)-like (Drosophila)
ASXL1	242438_at	additional sex combs like 1 (Drosophila)
PABPN1	213046_at	poly(A) binding protein, nuclear 1
FAM63A	226062_x_at	family with sequence similarity 63, member A
FRMD4A	1560031_at	FERM domain containing 4A
IGSF3	202421_at	immunoglobulin superfamily, member 3
SOAT1	228479_at	sterol O-acyltransferase 1
FMR1	215245_x_at	fragile X mental retardation 1
FZD1	204451_at	frizzled homolog 1 (Drosophila)
ALMS1	214707_x_at	Alstrom syndrome 1
MPDZ	205079_s_at	multiple PDZ domain protein
ID2	201565_s_at	inhibitor of DNA binding 2, dominant negative helix-loop-helix protein
PGF	215179_x_at	Placental growth factor
NAPEPLD	238722_x_at	N-acyl phosphatidylethanolamine phospholipase D
ZCCHC11	212704_at	zinc finger, CCHC domain containing 11
FMNL2	226184_at	formin-like 2
AADAT	223593_at	aminoadipate aminotransferase
PRR11	232215_x_at	proline rich 11
HEY1	44783_s_at	hairy/enhancer-of-split related with YRPW motif 1
XBP1	242021_at	X-box binding protein 1
PAN2	203117_s_at	PAN2 poly(A) specific ribonuclease subunit homolog (S. cerevisiae)
ATF7IP	231825_x_at	activating transcription factor 7 interacting protein
NMT2	215743_at	N-myristoyltransferase 2
GLI3	227376_at	GLI family zinc finger 3
ADAMTS3	214913_at	ADAM metallopeptidase with thrombospondin type 1 motif, 3
POGZ	215281_x_at	pogo transposable element with ZNF domain
GAB1	229114_at	GRB2-associated binding protein 1
---	215504_x_at	---
CEP68	239442_at	centrosomal protein 68kDa
PRDX2	215067_x_at	peroxiredoxin 2
CEP290	221683_s_at	centrosomal protein 290kDa
PTCH1	209815_at	patched 1
ZNF521	226677_at	zinc finger protein 521
TCF4	212382_at	transcription factor 4
C3orf63	209285_s_at	chromosome 3 open reading frame 63
CCNG2	202770_s_at	cyclin G2
BRD8	202227_s_at	bromodomain containing 8
TSPAN18	227307_at	tetraspanin 18
FUBP1	212847_at	Far upstream element (FUSE) binding protein 1
NKTR	202380_s_at	natural killer-tumor recognition sequence
LHX2	206140_at	LIM homeobox 2
POLI	238992_at	polymerase (DNA directed) iota
RC3H2	225813_at	ring finger and CCCH-type domains 2
IGDCC4	227870_at	immunoglobulin superfamily, DCC subclass, member 4
KIAA1841	243539_at	KIAA1841
MED6	207078_at	mediator complex subunit 6
HP1BP3	224591_at	heterochromatin protein 1, binding protein 3
BAZ2B	203080_s_at	bromodomain adjacent to zinc finger domain, 2B
SEMA6D	226492_at	sema domain, transmembrane domain (TM), and cytoplasmic domain, (semaphorin) 6D
DLK1	209560_s_at	delta-like 1 homolog (Drosophila)
SERPING1	200986_at	serpin peptidase inhibitor, clade G (C1 inhibitor), member 1
FARP1	239246_at	FERM, RhoGEF (ARHGEF) and pleckstrin domain protein 1 (chondrocyte-derived)
FAM115A	204403_x_at	family with sequence similarity 115, member A
IRX3	229638_at	iroquois homeobox 3
GATA6	210002_at	GATA binding protein 6
IGFBP5	211959_at	insulin-like growth factor binding protein 5
CREBZF	225595_at	CREB/ATF bZIP transcription factor
WHSC1	209054_s_at	Wolf-Hirschhorn syndrome candidate 1
SLC25A16	210686_x_at	solute carrier family 25 (mitochondrial carrier; Graves disease autoantigen), member 16
ETNK1	231576_at	Ethanolamine kinase 1
FNBP4	242472_x_at	Formin binding protein 4
LOC100506168 /// SFPQ	214016_s_at	hypothetical LOC100506168 /// splicing factor proline/glutamine-rich
TSC22D1	215111_s_at	TSC22 domain family, member 1
EFNB2	202668_at	ephrin-B2
CFLAR	239629_at	CASP8 and FADD-like apoptosis regulator
H2AFY2	218445_at	H2A histone family, member Y2
CLIP1	242287_at	CAP-GLY domain containing linker protein 1
UNC5C	227838_at	unc-5 homolog C (C. elegans)
WLS	221958_s_at	wntless homolog (Drosophila)
CHD9	239654_at	Chromodomain helicase DNA binding protein 9
---	231403_at	---
TIA1	201448_at	TIA1 cytotoxic granule-associated RNA binding protein
EFHC1	225656_at	EF-hand domain (C-terminal) containing 1
FOXK1	226715_at	forkhead box K1
LUC7L	1557066_at	LUC7-like (S. cerevisiae)
MDM4	236814_at	Mdm4 p53 binding protein homolog (mouse)
RNF145	226077_at	ring finger protein 145
TUG1	228397_at	taurine upregulated 1 (non-protein coding)
MSI2	225237_s_at	musashi homolog 2 (Drosophila)
PUM1	201165_s_at	pumilio homolog 1 (Drosophila)
FGFR1	215404_x_at	fibroblast growth factor receptor 1
ZFYVE16	203651_at	zinc finger, FYVE domain containing 16
SRSF2IP	232597_x_at	serine/arginine-rich splicing factor 2, interacting protein
PELI1	232304_at	Pellino homolog 1 (Drosophila)
HNRPDL	212454_x_at	heterogeneous nuclear ribonucleoprotein D-like
FBLN1	202995_s_at	fibulin 1
MLL3	222415_at	myeloid/lymphoid or mixed-lineage leukemia 3
ZKSCAN1	214670_at	zinc finger with KRAB and SCAN domains 1
KIAA1958	228349_at	KIAA1958
GRIP1	235957_at	glutamate receptor interacting protein 1
NINL	207705_s_at	ninein-like
LRP4	212850_s_at	low density lipoprotein receptor-related protein 4
SFRS18	212177_at	splicing factor, arginine/serine-rich 18
C2orf67	230561_s_at	chromosome 2 open reading frame 67
LCORL	235970_at	ligand dependent nuclear receptor corepressor-like
ZNF664	224593_at	zinc finger protein 664
RAB11FIP3	228613_at	RAB11 family interacting protein 3 (class II)
ODF2	225617_at	outer dense fiber of sperm tails 2
LRP2	230863_at	low density lipoprotein receptor-related protein 2
MEX3A	236885_at	mex-3 homolog A (C. elegans)
MAP3K2	226441_at	mitogen-activated protein kinase kinase kinase 2
ZEB2	203603_s_at	zinc finger E-box binding homeobox 2
MKI67	212023_s_at	antigen identified by monoclonal antibody Ki-67
ROBO1	213194_at	roundabout, axon guidance receptor, homolog 1 (Drosophila)
GAS1	204457_s_at	growth arrest-specific 1
RSPO3	228186_s_at	R-spondin 3 homolog (Xenopus laevis)
FREM1	228233_at	FRAS1 related extracellular matrix 1
BMP5	205430_at	bone morphogenetic protein 5
CPSF6	226934_at	cleavage and polyadenylation specific factor 6, 68kDa
MALAT1	224568_x_at	metastasis associated lung adenocarcinoma transcript 1 (non-protein coding)
SCUBE3	228407_at	signal peptide, CUB domain, EGF-like 3
BDH2	235155_at	3-hydroxybutyrate dehydrogenase, type 2
PDLIM5	213684_s_at	PDZ and LIM domain 5
HNRNPA3	211929_at	heterogeneous nuclear ribonucleoprotein A3
MTUS2	214961_at	microtubule associated tumor suppressor candidate 2
RNPC3	226999_at	RNA-binding region (RNP1, RRM) containing 3
CDK6	224851_at	cyclin-dependent kinase 6
LUC7L3	242389_at	LUC7-like 3 (S. cerevisiae)
HOOK3	226395_at	hook homolog 3 (Drosophila)
CBFA2T2	238549_at	core-binding factor, runt domain, alpha subunit 2; translocated to, 2
PDGFRA	203131_at	platelet-derived growth factor receptor, alpha polypeptide
ANKRD28	1561079_at	ankyrin repeat domain 28
MLLT3	1569652_at	myeloid/lymphoid or mixed-lineage leukemia (trithorax homolog, Drosophila); translocated to, 3
RERE	200940_s_at	arginine-glutamic acid dipeptide (RE) repeats
MGEA5	223494_at	meningioma expressed antigen 5 (hyaluronidase)
SH3PXD2A	224817_at	SH3 and PX domains 2A
AGPAT4	228667_at	1-acylglycerol-3-phosphate O-acyltransferase 4 (lysophosphatidic acid acyltransferase, delta)
CEP110	242916_at	centrosomal protein 110kDa
ZBTB1	205092_x_at	zinc finger and BTB domain containing 1
RBM5	209936_at	RNA binding motif protein 5
---	228173_at	---
PTEN	233314_at	phosphatase and tensin homolog
YAF2	206238_s_at	YY1 associated factor 2
ARGLU1	227448_at	arginine and glutamate rich 1
ZMIZ1	212124_at	zinc finger, MIZ-type containing 1
SLC12A2	225835_at	solute carrier family 12 (sodium/potassium/chloride transporters), member 2
======= 0006 =======
LCP2	205269_at	lymphocyte cytosolic protein 2 (SH2 domain containing leukocyte protein of 76kDa)
MFAP5	213764_s_at	microfibrillar associated protein 5
SDC2	212154_at	syndecan 2
SLC25A30	226782_at	solute carrier family 25, member 30
MDM2	205386_s_at	Mdm2 p53 binding protein homolog (mouse)
C7orf57	1557636_a_at	chromosome 7 open reading frame 57
NT5E	203939_at	5'-nucleotidase, ecto (CD73)
CD36	206488_s_at	CD36 molecule (thrombospondin receptor)
ANXA4	201302_at	annexin A4
TES	202720_at	testis derived transcript (3 LIM domains)
RAP1A	202362_at	RAP1A, member of RAS oncogene family
COL8A1	226237_at	collagen, type VIII, alpha 1
SLC2A12	235050_at	solute carrier family 2 (facilitated glucose transporter), member 12
ANKRD1	206029_at	ankyrin repeat domain 1 (cardiac muscle)
MAMDC2	228885_at	MAM domain containing 2
ELTD1	219134_at	EGF, latrophilin and seven transmembrane domain containing 1
UBR5	1555888_at	Ubiquitin protein ligase E3 component n-recognin 5
TEX14	221035_s_at	testis expressed 14
NRK	227971_at	Nik related kinase
MAGEH1	218573_at	melanoma antigen family H, 1
ITIH5	219064_at	inter-alpha (globulin) inhibitor H5
OBSL1	213946_s_at	obscurin-like 1
ACTG2	202274_at	actin, gamma 2, smooth muscle, enteric
PRKAG2	222582_at	protein kinase, AMP-activated, gamma 2 non-catalytic subunit
PTRF	208790_s_at	polymerase I and transcript release factor
RAB38	219412_at	RAB38, member RAS oncogene family
C16orf74	227806_at	chromosome 16 open reading frame 74
CDKN2A	209644_x_at	cyclin-dependent kinase inhibitor 2A (melanoma, p16, inhibits CDK4)
CCDC141	1553645_at	coiled-coil domain containing 141
TNFSF9	206907_at	tumor necrosis factor (ligand) superfamily, member 9
MYL9	201058_s_at	myosin, light chain 9, regulatory
CAV1	203065_s_at	caveolin 1, caveolae protein, 22kDa
TLR4	224341_x_at	toll-like receptor 4
PLAC8	219014_at	placenta-specific 8
ACAT1	205412_at	acetyl-CoA acetyltransferase 1
CDH13	204726_at	cadherin 13, H-cadherin (heart)
GFPT1	202722_s_at	glutamine--fructose-6-phosphate transaminase 1
MUM1L1	229160_at	melanoma associated antigen (mutated) 1-like 1
KDELC1	219479_at	KDEL (Lys-Asp-Glu-Leu) containing 1
RASL11B	219142_at	RAS-like, family 11, member B
CCND2	200951_s_at	cyclin D2
EIF5A2	235296_at	eukaryotic translation initiation factor 5A2
CHPT1	221675_s_at	choline phosphotransferase 1
SERPINI1	205352_at	serpin peptidase inhibitor, clade I (neuroserpin), member 1
ECSCR	228339_at	endothelial cell-specific chemotaxis regulator
TMEM40	222892_s_at	transmembrane protein 40
TAGLN	205547_s_at	transgelin
MAPK13	210059_s_at	mitogen-activated protein kinase 13
MLF1	204784_s_at	myeloid leukemia factor 1
ENPP1	228952_at	ectonucleotide pyrophosphatase/phosphodiesterase 1
PRSS23	202458_at	protease, serine, 23
FAS	204780_s_at	Fas (TNF receptor superfamily, member 6)
STK17B	205214_at	serine/threonine kinase 17b
THUMPD3	225730_s_at	THUMP domain containing 3
PRUNE2	212805_at	prune homolog 2 (Drosophila)
CDKN1A	202284_s_at	cyclin-dependent kinase inhibitor 1A (p21, Cip1)
LRRFIP1	223492_s_at	leucine rich repeat (in FLII) interacting protein 1
LEPROT	202377_at	leptin receptor overlapping transcript
DRAM1	218627_at	DNA-damage regulated autophagy modulator 1
SERPINE1	202628_s_at	serpin peptidase inhibitor, clade E (nexin, plasminogen activator inhibitor type 1), member 1
SLITRK4	232636_at	SLIT and NTRK-like family, member 4
GBE1	203282_at	glucan (1,4-alpha-), branching enzyme 1
PPP1R2	202165_at	protein phosphatase 1, regulatory (inhibitor) subunit 2
RNF14	201823_s_at	ring finger protein 14
CDKN2B	236313_at	cyclin-dependent kinase inhibitor 2B (p15, inhibits CDK4)
GDF15	221577_x_at	growth differentiation factor 15
MATN3	206091_at	matrilin 3
THY1	208851_s_at	Thy-1 cell surface antigen
BOLA2	231500_s_at	BolA homolog 2 (E. coli)
OCIAD2	225314_at	OCIA domain containing 2
ANXA2	210427_x_at	annexin A2
AHR	202820_at	aryl hydrocarbon receptor
FUNDC1	235346_at	FUN14 domain containing 1
S100A4	203186_s_at	S100 calcium binding protein A4
TNIK	239288_at	TRAF2 and NCK interacting kinase
AK4	204348_s_at	adenylate kinase 4
HSPA13	202558_s_at	heat shock protein 70kDa family, member 13
ITM2A	202746_at	integral membrane protein 2A
GCHFR	204867_at	GTP cyclohydrolase I feedback regulator
SNX25	227408_s_at	sorting nexin 25
CD109	226545_at	CD109 molecule
ACTA1	203872_at	actin, alpha 1, skeletal muscle
CCND1	208712_at	cyclin D1
SOHLH2	220129_at	spermatogenesis and oogenesis specific basic helix-loop-helix 2
GNA14	220108_at	guanine nucleotide binding protein (G protein), alpha 14
ZBTB24	1554036_at	zinc finger and BTB domain containing 24
GLIPR1	204222_s_at	GLI pathogenesis-related 1
EMP1	201324_at	epithelial membrane protein 1
CASP8	213373_s_at	caspase 8, apoptosis-related cysteine peptidase
SRXN1	225252_at	sulfiredoxin 1
RBP7	238066_at	retinol binding protein 7, cellular
ARMC8	1555281_x_at	armadillo repeat containing 8
EDIL3	225275_at	EGF-like repeats and discoidin I-like domains 3
ACSL3	201662_s_at	acyl-CoA synthetase long-chain family member 3
JAZF1	225800_at	JAZF zinc finger 1
CAPG	201850_at	capping protein (actin filament), gelsolin-like
TSPAN12	230626_at	tetraspanin 12
TRNP1	227862_at	TMF1-regulated nuclear protein 1
IKBIP	236249_at	IKBKB interacting protein
PDXK	202671_s_at	pyridoxal (pyridoxine, vitamin B6) kinase
SESN1	218346_s_at	sestrin 1
ANXA3	209369_at	annexin A3
DDB2	203409_at	damage-specific DNA binding protein 2, 48kDa
ADA	216705_s_at	adenosine deaminase
BAG2	209406_at	BCL2-associated athanogene 2
PPP1R14A	227006_at	protein phosphatase 1, regulatory (inhibitor) subunit 14A
BLVRB	202201_at	biliverdin reductase B (flavin reductase (NADPH))
HEXB	201944_at	hexosaminidase B (beta polypeptide)
SMS	202043_s_at	spermine synthase
GYG1	211275_s_at	glycogenin 1
ETV5	230102_at	Ets variant 5
FABP3	205738_s_at	fatty acid binding protein 3, muscle and heart (mammary-derived growth inhibitor)
IGFBP6	203851_at	insulin-like growth factor binding protein 6
CAV2	203324_s_at	caveolin 2
TM7SF3	222477_s_at	transmembrane 7 superfamily member 3
C8orf42	230903_s_at	chromosome 8 open reading frame 42
LOC100505876	229746_x_at	hypothetical LOC100505876
PDP1	222572_at	pyruvate dehyrogenase phosphatase catalytic subunit 1
RASGRP2	214369_s_at	RAS guanyl releasing protein 2 (calcium and DAG-regulated)
EIF2AK4	237145_at	eukaryotic translation initiation factor 2 alpha kinase 4
WIPI1	203827_at	WD repeat domain, phosphoinositide interacting 1
DTNA	210611_s_at	dystrobrevin, alpha
RAB13	202252_at	RAB13, member RAS oncogene family
MAPKAPK3	202787_s_at	mitogen-activated protein kinase-activated protein kinase 3
MET	203510_at	met proto-oncogene (hepatocyte growth factor receptor)
CNN1	203951_at	calponin 1, basic, smooth muscle
RAB20	219622_at	RAB20, member RAS oncogene family
MCF2	208017_s_at	MCF.2 cell line derived transforming sequence
RAB8B	219210_s_at	RAB8B, member RAS oncogene family
PRDX4	201923_at	peroxiredoxin 4
RECK	1558115_at	reversion-inducing-cysteine-rich protein with kazal motifs
GSR	225609_at	glutathione reductase
UGCG	221765_at	UDP-glucose ceramide glucosyltransferase
USP48	229812_at	ubiquitin specific peptidase 48
FOXC2	239058_at	Forkhead box C2 (MFH-1, mesenchyme forkhead 1)
ANXA1	201012_at	annexin A1
SLC16A10	222939_s_at	solute carrier family 16, member 10 (aromatic amino acid transporter)
COL12A1	225664_at	collagen, type XII, alpha 1
RIMKLB	225978_at	ribosomal modification protein rimK-like family member B
NFATC1	210162_s_at	nuclear factor of activated T-cells, cytoplasmic, calcineurin-dependent 1
DOCK1	241708_at	dedicator of cytokinesis 1
SPP1	209875_s_at	secreted phosphoprotein 1
VAMP4	211760_s_at	vesicle-associated membrane protein 4
VOPP1	208091_s_at	vesicular, overexpressed in cancer, prosurvival protein 1
TMLHE	1554206_at	trimethyllysine hydroxylase, epsilon
SVIP	226278_at	small VCP/p97-interacting protein
SLCO3A1	219229_at	solute carrier organic anion transporter family, member 3A1
C9orf89	223398_at	chromosome 9 open reading frame 89
ALG13	219015_s_at	asparagine-linked glycosylation 13 homolog (S. cerevisiae)
RAB34	1555630_a_at	RAB34, member RAS oncogene family
COX7C	213846_at	cytochrome c oxidase subunit VIIc
TFRC	208691_at	transferrin receptor (p90, CD71)
REEP5	208872_s_at	receptor accessory protein 5
======= 0007 =======
THBD	203887_s_at	thrombomodulin
PITX1	208502_s_at	paired-like homeodomain 1
KCTD12	212192_at	potassium channel tetramerisation domain containing 12
IL6ST	212195_at	interleukin 6 signal transducer (gp130, oncostatin M receptor)
FAM46C	226811_at	family with sequence similarity 46, member C
GALNT10	212256_at	UDP-N-acetyl-alpha-D-galactosamine:polypeptide N-acetylgalactosaminyltransferase 10 (GalNAc-T10)
STON1	213413_at	stonin 1
ANGPTL2	213001_at	angiopoietin-like 2
CSGALNACT1	219049_at	chondroitin sulfate N-acetylgalactosaminyltransferase 1
ZFPM2	219778_at	zinc finger protein, multitype 2
DDR2	225442_at	discoidin domain receptor tyrosine kinase 2
ADAMTS15	229004_at	ADAM metallopeptidase with thrombospondin type 1 motif, 15
PDZRN3	212915_at	PDZ domain containing ring finger 3
COBLL1	203642_s_at	COBL-like 1
ARHGAP6	206167_s_at	Rho GTPase activating protein 6
TMEM100	219230_at	transmembrane protein 100
COL5A1	203325_s_at	collagen, type V, alpha 1
COLEC12	221019_s_at	collectin sub-family member 12
TNFAIP3	202644_s_at	tumor necrosis factor, alpha-induced protein 3
KCNQ5	244623_at	potassium voltage-gated channel, KQT-like subfamily, member 5
MRC2	37408_at	mannose receptor, C type 2
SMAD3	218284_at	SMAD family member 3
PABPC4L	238865_at	poly(A) binding protein, cytoplasmic 4-like
TGFBR3	204731_at	transforming growth factor, beta receptor III
ADAMTS9	226814_at	ADAM metallopeptidase with thrombospondin type 1 motif, 9
SOX6	227498_at	SRY (sex determining region Y)-box 6
ST6GALNAC3	235334_at	ST6 (alpha-N-acetyl-neuraminyl-2,3-beta-galactosyl-1,3)-N-acetylgalactosaminide alpha-2,6-sialyltransferase 3
POSTN	1555778_a_at	periostin, osteoblast specific factor
WNT5B	221029_s_at	wingless-type MMTV integration site family, member 5B
APOA2	219466_s_at	apolipoprotein A-II
GPR124	221814_at	G protein-coupled receptor 124
AQP3	39248_at	aquaporin 3 (Gill blood group)
RELN	205923_at	reelin
TGFBI	201506_at	transforming growth factor, beta-induced, 68kDa
ENDOD1	212573_at	endonuclease domain containing 1
FRMD4B	213056_at	FERM domain containing 4B
FGB	204988_at	fibrinogen beta chain
PAPPA	228128_x_at	pregnancy-associated plasma protein A, pappalysin 1
EXT1	214985_at	exostosin 1
MORC4	219038_at	MORC family CW-type zinc finger 4
NEK7	212530_at	NIMA (never in mitosis gene a)-related kinase 7
MFAP4	212713_at	microfibrillar-associated protein 4
GNS	212335_at	glucosamine (N-acetyl)-6-sulfatase
DAB2	201280_s_at	disabled homolog 2, mitogen-responsive phosphoprotein (Drosophila)
COL6A1	213428_s_at	collagen, type VI, alpha 1
CEBPD	203973_s_at	CCAAT/enhancer binding protein (C/EBP), delta
ST3GAL1	225033_at	ST3 beta-galactoside alpha-2,3-sialyltransferase 1
SLIT2	228850_s_at	slit homolog 2 (Drosophila)
ALDH1A1	212224_at	aldehyde dehydrogenase 1 family, member A1
WIPF1	202664_at	WAS/WASL interacting protein family, member 1
IGFBP3	210095_s_at	insulin-like growth factor binding protein 3
MBNL2	203640_at	muscleblind-like 2 (Drosophila)
COL4A2	211964_at	collagen, type IV, alpha 2
BNC2	238478_at	basonuclin 2
FZD2	210220_at	frizzled homolog 2 (Drosophila)
LBH	221011_s_at	limb bud and heart development homolog (mouse)
FKBP14	230728_at	FK506 binding protein 14, 22 kDa
CTSB	200839_s_at	cathepsin B
BACE1	217904_s_at	beta-site APP-cleaving enzyme 1
ITPRIPL2	227792_at	inositol 1,4,5-triphosphate receptor interacting protein-like 2
SLC9A3R1	201349_at	solute carrier family 9 (sodium/hydrogen exchanger), member 3 regulator 1
LIFR	225571_at	leukemia inhibitory factor receptor alpha
RPS6KA5	204635_at	ribosomal protein S6 kinase, 90kDa, polypeptide 5
CDH11	236179_at	cadherin 11, type 2, OB-cadherin (osteoblast)
VTN	204534_at	vitronectin
SLC40A1	223044_at	solute carrier family 40 (iron-regulated transporter), member 1
FKBP9	212169_at	FK506 binding protein 9, 63 kDa
GPRC5C	219327_s_at	G protein-coupled receptor, family C, group 5, member C
---	229802_at	---
WWTR1	202133_at	WW domain containing transcription regulator 1
RSPO1	241450_at	R-spondin homolog (Xenopus laevis)
TNS1	221748_s_at	tensin 1
PON2	201876_at	paraoxonase 2
LOXL1	203570_at	lysyl oxidase-like 1
TSHZ1	223282_at	teashirt zinc finger homeobox 1
TTR	209660_at	transthyretin
C12orf23	224759_s_at	chromosome 12 open reading frame 23
COL6A3	201438_at	collagen, type VI, alpha 3
S1PR3	228176_at	sphingosine-1-phosphate receptor 3
RBP1	203423_at	retinol binding protein 1, cellular
NAALAD2	222161_at	N-acetylated alpha-linked acidic dipeptidase 2
FMO1	205666_at	flavin containing monooxygenase 1
PITX2	207558_s_at	paired-like homeodomain 2
COL1A2	202404_s_at	collagen, type I, alpha 2
DCN	211896_s_at	decorin
FLRT2	204359_at	fibronectin leucine rich transmembrane protein 2
CLMN	213839_at	calmin (calponin-like, transmembrane)
GHR	205498_at	growth hormone receptor
ZADH2	227049_at	zinc binding alcohol dehydrogenase domain containing 2
TMEM88	229452_at	transmembrane protein 88
ADAMTS1	222486_s_at	ADAM metallopeptidase with thrombospondin type 1 motif, 1
VEGFC	209946_at	vascular endothelial growth factor C
CLIP4	226425_at	CAP-GLY domain containing linker protein family, member 4
PAG1	225626_at	phosphoprotein associated with glycosphingolipid microdomains 1
IMPAD1	222654_at	inositol monophosphatase domain containing 1
KIAA1199	212942_s_at	KIAA1199
CCDC80	225242_s_at	coiled-coil domain containing 80
PRSS35	235874_at	protease, serine, 35
AMIGO2	222108_at	adhesion molecule with Ig-like domain 2
LUM	201744_s_at	lumican
APOB	205108_s_at	apolipoprotein B (including Ag(x) antigen)
IRF2BP2	224571_at	interferon regulatory factor 2 binding protein 2
COL6A2	209156_s_at	collagen, type VI, alpha 2
FMOD	202709_at	fibromodulin
PGM5	226303_at	phosphoglucomutase 5
MEST	202016_at	mesoderm specific transcript homolog (mouse)
TTYH2	223741_s_at	tweety homolog 2 (Drosophila)
COL1A1	202311_s_at	collagen, type I, alpha 1
DPP4	211478_s_at	dipeptidyl-peptidase 4
ZBTB16	205883_at	zinc finger and BTB domain containing 16
LMCD1	218574_s_at	LIM and cysteine-rich domains 1
GPR155	231166_at	G protein-coupled receptor 155
DDHD2	212690_at	DDHD domain containing 2
NRP1	212298_at	neuropilin 1
GUCY1A3	229530_at	guanylate cyclase 1, soluble, alpha 3
SPON1	213994_s_at	spondin 1, extracellular matrix protein
IL1R1	202948_at	interleukin 1 receptor, type I
RHOBTB3	202976_s_at	Rho-related BTB domain containing 3
MTTP	205675_at	microsomal triglyceride transfer protein
RPS6KA3	226335_at	ribosomal protein S6 kinase, 90kDa, polypeptide 3
C11orf9	204073_s_at	chromosome 11 open reading frame 9
COL3A1	211161_s_at	collagen, type III, alpha 1
FAM110B	228790_at	family with sequence similarity 110, member B
BNC1	1552487_a_at	basonuclin 1
CHN1	212624_s_at	chimerin (chimaerin) 1
COL15A1	203477_at	collagen, type XV, alpha 1
FOSL2	228188_at	FOS-like antigen 2
MXRA7	212509_s_at	matrix-remodelling associated 7
TMEM98	223170_at	transmembrane protein 98
C5orf33	228594_at	chromosome 5 open reading frame 33
NEDD9	202149_at	neural precursor cell expressed, developmentally down-regulated 9
PROS1	207808_s_at	protein S (alpha)
======= 0008 =======
DIRAS2	219619_at	DIRAS family, GTP-binding RAS-like 2
RBFOX1	221217_s_at	RNA binding protein, fox-1 homolog (C. elegans) 1
BIRC3	210538_s_at	baculoviral IAP repeat-containing 3
SEPT8	226627_at	septin 8
MARCH1	235385_at	membrane-associated ring finger (C3HC4) 1
ZCCHC12	228715_at	zinc finger, CCHC domain containing 12
---	238786_at	---
MASP1	232224_at	mannan-binding lectin serine peptidase 1 (C4/C2 activating component of Ra-reactive factor)
RUNDC3B	241703_at	RUN domain containing 3B
SLC32A1	240532_at	solute carrier family 32 (GABA vesicular transporter), member 1
CPEB3	205773_at	cytoplasmic polyadenylation element binding protein 3
KIF21B	204411_at	kinesin family member 21B
RAB27B	228708_at	RAB27B, member RAS oncogene family
CELF5	230497_at	CUGBP, Elav-like family member 5
ATAT1	218874_s_at	alpha tubulin acetyltransferase 1
C2orf80	241998_at	chromosome 2 open reading frame 80
OLR1	210004_at	oxidized low density lipoprotein (lectin-like) receptor 1
SNCA	236081_at	synuclein, alpha (non A4 component of amyloid precursor)
RUNX1T1	242845_at	runt-related transcription factor 1; translocated to, 1 (cyclin D-related)
LHX1	206230_at	LIM homeobox 1
GRIA4	238663_x_at	glutamate receptor, ionotrophic, AMPA 4
ADAM22	213411_at	ADAM metallopeptidase domain 22
GNAO1	204763_s_at	guanine nucleotide binding protein (G protein), alpha activating activity polypeptide O
TSPAN7	202242_at	tetraspanin 7
KIF5A	229921_at	Kinesin family member 5A
NEGR1	229461_x_at	neuronal growth regulator 1
EPB41L1	212339_at	erythrocyte membrane protein band 4.1-like 1
KLHL13	227875_at	kelch-like 13 (Drosophila)
SYNPO2	225895_at	synaptopodin 2
SEPT3	223362_s_at	septin 3
NMNAT2	209755_at	nicotinamide nucleotide adenylyltransferase 2
SLC8A1	235518_at	solute carrier family 8 (sodium/calcium exchanger), member 1
MEAF6	228517_at	MYST/Esa1-associated factor 6
OPCML	214111_at	opioid binding protein/cell adhesion molecule-like
HIST3H2A	221582_at	histone cluster 3, H2a
FAM84A	225667_s_at	family with sequence similarity 84, member A
PAFAH1B3	203228_at	platelet-activating factor acetylhydrolase 1b, catalytic subunit 3 (29kDa)
SLC7A7	204588_s_at	solute carrier family 7 (cationic amino acid transporter, y+ system), member 7
CORO2B	209789_at	coronin, actin binding protein, 2B
NELL1	206089_at	NEL-like 1 (chicken)
SERTAD4	229674_at	SERTA domain containing 4
DKK3	202196_s_at	dickkopf homolog 3 (Xenopus laevis)
GDAP1L1	219668_at	ganglioside-induced differentiation-associated protein 1-like 1
EPHB1	230425_at	EPH receptor B1
KIF5C	203130_s_at	kinesin family member 5C
TMEM108	223523_at	transmembrane protein 108
SLAIN1	225619_at	SLAIN motif family, member 1
DCLK1	230962_at	doublecortin-like kinase 1
RUNX2	232231_at	runt-related transcription factor 2
GLS	203159_at	glutaminase
PTGER3	213933_at	prostaglandin E receptor 3 (subtype EP3)
ADCYAP1R1	226690_at	adenylate cyclase activating polypeptide 1 (pituitary) receptor type I
SCN3B	204723_at	sodium channel, voltage-gated, type III, beta
ESRRG	207981_s_at	estrogen-related receptor gamma
USP15	209475_at	ubiquitin specific peptidase 15
KIF21A	231875_at	kinesin family member 21A
KRT222	244111_at	keratin 222
SCG5	203889_at	secretogranin V (7B2 protein)
ABCG1	204567_s_at	ATP-binding cassette, sub-family G (WHITE), member 1
SYT13	226086_at	synaptotagmin XIII
RIMS1	231986_at	regulating synaptic membrane exocytosis 1
SLC24A3	219090_at	solute carrier family 24 (sodium/potassium/calcium exchanger), member 3
ZNF804A	215767_at	zinc finger protein 804A
PCSK1N	218952_at	proprotein convertase subtilisin/kexin type 1 inhibitor
CBLN4	242524_at	cerebellin 4 precursor
LRRC17	205381_at	leucine rich repeat containing 17
TMCC1	213352_at	transmembrane and coiled-coil domain family 1
FUT9	214046_at	fucosyltransferase 9 (alpha (1,3) fucosyltransferase)
FEZ1	203562_at	fasciculation and elongation protein zeta 1 (zygin I)
TGFB2	228121_at	transforming growth factor, beta 2
SPINK1	206239_s_at	serine peptidase inhibitor, Kazal type 1
HSBP1	200941_at	heat shock factor binding protein 1
RBM18	225236_at	RNA binding motif protein 18
IQCG	221185_s_at	IQ motif containing G
FAM49A	209683_at	family with sequence similarity 49, member A
MAPRE2	213489_at	microtubule-associated protein, RP/EB family, member 2
ACSL6	229725_at	acyl-CoA synthetase long-chain family member 6
ANK2	202920_at	ankyrin 2, neuronal
FAM171B	227370_at	family with sequence similarity 171, member B
INA	204465_s_at	internexin neuronal intermediate filament protein, alpha
HIST1H1C	209398_at	histone cluster 1, H1c
CCNT2	229184_at	cyclin T2
HSBP1L1	232594_at	heat shock factor binding protein 1-like 1
CTSH	202295_s_at	cathepsin H
ARL6 /// LOC100506362	235320_at	ADP-ribosylation factor-like 6 /// hypothetical LOC100506362
BRWD1	225446_at	bromodomain and WD repeat domain containing 1
CELF4	238966_at	CUGBP, Elav-like family member 4
LRRC49	219338_s_at	leucine rich repeat containing 49
STXBP1	202260_s_at	syntaxin binding protein 1
NBEA	221207_s_at	neurobeachin
ITFG1	227191_at	integrin alpha FG-GAP repeat containing 1
NCAN	205143_at	neurocan
TRIM2	202341_s_at	tripartite motif-containing 2
CRMP1	202517_at	collapsin response mediator protein 1
PBX3	204082_at	pre-B-cell leukemia homeobox 3
WNT2	205648_at	wingless-type MMTV integration site family member 2
NDRG4	209159_s_at	NDRG family member 4
SLC46A3	214719_at	solute carrier family 46, member 3
SHROOM2	204967_at	shroom family member 2
REM2	235699_at	RAS (RAD and GEM)-like GTP binding 2
MYO5A	227761_at	myosin VA (heavy chain 12, myoxin)
GNG3	222005_s_at	guanine nucleotide binding protein (G protein), gamma 3
FOXA1	204667_at	forkhead box A1
ATL1	223340_at	atlastin GTPase 1
CLCN4	214769_at	chloride channel 4
NFIA	224975_at	nuclear factor I/A
METTL9	222447_at	methyltransferase like 9
CALM1	211985_s_at	calmodulin 1 (phosphorylase kinase, delta)
OGN	222722_at	osteoglycin
KCNH8	1552742_at	potassium voltage-gated channel, subfamily H (eag-related), member 8
PARM1	225809_at	prostate androgen-regulated mucin-like protein 1
RSL1D1	213750_at	ribosomal L1 domain containing 1
TSPAN8	203824_at	tetraspanin 8
PGM2L1	229256_at	phosphoglucomutase 2-like 1
HN1	222396_at	hematological and neurological expressed 1
TRAM1L1	244334_at	translocation associated membrane protein 1-like 1
PPM1K	235061_at	protein phosphatase, Mg2+/Mn2+ dependent, 1K
RPS15A	235309_at	ribosomal protein S15a
FRMD5	230831_at	FERM domain containing 5
SEPT6	213666_at	septin 6
FAM19A4	242348_at	family with sequence similarity 19 (chemokine (C-C motif)-like), member A4
NEDD4L	226974_at	neural precursor cell expressed, developmentally down-regulated 4-like
GAP43	204471_at	growth associated protein 43
PCP4	205549_at	Purkinje cell protein 4
WSCD1	213155_at	WSC domain containing 1
RTN3	219549_s_at	reticulon 3
DDR1	208779_x_at	discoidin domain receptor tyrosine kinase 1
GBP1	202270_at	guanylate binding protein 1, interferon-inducible, 67kDa
KIAA0368	212427_at	KIAA0368
======= 0009 =======
PSME4	237180_at	Proteasome (prosome, macropain) activator subunit 4
SF1	210172_at	splicing factor 1
MPZL1	210210_at	myelin protein zero-like 1
TRIM13	1569142_at	tripartite motif-containing 13
HNRNPD	213359_at	Heterogeneous nuclear ribonucleoprotein D (AU-rich element RNA binding protein 1, 37kDa)
---	238070_at	---
DKK1	204602_at	dickkopf homolog 1 (Xenopus laevis)
SUZ12	1566191_at	Suppressor of zeste 12 homolog (Drosophila)
EWSR1	229966_at	Ewing sarcoma breakpoint region 1
C5orf28	1557828_a_at	Chromosome 5 open reading frame 28
NRD1	229422_at	nardilysin (N-arginine dibasic convertase)
SNAP23	229773_at	Synaptosomal-associated protein, 23kDa
ZNF638	239243_at	zinc finger protein 638
RBBP4	239071_at	Retinoblastoma binding protein 4
GOLGA4	215203_at	golgin A4
BCL6	203140_at	B-cell CLL/lymphoma 6
FREM2	230964_at	FRAS1 related extracellular matrix protein 2
EFNA5	233814_at	ephrin-A5
SMAD4	1565703_at	SMAD family member 4
DOCK4	244840_x_at	dedicator of cytokinesis 4
DCUN1D1	242428_at	DCN1, defective in cullin neddylation 1, domain containing 1 (S. cerevisiae)
DMD	203881_s_at	dystrophin
EPM2AIP1	236314_at	EPM2A (laforin) interacting protein 1
ATRX	208859_s_at	alpha thalassemia/mental retardation syndrome X-linked
MRPS5	237560_at	Mitochondrial ribosomal protein S5
PRPF4B	202127_at	PRP4 pre-mRNA processing factor 4 homolog B (yeast)
TAF15	227884_at	TAF15 RNA polymerase II, TATA box binding protein (TBP)-associated factor, 68kDa
PTPN13	243792_x_at	Protein tyrosine phosphatase, non-receptor type 13 (APO-1/CD95 (Fas)-associated phosphatase)
LAMA1	227048_at	laminin, alpha 1
---	1556277_a_at	---
MSX2	210319_x_at	msh homeobox 2
GPBP1L1	1569320_at	GC-rich promoter binding protein 1-like 1
AKAP10	236007_at	A kinase (PRKA) anchor protein 10
BCL2L11	1555372_at	BCL2-like 11 (apoptosis facilitator)
MAGI3	226770_at	membrane associated guanylate kinase, WW and PDZ domain containing 3
NCOA3	209060_x_at	nuclear receptor coactivator 3
U2AF1	232141_at	U2 small nuclear RNA auxiliary factor 1
ATP2B1	212930_at	ATPase, Ca++ transporting, plasma membrane 1
FIGN	238964_at	fidgetin
PRKD1	205880_at	protein kinase D1
RHOU	223168_at	ras homolog gene family, member U
PRSS12	213802_at	protease, serine, 12 (neurotrypsin, motopsin)
FLRT3	222853_at	fibronectin leucine rich transmembrane protein 3
RBM25	1557081_at	RNA binding motif protein 25
SNRPA1	242146_at	Small nuclear ribonucleoprotein polypeptide A'
GREB1L	233977_at	growth regulation by estrogen in breast cancer-like
SMAD6	207069_s_at	SMAD family member 6
DENR	238982_at	density-regulated protein
DLEU2	1556821_x_at	deleted in lymphocytic leukemia 2 (non-protein coding)
PPM1A	210407_at	protein phosphatase, Mg2+/Mn2+ dependent, 1A
DSP	200606_at	desmoplakin
XRCC5	232633_at	X-ray repair complementing defective repair in Chinese hamster cells 5 (double-strand-break rejoining)
SOS1	230337_at	son of sevenless homolog 1 (Drosophila)
TMEM2	218113_at	transmembrane protein 2
CTTN	214782_at	cortactin
NASP	242918_at	Nuclear autoantigenic sperm protein (histone-binding)
NAA25	236816_at	N(alpha)-acetyltransferase 25, NatB auxiliary subunit
EPAS1	200878_at	endothelial PAS domain protein 1
NUP153	239948_at	nucleoporin 153kDa
TLE4	216997_x_at	transducin-like enhancer of split 4 (E(sp1) homolog, Drosophila)
IKZF2	231929_at	IKAROS family zinc finger 2 (Helios)
CNKSR3	227481_at	CNKSR family member 3
HNRNPL	221860_at	heterogeneous nuclear ribonucleoprotein L
SENP3	215114_at	SUMO1/sentrin/SMT3 specific peptidase 3
TNFRSF19	227812_at	tumor necrosis factor receptor superfamily, member 19
DNAJC24	242562_at	DnaJ (Hsp40) homolog, subfamily C, member 24
ZMYM2	210282_at	zinc finger, MYM-type 2
PRKRA	237107_at	protein kinase, interferon-inducible double stranded RNA dependent activator
SLC5A3	213164_at	solute carrier family 5 (sodium/myo-inositol cotransporter), member 3
FOXC1	1553613_s_at	forkhead box C1
SETD5	244691_at	SET domain containing 5
ARL4C	202206_at	ADP-ribosylation factor-like 4C
EFNA1	202023_at	ephrin-A1
SFRS15	222310_at	splicing factor, arginine/serine-rich 15
ZNF518B	226909_at	zinc finger protein 518B
EPHA4	227449_at	EPH receptor A4
ZNF518A	244132_x_at	Zinc finger protein 518A
C1orf63	209006_s_at	chromosome 1 open reading frame 63
RBM26	218422_s_at	RNA binding motif protein 26
GPC3	209220_at	glypican 3
---	236561_at	---
CCDC88A	219387_at	coiled-coil domain containing 88A
ZNF451	215012_at	zinc finger protein 451
ARID2	1553349_at	AT rich interactive domain 2 (ARID, RFX-like)
C5orf30	221823_at	chromosome 5 open reading frame 30
CENPF	209172_s_at	centromere protein F, 350/400kDa (mitosin)
CENPE	205046_at	centromere protein E, 312kDa
FANCM	242711_x_at	Fanconi anemia, complementation group M
PPFIBP1	214375_at	PTPRF interacting protein, binding protein 1 (liprin beta 1)
FBN2	215717_s_at	fibrillin 2
SP8	237449_at	Sp8 transcription factor
BOD1L	235009_at	biorientation of chromosomes in cell division 1-like
EDNRA	204464_s_at	endothelin receptor type A
PLP1	210198_s_at	proteolipid protein 1
TNS3	217853_at	tensin 3
MED13L	216109_at	Mediator complex subunit 13-like
PPP6R3	232312_at	protein phosphatase 6, regulatory subunit 3
FUS	1565717_s_at	fused in sarcoma
TPP1	200743_s_at	tripeptidyl peptidase I
WAC	242427_at	WW domain containing adaptor with coiled-coil
MKLN1	1560145_at	Muskelin 1, intracellular mediator containing kelch motifs
COL4A6	213992_at	collagen, type IV, alpha 6
ZNF207	228157_at	zinc finger protein 207
MCC	226225_at	mutated in colorectal cancers
RASEF	1553185_at	RAS and EF-hand domain containing
STK38	202951_at	serine/threonine kinase 38
======= 0010 =======
GATAD2A	234294_x_at	GATA zinc finger domain containing 2A
RCC2	224578_at	regulator of chromosome condensation 2
SMCR8	227304_at	Smith-Magenis syndrome chromosome region, candidate 8
FAM102B	226568_at	family with sequence similarity 102, member B
RRM2	201890_at	ribonucleotide reductase M2
STK35	225649_s_at	serine/threonine kinase 35
GEMIN4	205527_s_at	gem (nuclear organelle) associated protein 4
TCF7L2	216511_s_at	transcription factor 7-like 2 (T-cell specific, HMG-box)
MYO10	201976_s_at	myosin X
ASXL2	226251_at	additional sex combs like 2 (Drosophila)
PPRC1	203737_s_at	peroxisome proliferator-activated receptor gamma, coactivator-related 1
TCOF1	202384_s_at	Treacher Collins-Franceschetti syndrome 1
HEATR2	1554761_a_at	HEAT repeat containing 2
MCM5	216237_s_at	minichromosome maintenance complex component 5
AURKB	209464_at	aurora kinase B
ILF3	208931_s_at	interleukin enhancer binding factor 3, 90kDa
PFAS	213302_at	phosphoribosylformylglycinamidine synthase
TOB2	222243_s_at	transducer of ERBB2, 2
NOLC1	205895_s_at	nucleolar and coiled-body phosphoprotein 1
SFRP2	223121_s_at	secreted frizzled-related protein 2
SR140	212060_at	U2-associated SR140 protein
DDX31	235436_at	DEAD (Asp-Glu-Ala-Asp) box polypeptide 31
NSUN2	223076_s_at	NOP2/Sun domain family, member 2
CTBP2	201219_at	C-terminal binding protein 2
NUP62	207740_s_at	nucleoporin 62kDa
KPNB1	208975_s_at	karyopherin (importin) beta 1
CLN6	218161_s_at	ceroid-lipofuscinosis, neuronal 6, late infantile, variant
EIF4G1	208624_s_at	eukaryotic translation initiation factor 4 gamma, 1
BPTF	231953_at	bromodomain PHD finger transcription factor
E2F8	219990_at	E2F transcription factor 8
CDK12	219226_at	cyclin-dependent kinase 12
FAM63B	214691_x_at	family with sequence similarity 63, member B
NAF1	244828_x_at	nuclear assembly factor 1 homolog (S. cerevisiae)
SORBS1	222513_s_at	sorbin and SH3 domain containing 1
ID1	208937_s_at	inhibitor of DNA binding 1, dominant negative helix-loop-helix protein
PARP1	208644_at	poly (ADP-ribose) polymerase 1
SFRP1	202035_s_at	secreted frizzled-related protein 1
PWP2	209336_at	PWP2 periodic tryptophan protein homolog (yeast)
TCF3	209152_s_at	transcription factor 3 (E2A immunoglobulin enhancer binding factors E12/E47)
RCC1	206499_s_at	regulator of chromosome condensation 1
FOXH1	231407_s_at	forkhead box H1
MPP6	205429_s_at	membrane protein, palmitoylated 6 (MAGUK p55 subfamily member 6)
CECR2	223729_at	cat eye syndrome chromosome region, candidate 2
FRAS1	226145_s_at	Fraser syndrome 1
SLC7A1	212295_s_at	solute carrier family 7 (cationic amino acid transporter, y+ system), member 1
PPP3R1	204507_s_at	protein phosphatase 3, regulatory subunit B, alpha
MSH6	211450_s_at	mutS homolog 6 (E. coli)
BEND3	227920_at	BEN domain containing 3
ESYT1	208858_s_at	extended synaptotagmin-like protein 1
PSPC1	226574_at	paraspeckle component 1
DCPS	218774_at	decapping enzyme, scavenger
TRIM28	200990_at	tripartite motif-containing 28
SLC7A8	216092_s_at	solute carrier family 7 (amino acid transporter, L-type), member 8
B3GNT7	1555963_x_at	UDP-GlcNAc:betaGal beta-1,3-N-acetylglucosaminyltransferase 7
TRIM25	224806_at	tripartite motif-containing 25
HEY2	222921_s_at	hairy/enhancer-of-split related with YRPW motif 2
NAT10	217884_at	N-acetyltransferase 10 (GCN5-related)
RBPMS2	228802_at	RNA binding protein with multiple splicing 2
SURF6	225038_s_at	surfeit 6
MCM3	201555_at	minichromosome maintenance complex component 3
RRP1B	212846_at	ribosomal RNA processing 1 homolog B (S. cerevisiae)
TRMT6	222768_s_at	tRNA methyltransferase 6 homolog (S. cerevisiae)
FAM117A	221249_s_at	family with sequence similarity 117, member A
PDE12	1554915_a_at	phosphodiesterase 12
AFF1	201924_at	AF4/FMR2 family, member 1
TJP3	35148_at	tight junction protein 3 (zona occludens 3)
FOXO1	202724_s_at	forkhead box O1
BIK	205780_at	BCL2-interacting killer (apoptosis-inducing)
SORL1	212560_at	sortilin-related receptor, L(DLR class) A repeats-containing
ST6GAL1	201998_at	ST6 beta-galactosamide alpha-2,6-sialyltranferase 1
SALL3	1553411_s_at	sal-like 3 (Drosophila)
QSER1	244563_at	glutamine and serine rich 1
TRIM24	213301_x_at	tripartite motif-containing 24
NFATC2IP	212809_at	nuclear factor of activated T-cells, cytoplasmic, calcineurin-dependent 2 interacting protein
CUL4A	201424_s_at	cullin 4A
PDZD2	209493_at	PDZ domain containing 2
DDI2	225780_at	DNA-damage inducible 1 homolog 2 (S. cerevisiae)
TRIM14	203148_s_at	tripartite motif-containing 14
DHTKD1	227094_at	dehydrogenase E1 and transketolase domain containing 1
HIRA	217427_s_at	HIR histone cell cycle regulation defective homolog A (S. cerevisiae)
ERBB2	216836_s_at	v-erb-b2 erythroblastic leukemia viral oncogene homolog 2, neuro/glioblastoma derived oncogene homolog (avian)
MAN1C1	218918_at	mannosidase, alpha, class 1C, member 1
PTPN11	209896_s_at	protein tyrosine phosphatase, non-receptor type 11
SAV1	234491_s_at	salvador homolog 1 (Drosophila)
CCDC88C	227228_s_at	coiled-coil domain containing 88C
NACC1	227651_at	nucleus accumbens associated 1, BEN and BTB (POZ) domain containing
MFHAS1	213457_at	malignant fibrous histiocytoma amplified sequence 1
EPHA1	205977_s_at	EPH receptor A1
UBE2S	202779_s_at	ubiquitin-conjugating enzyme E2S
ANP32E	208103_s_at	acidic (leucine-rich) nuclear phosphoprotein 32 family, member E
SPRED1	226837_at	sprouty-related, EVH1 domain containing 1
QTRTD1	219178_at	queuine tRNA-ribosyltransferase domain containing 1
PURB	227718_at	purine-rich element binding protein B
MID1IP1	218251_at	MID1 interacting protein 1 (gastrulation specific G12 homolog (zebrafish))
UBE2K	202346_at	ubiquitin-conjugating enzyme E2K (UBC1 homolog, yeast)
BRCC3	231913_s_at	BRCA1/BRCA2-containing complex, subunit 3
ZSCAN10	1553874_a_at	zinc finger and SCAN domain containing 10
METTL13	212405_s_at	methyltransferase like 13
VRTN	220536_at	vertebrae development homolog (pig)
ORC1	205085_at	origin recognition complex, subunit 1
COL14A1	212865_s_at	collagen, type XIV, alpha 1
======= 0011 =======
COMT	208818_s_at	catechol-O-methyltransferase
FAM149A	214890_s_at	family with sequence similarity 149, member A
ITGA6	215177_s_at	integrin, alpha 6
LRP8	205282_at	low density lipoprotein receptor-related protein 8, apolipoprotein e receptor
PRKCA	213093_at	protein kinase C, alpha
MYO1E	203072_at	myosin IE
ZIC3	207197_at	Zic family member 3 (odd-paired homolog, Drosophila)
SHISA3	229485_x_at	shisa homolog 3 (Xenopus laevis)
DDX25	219945_at	DEAD (Asp-Glu-Ala-Asp) box polypeptide 25
KCNAB1	210078_s_at	potassium voltage-gated channel, shaker-related subfamily, beta member 1
PPP2R2B	213849_s_at	protein phosphatase 2, regulatory subunit B, beta
CLU	208792_s_at	clusterin
FGD4	230559_x_at	FYVE, RhoGEF and PH domain containing 4
ADD2	205268_s_at	adducin 2 (beta)
GPRC5B	203632_s_at	G protein-coupled receptor, family C, group 5, member B
RARRES2	209496_at	retinoic acid receptor responder (tazarotene induced) 2
KIF1A	203849_s_at	kinesin family member 1A
FAM120A	1555947_at	family with sequence similarity 120A
CYP2S1	223385_at	cytochrome P450, family 2, subfamily S, polypeptide 1
SLC12A8	219874_at	solute carrier family 12 (potassium/chloride transporters), member 8
JPH3	229294_at	junctophilin 3
ETV1	221911_at	ets variant 1
SAMHD1	234987_at	SAM domain and HD domain 1
TFE3	212457_at	transcription factor binding to IGHM enhancer 3
VASH2	235343_at	vasohibin 2
PHF15	212660_at	PHD finger protein 15
PELP1	215354_s_at	proline, glutamate and leucine rich protein 1
SALL2	213283_s_at	sal-like 2 (Drosophila)
RBM47	222496_s_at	RNA binding motif protein 47
NAP1L2	219368_at	nucleosome assembly protein 1-like 2
VSIG10	1553991_s_at	V-set and immunoglobulin domain containing 10
PPM1B	213225_at	protein phosphatase, Mg2+/Mn2+ dependent, 1B
CD55	201926_s_at	CD55 molecule, decay accelerating factor for complement (Cromer blood group)
KLF4	221841_s_at	Kruppel-like factor 4 (gut)
PRDM14	220714_at	PR domain containing 14
GYLTL1B	227829_at	glycosyltransferase-like 1B
ALDOA	238996_x_at	aldolase A, fructose-bisphosphate
ADRA2A	209869_at	adrenergic, alpha-2A-, receptor
PHC1	225958_at	polyhomeotic homolog 1 (Drosophila)
CXCL12	209687_at	chemokine (C-X-C motif) ligand 12
USP9X	201099_at	ubiquitin specific peptidase 9, X-linked
PIM2	204269_at	pim-2 oncogene
HAPLN4	235420_at	hyaluronan and proteoglycan link protein 4
PAPSS2	203060_s_at	3'-phosphoadenosine 5'-phosphosulfate synthase 2
GNPTAB	212959_s_at	N-acetylglucosamine-1-phosphate transferase, alpha and beta subunits
CBR1	209213_at	carbonyl reductase 1
AEBP2	225889_at	AE binding protein 2
SEMA4D	203528_at	sema domain, immunoglobulin domain (Ig), transmembrane domain (TM) and short cytoplasmic domain, (semaphorin) 4D
SLC29A2	204717_s_at	solute carrier family 29 (nucleoside transporters), member 2
AP1S3	237159_x_at	adaptor-related protein complex 1, sigma 3 subunit
ANKHD1	219081_at	ankyrin repeat and KH domain containing 1
DUT	208955_at	deoxyuridine triphosphatase
GPC4	204983_s_at	glypican 4
RNF138	239143_x_at	ring finger protein 138
HHEX	215933_s_at	hematopoietically expressed homeobox
UGT8	228956_at	UDP glycosyltransferase 8
NEFH	33767_at	neurofilament, heavy polypeptide
SIN3A	238005_s_at	SIN3 homolog A, transcription regulator (yeast)
SLC6A8	202219_at	solute carrier family 6 (neurotransmitter transporter, creatine), member 8
STAT3	208991_at	signal transducer and activator of transcription 3 (acute-phase response factor)
JARID2	203298_s_at	jumonji, AT rich interactive domain 2
SLC43A1	204394_at	solute carrier family 43, member 1
MED14	202611_s_at	mediator complex subunit 14
ZFR2	233064_at	zinc finger RNA binding protein 2
MYC	202431_s_at	v-myc myelocytomatosis viral oncogene homolog (avian)
RAC3	206103_at	ras-related C3 botulinum toxin substrate 3 (rho family, small GTP binding protein Rac3)
AKAP1	201675_at	A kinase (PRKA) anchor protein 1
SKIL	206675_s_at	SKI-like oncogene
SMPDL3B	205309_at	sphingomyelin phosphodiesterase, acid-like 3B
APOBEC3B	206632_s_at	apolipoprotein B mRNA editing enzyme, catalytic polypeptide-like 3B
TNRC6A	224705_s_at	trinucleotide repeat containing 6A
PAQR5	242871_at	progestin and adipoQ receptor family member V
SRM	201516_at	spermidine synthase
SLC6A6	228754_at	solute carrier family 6 (neurotransmitter transporter, taurine), member 6
TMTC1	224397_s_at	transmembrane and tetratricopeptide repeat containing 1
C21orf59	218123_at	chromosome 21 open reading frame 59
C1orf55	1553338_at	chromosome 1 open reading frame 55
FKBP5	224856_at	FK506 binding protein 5
STRBP	223246_s_at	spermatid perinuclear RNA binding protein
CDT1	228868_x_at	Chromatin licensing and DNA replication factor 1
PRRT3	1556308_at	proline-rich transmembrane protein 3
UBAP2L	201377_at	ubiquitin associated protein 2-like
SALL1	206893_at	sal-like 1 (Drosophila)
SIRT1	218878_s_at	sirtuin 1
DBC1	205818_at	deleted in bladder cancer 1
TP53	201746_at	tumor protein p53
PVRL3	213325_at	poliovirus receptor-related 3
FAM129A	217967_s_at	family with sequence similarity 129, member A
MTMR12	225232_at	myotubularin related protein 12
======= 0012 =======
NEBL	203962_s_at	nebulette
SNHG3	215011_at	small nucleolar RNA host gene 3 (non-protein coding)
RBBP8	203344_s_at	retinoblastoma binding protein 8
OTX2	231731_at	orthodenticle homeobox 2
DDIT4L	228057_at	DNA-damage-inducible transcript 4-like
GADD45A	203725_at	growth arrest and DNA-damage-inducible, alpha
SMAGP	209679_s_at	small cell adhesion glycoprotein
HPGD	203913_s_at	hydroxyprostaglandin dehydrogenase 15-(NAD)
CNTNAP2	219302_s_at	contactin associated protein-like 2
FZD5	221245_s_at	frizzled homolog 5 (Drosophila)
ZFP64	229186_s_at	Zinc finger protein 64 homolog (mouse)
HSPA8	210338_s_at	heat shock 70kDa protein 8
GDF3	220053_at	growth differentiation factor 3
KIF20B	205235_s_at	kinesin family member 20B
STIL	205339_at	SCL/TAL1 interrupting locus
G2E3	223254_s_at	G2/M-phase specific E3 ubiquitin protein ligase
C14orf106	206500_s_at	chromosome 14 open reading frame 106
DPPA3	231385_at	developmental pluripotency associated 3
NCAPG	218663_at	non-SMC condensin I complex, subunit G
NODAL	230916_at	nodal homolog (mouse)
SDF2L1	218681_s_at	stromal cell-derived factor 2-like 1
CGN	223232_s_at	cingulin
FERMT2	214212_x_at	fermitin family member 2
ANP32A	201043_s_at	acidic (leucine-rich) nuclear phosphoprotein 32 family, member A
TFAP2C	205286_at	transcription factor AP-2 gamma (activating enhancer binding protein 2 gamma)
ZNF146	1554433_a_at	zinc finger protein 146
CDH1	201131_s_at	cadherin 1, type 1, E-cadherin (epithelial)
PRPF3	202251_at	PRP3 pre-mRNA processing factor 3 homolog (S. cerevisiae)
FGF4	206783_at	fibroblast growth factor 4
LUZP1	1558173_a_at	leucine zipper protein 1
PCOLCE2	219295_s_at	procollagen C-endopeptidase enhancer 2
DEPDC1	232278_s_at	DEP domain containing 1
CENPI	214804_at	centromere protein I
FGFR1OP	1568678_s_at	FGFR1 oncogene partner
TBC1D1	212350_at	TBC1 (tre-2/USP6, BUB2, cdc16) domain family, member 1
MRE11A	205395_s_at	MRE11 meiotic recombination 11 homolog A (S. cerevisiae)
FAM122B	225362_at	family with sequence similarity 122B
SHISA2	230493_at	shisa homolog 2 (Xenopus laevis)
ESCO2	235178_x_at	establishment of cohesion 1 homolog 2 (S. cerevisiae)
NR1D2	225768_at	nuclear receptor subfamily 1, group D, member 2
STIP1	212009_s_at	stress-induced-phosphoprotein 1
PERP	217744_s_at	PERP, TP53 apoptosis effector
CNKSR2	229116_at	connector enhancer of kinase suppressor of Ras 2
ERMP1	222603_at	endoplasmic reticulum metallopeptidase 1
TNKS2	222562_s_at	tankyrase, TRF1-interacting ankyrin-related ADP-ribose polymerase 2
RPAP3	218842_at	RNA polymerase II associated protein 3
CENPW	226936_at	centromere protein W
CDH6	205532_s_at	cadherin 6, type 2, K-cadherin (fetal kidney)
SLC25A13	229061_s_at	solute carrier family 25, member 13 (citrin)
CENPK	222848_at	centromere protein K
PKP4	201927_s_at	plakophilin 4
REST	212920_at	RE1-silencing transcription factor
DPYSL3	201430_s_at	dihydropyrimidinase-like 3
MDN1	1569484_s_at	MDN1, midasin homolog (yeast)
METT10D	220797_at	methyltransferase 10 domain containing
PRKG1	228396_at	protein kinase, cGMP-dependent, type I
CDH9	207729_at	cadherin 9, type 2 (T1-cadherin)
KIAA1524	1553810_a_at	KIAA1524
TTK	204822_at	TTK protein kinase
ESF1	222765_x_at	ESF1, nucleolar pre-rRNA processing protein, homolog (S. cerevisiae)
L2HGDH	220089_at	L-2-hydroxyglutarate dehydrogenase
C14orf143	214264_s_at	chromosome 14 open reading frame 143
CTTNBP2	232136_s_at	cortactin binding protein 2
ZFP36L2	201368_at	zinc finger protein 36, C3H type-like 2
ELMOD2	1553928_at	ELMO/CED-12 domain containing 2
TTF2	204407_at	transcription termination factor, RNA polymerase II
CYP26A1	206424_at	cytochrome P450, family 26, subfamily A, polypeptide 1
GJA1	201667_at	gap junction protein, alpha 1, 43kDa
C11orf82	228281_at	chromosome 11 open reading frame 82
IFITM1	214022_s_at	interferon induced transmembrane protein 1 (9-27)
ANLN	222608_s_at	anillin, actin binding protein
SP5	235845_at	Sp5 transcription factor
RAB3IP	223471_at	RAB3A interacting protein (rabin3)
SEPT2	1554747_a_at	septin 2
GRHL3	232116_at	grainyhead-like 3 (Drosophila)
VAMP8	202546_at	vesicle-associated membrane protein 8 (endobrevin)
CD1D	205789_at	CD1d molecule
LIN28A	219823_at	lin-28 homolog A (C. elegans)
CCDC18	236665_at	coiled-coil domain containing 18
HELLS	227350_at	helicase, lymphoid-specific
DNAJC2	213097_s_at	DnaJ (Hsp40) homolog, subfamily C, member 2
SIX4	229796_at	SIX homeobox 4
XRCC4	205072_s_at	X-ray repair complementing defective repair in Chinese hamster cells 4
LEFTY2	206012_at	left-right determination factor 2
======= 0013 =======
TIMP2	231579_s_at	TIMP metallopeptidase inhibitor 2
STK39	202786_at	serine threonine kinase 39
HDLBP	225012_at	high density lipoprotein binding protein
CIRBP	200810_s_at	cold inducible RNA binding protein
H3F3B	211998_at	H3 histone, family 3B (H3.3B)
STMN3	222557_at	stathmin-like 3
CPT1A	203633_at	carnitine palmitoyltransferase 1A (liver)
CSNK1E	202332_at	casein kinase 1, epsilon
LRP11	225060_at	low density lipoprotein receptor-related protein 11
TOX	204529_s_at	thymocyte selection-associated high mobility group box
RRAGD	221523_s_at	Ras-related GTP binding D
GPM6B	209169_at	glycoprotein M6B
EID1	211698_at	EP300 interacting inhibitor of differentiation 1
PDLIM3	209621_s_at	PDZ and LIM domain 3
SPATA13	225564_at	spermatogenesis associated 13
PDPN	221898_at	podoplanin
ARAF	230652_at	v-raf murine sarcoma 3611 viral oncogene homolog
FGFBP3	238453_at	fibroblast growth factor binding protein 3
LIMCH1	212328_at	LIM and calponin homology domains 1
RHPN2	227196_at	rhophilin, Rho GTPase binding protein 2
PDE4B	203708_at	phosphodiesterase 4B, cAMP-specific
KLF7	240432_x_at	Kruppel-like factor 7 (ubiquitous)
B2M	201891_s_at	beta-2-microglobulin
NFIB	209289_at	nuclear factor I/B
FAM57B	227781_x_at	family with sequence similarity 57, member B
AES	217729_s_at	amino-terminal enhancer of split
SORBS2	225728_at	sorbin and SH3 domain containing 2
SELM	226051_at	selenoprotein M
TCF25	213311_s_at	transcription factor 25 (basic helix-loop-helix)
SPARC	212667_at	secreted protein, acidic, cysteine-rich (osteonectin)
KCNH2	205262_at	potassium voltage-gated channel, subfamily H (eag-related), member 2
SOX3	214633_at	SRY (sex determining region Y)-box 3
TIMP1	201666_at	TIMP metallopeptidase inhibitor 1
BEX1	218332_at	brain expressed, X-linked 1
TUBB3	202154_x_at	tubulin, beta 3
TLN1	236132_at	talin 1
L1CAM	204584_at	L1 cell adhesion molecule
SRPX	204955_at	sushi-repeat-containing protein, X-linked
COL8A2	221900_at	collagen, type VIII, alpha 2
SLITRK5	214930_at	SLIT and NTRK-like family, member 5
CSPG5	39966_at	chondroitin sulfate proteoglycan 5 (neuroglycan C)
WSB2	201760_s_at	WD repeat and SOCS box-containing 2
GLT8D1	218147_s_at	glycosyltransferase 8 domain containing 1
IDS	212221_x_at	iduronate 2-sulfatase
FAM174A	226752_at	family with sequence similarity 174, member A
OLFM1	205591_at	olfactomedin 1
MT2A	212185_x_at	metallothionein 2A
CKB	200884_at	creatine kinase, brain
BCL11A	210347_s_at	B-cell CLL/lymphoma 11A (zinc finger protein)
ACSL1	201963_at	acyl-CoA synthetase long-chain family member 1
PFKFB3	202464_s_at	6-phosphofructo-2-kinase/fructose-2,6-biphosphatase 3
NTM	227566_at	neurotrimin
PPBP	214146_s_at	pro-platelet basic protein (chemokine (C-X-C motif) ligand 7)
PTGER4	204897_at	prostaglandin E receptor 4 (subtype EP4)
IGF1	209541_at	insulin-like growth factor 1 (somatomedin C)
ZNF395	218149_s_at	zinc finger protein 395
BCL3	204908_s_at	B-cell CLL/lymphoma 3
SLC2A1	201250_s_at	solute carrier family 2 (facilitated glucose transporter), member 1
PLTP	202075_s_at	phospholipid transfer protein
F3	204363_at	coagulation factor III (thromboplastin, tissue factor)
FLI1	204236_at	Friend leukemia virus integration 1
TEX9	243198_at	testis expressed 9
TGFB1I1	209651_at	transforming growth factor beta 1 induced transcript 1
DUSP1	201041_s_at	dual specificity phosphatase 1
CDC42EP5	227850_x_at	CDC42 effector protein (Rho GTPase binding) 5
CACNA2D1	227623_at	calcium channel, voltage-dependent, alpha 2/delta subunit 1
ZBTB46	227329_at	zinc finger and BTB domain containing 46
CYB5B	238554_at	cytochrome b5 type B (outer mitochondrial membrane)
MEGF10	236517_at	multiple EGF-like-domains 10
C2orf40	223623_at	chromosome 2 open reading frame 40
MME	203434_s_at	membrane metallo-endopeptidase
PEA15	200788_s_at	phosphoprotein enriched in astrocytes 15
MTDH	212250_at	metadherin
SPOCK1	202363_at	sparc/osteonectin, cwcv and kazal-like domains proteoglycan (testican) 1
SLC4A4	203908_at	solute carrier family 4, sodium bicarbonate cotransporter, member 4
PCOLCE	202465_at	procollagen C-endopeptidase enhancer
======= 0014 =======
CASC5	1552680_a_at	cancer susceptibility candidate 5
ZNF750	219995_s_at	zinc finger protein 750
GRP	206326_at	gastrin-releasing peptide
NRIP1	202600_s_at	nuclear receptor interacting protein 1
LMO4	209204_at	LIM domain only 4
ASPM	232238_at	asp (abnormal spindle) homolog, microcephaly associated (Drosophila)
ST6GALNAC5	220979_s_at	ST6 (alpha-N-acetyl-neuraminyl-2,3-beta-galactosyl-1,3)-N-acetylgalactosaminide alpha-2,6-sialyltransferase 5
CASP8AP2	222201_s_at	caspase 8 associated protein 2
TOP2A	237469_at	Topoisomerase (DNA) II alpha 170kDa
HMGA2	1567224_at	high mobility group AT-hook 2
TANC1	225308_s_at	tetratricopeptide repeat, ankyrin repeat and coiled-coil containing 1
GRHL1	222830_at	grainyhead-like 1 (Drosophila)
C12orf35	227152_at	chromosome 12 open reading frame 35
PAMR1	213661_at	peptidase domain containing associated with muscle regeneration 1
SGOL2	235425_at	shugoshin-like 2 (S. pombe)
USP1	202412_s_at	ubiquitin specific peptidase 1
CCDC160	1563022_at	coiled-coil domain containing 160
POGK	239392_s_at	pogo transposable element with KRAB domain
HAS2	206432_at	hyaluronan synthase 2
SMAD5	205187_at	SMAD family member 5
PRDM1	228964_at	PR domain containing 1, with ZNF domain
INADL	214705_at	InaD-like (Drosophila)
C8orf4	218541_s_at	chromosome 8 open reading frame 4
LRIG3	226908_at	leucine-rich repeats and immunoglobulin-like domains 3
BRCA2	214727_at	breast cancer 2, early onset
THRAP3	242163_at	thyroid hormone receptor associated protein 3
EOMES	231776_at	eomesodermin
ROR2	205578_at	receptor tyrosine kinase-like orphan receptor 2
CYP1B1	202437_s_at	cytochrome P450, family 1, subfamily B, polypeptide 1
SRSF6	206108_s_at	serine/arginine-rich splicing factor 6
RBMX	1556336_at	RNA binding motif protein, X-linked
TAF1D	218750_at	TATA box binding protein (TBP)-associated factor, RNA polymerase I, D, 41kDa
SOX17	219993_at	SRY (sex determining region Y)-box 17
KIAA1217	231807_at	KIAA1217
RTKN2	230469_at	rhotekin 2
GEN1	228286_at	Gen homolog 1, endonuclease (Drosophila)
PRTG	229073_at	protogenin
PKDCC	225380_at	protein kinase domain containing, cytoplasmic homolog (mouse)
GPX2	202831_at	glutathione peroxidase 2 (gastrointestinal)
CEP152	215170_s_at	centrosomal protein 152kDa
METTL14	227601_at	methyltransferase like 14
API5	233078_at	apoptosis inhibitor 5
CER1	221378_at	cerberus 1, cysteine knot superfamily, homolog (Xenopus laevis)
FST	226847_at	follistatin
OSBPL8	228986_at	oxysterol binding protein-like 8
CRABP2	202575_at	cellular retinoic acid binding protein 2
PRKCH	218764_at	protein kinase C, eta
BMP2	205289_at	bone morphogenetic protein 2
DHX9	212107_s_at	DEAH (Asp-Glu-Ala-His) box polypeptide 9
STOM	201060_x_at	stomatin
CDCA7	230060_at	cell division cycle associated 7
TPR	1557227_s_at	translocated promoter region (to activated MET oncogene)
MCM8	224320_s_at	minichromosome maintenance complex component 8
STT3B	238303_at	STT3, subunit of the oligosaccharyltransferase complex, homolog B (S. cerevisiae)
C17orf96	228066_at	chromosome 17 open reading frame 96
HSPH1	208744_x_at	heat shock 105kDa/110kDa protein 1
ATP1A2	203296_s_at	ATPase, Na+/K+ transporting, alpha 2 polypeptide
BMPER	241986_at	BMP binding endothelial regulator
CENPJ	223513_at	centromere protein J
HOXA1	214639_s_at	homeobox A1
SUV39H2	219262_at	suppressor of variegation 3-9 homolog 2 (Drosophila)
KRT8	209008_x_at	keratin 8
IFI16	208965_s_at	interferon, gamma-inducible protein 16
SLC25A37	222529_at	solute carrier family 25, member 37
RREB1	203704_s_at	ras responsive element binding protein 1
MCOLN3	229797_at	mucolipin 3
DSC2	204750_s_at	desmocollin 2
KRT7	209016_s_at	keratin 7
KRT18	201596_x_at	keratin 18
ATAD5	220223_at	ATPase family, AAA domain containing 5
C10orf18	244165_at	chromosome 10 open reading frame 18
ZNF326	241720_at	zinc finger protein 326
MBNL3	219814_at	muscleblind-like 3 (Drosophila)
FZD8	227405_s_at	frizzled homolog 8 (Drosophila)
======= 0015 =======
FAM101B	226876_at	family with sequence similarity 101, member B
SC4MOL	209146_at	sterol-C4-methyl oxidase-like
FAM134B	218532_s_at	family with sequence similarity 134, member B
GATM	203178_at	glycine amidinotransferase (L-arginine:glycine amidinotransferase)
SCRN1	201462_at	secernin 1
DDAH1	209094_at	dimethylarginine dimethylaminohydrolase 1
LGALS1	201105_at	lectin, galactoside-binding, soluble, 1
NAP1L3	204749_at	nucleosome assembly protein 1-like 3
ITM2B	217731_s_at	integral membrane protein 2B
EMP3	203729_at	epithelial membrane protein 3
MTHFD2L	238762_at	methylenetetrahydrofolate dehydrogenase (NADP+ dependent) 2-like
TUBB2A	204141_at	tubulin, beta 2A
BTBD11	228570_at	BTB (POZ) domain containing 11
ITPR2	202660_at	inositol 1,4,5-triphosphate receptor, type 2
HSPA4L	205543_at	heat shock 70kDa protein 4-like
STXBP6	226462_at	syntaxin binding protein 6 (amisyn)
S100A6	217728_at	S100 calcium binding protein A6
RAPGEF5	204681_s_at	Rap guanine nucleotide exchange factor (GEF) 5
SYTL2	232914_s_at	synaptotagmin-like 2
OLFML3	218162_at	olfactomedin-like 3
CXCL1	204470_at	chemokine (C-X-C motif) ligand 1 (melanoma growth stimulating activity, alpha)
VLDLR	209822_s_at	very low density lipoprotein receptor
SEC24D	202375_at	SEC24 family, member D (S. cerevisiae)
HDAC9	205659_at	histone deacetylase 9
TOX2	228737_at	TOX high mobility group box family member 2
LMNA	203411_s_at	lamin A/C
C17orf58	226901_at	chromosome 17 open reading frame 58
GADD45B	207574_s_at	growth arrest and DNA-damage-inducible, beta
CHST2	203921_at	carbohydrate (N-acetylglucosamine-6-O) sulfotransferase 2
CDC42EP3	225685_at	CDC42 effector protein (Rho GTPase binding) 3
ELMO1	204513_s_at	engulfment and cell motility 1
BDNF	206382_s_at	brain-derived neurotrophic factor
CYR61	201289_at	cysteine-rich, angiogenic inducer, 61
TMEM47	209655_s_at	transmembrane protein 47
PRNP	201300_s_at	prion protein
COL11A1	229271_x_at	collagen, type XI, alpha 1
LIPA	201847_at	lipase A, lysosomal acid, cholesterol esterase
SLC1A1	213664_at	solute carrier family 1 (neuronal/epithelial high affinity glutamate transporter, system Xag), member 1
[truncated: 396 more rows]
