# Supplementary material for: Differences in the Early Development of Human and Mouse Embryonic Stem Cells
Source: PLoS One. 2015 Oct 16;10(10):e0140803. doi: 10.1371/journal.pone.0140803 (PMC4608779; doi:10.1371/journal.pone.0140803)
Supplement: S8 Table — Probeset IDs for genes of the clusters from S7 Table. (XLSX) [file pone.0140803.s008.xlsx]

## Sheet: S8_Table
1	2	3	4	5	6	7	8	9	10	11	12	13	14	15	16	17	18	19	20	21	22	23
239835_at	212845_at	204891_s_at	225780_at	215073_s_at	204822_at	228988_at	219990_at	244163_at	209848_s_at	1555630_a_at	203849_s_at	215034_s_at	203178_at	223269_at	209869_at	201005_at	222529_at	1557636_a_at	201521_s_at	227405_s_at	205100_at	227875_at
238005_s_at	205498_at	231898_x_at	1553928_at	204210_s_at	203755_at	202561_at	206675_s_at	226752_at	204920_at	207558_s_at	205889_s_at	206157_at	223121_s_at	212636_at	210319_x_at	234989_at	219773_at	205278_at	200650_s_at	225646_at	210198_s_at	233085_s_at
242422_at	231130_at	212816_s_at	218967_s_at	222486_s_at	203968_s_at	208657_s_at	229276_at	213010_at	229746_x_at	210220_at	238695_s_at	216598_s_at	215728_s_at	201289_at	229376_at	232116_at	219014_at	235845_at	201368_at	209687_at	225439_at	244007_at
210691_s_at	200847_s_at	205531_s_at	228562_at	230836_at	224200_s_at	226004_at	237413_at	209496_at	227541_at	201337_s_at	227759_at	208965_s_at	219622_at	239288_at	44783_s_at	204114_at	228499_at	221378_at	1555274_a_at	219814_at	217897_at	201963_at
223038_s_at	213001_at	225768_at	213051_at	228952_at	235113_at	215537_x_at	241612_at	209566_at	217967_s_at	217887_s_at	208712_at	203851_at	203510_at	202656_s_at	225016_at	209646_x_at	212070_at	1553613_s_at	202856_s_at	213982_s_at	223369_at	225362_at
243631_at	207543_s_at	210656_at	236123_at	1553645_at	218663_at	227099_s_at	228658_at	219410_at	227132_at	227476_at	220536_at	229380_at	1557915_s_at	228283_at	227220_at	226066_at	205268_s_at	206756_at	213489_at	214746_s_at	1558173_a_at	216109_at
201478_s_at	213110_s_at	206783_at	208886_at	229400_at	210567_s_at	225481_at	214633_at	202458_at	235327_x_at	225012_at	204784_s_at	210004_at	240432_x_at	201313_at	227499_at	203132_at	236081_at	228636_at	212527_at	210095_s_at	229097_at	218251_at
225866_at	204785_x_at	235215_at	224817_at	209318_x_at	225978_at	228904_at	228347_at	222620_s_at	221577_x_at	235850_at	1555370_a_at	212942_s_at	209197_at	204141_at	214264_s_at	201939_at	211478_s_at	235486_at	221523_s_at	210686_x_at	204724_s_at	209925_at
224037_at	212246_at	204659_s_at	214501_s_at	228396_at	208079_s_at	236885_at	209475_at	243618_s_at	237472_at	219479_at	229797_at	212224_at	202609_at	242021_at	240532_at	211340_s_at	235944_at	206230_at	209621_s_at	202800_at	203434_s_at	212614_at
213750_at	239629_at	201675_at	227361_at	235874_at	231772_x_at	213425_at	1553991_s_at	227566_at	205738_s_at	227291_s_at	201349_at	202833_s_at	206941_x_at	225469_at	237145_at	209493_at	226822_at	234994_at	208741_at	222939_s_at	207147_at	204491_at
203737_s_at	226441_at	219295_s_at	235079_at	210302_s_at	222037_at	220138_at	227612_at	219694_at	220714_at	215067_x_at	229139_at	231213_at	203126_at	213902_at	209589_s_at	209106_at	229774_at	226837_at	206348_s_at	205659_at	212966_at	222415_at
213302_at	236249_at	1569320_at	223214_s_at	217073_x_at	212624_s_at	209602_s_at	210643_at	229285_at	226974_at	218346_s_at	239903_at	222722_at	242524_at	204017_at	202887_s_at	214961_at	205150_s_at	209457_at	241720_at	203386_at	230425_at	200878_at
208114_s_at	201581_at	1559399_s_at	221958_s_at	211161_s_at	228468_at	209071_s_at	233314_at	230144_at	219995_s_at	206238_s_at	205282_at	202291_s_at	230259_at	243256_at	239537_at	213201_s_at	205549_at	205471_s_at	235343_at	221217_s_at	205350_at	225835_at
201512_s_at	228789_at	225853_at	223588_at	202625_at	209642_at	204224_s_at	223593_at	211896_s_at	238992_at	1556277_a_at	226186_at	216834_at	210347_s_at	200921_s_at	231798_at	223204_at	237206_at	230962_at	234987_at	204529_s_at	226999_at	244840_x_at
209314_s_at	222455_s_at	1554915_a_at	218017_s_at	225728_at	205565_s_at	202023_at	1555372_at	231628_s_at	39966_at	201998_at	219302_s_at	202948_at	207076_s_at	210946_at	213338_at	205542_at	232080_at	220108_at	238762_at	220238_s_at	225687_at	209291_at
215281_x_at	222787_s_at	222603_at	224875_at	228176_at	205235_s_at	205430_at	207060_at	213170_at	229127_at	219229_at	229459_at	223623_at	232594_at	200660_at	220231_at	222156_x_at	209006_s_at	223468_s_at	242428_at	204396_s_at	203409_at	222484_s_at
223413_s_at	201650_at	226803_at	1557455_s_at	223120_at	219000_s_at	218445_at	207729_at	209156_s_at	208726_s_at	231973_s_at	219412_at	236313_at	202820_at	215111_s_at	212377_s_at	204479_at	203887_s_at	225921_at	222730_s_at	235146_at	215623_x_at	210073_at
218512_at	212468_at	228906_at	202265_at	219619_at	237469_at	212724_at	238066_at	202912_at	209060_x_at	227068_at	235699_at	204470_at	230083_at	226901_at	227812_at	218943_s_at	205612_at	203423_at	214774_x_at	219602_s_at	232278_s_at	226452_at
201196_s_at	204284_at	206632_s_at	209822_s_at	225895_at	205628_at	227654_at	206502_s_at	228885_at	225283_at	217824_at	226029_at	213849_s_at	206382_s_at	213258_at	227261_at	217853_at	205666_at	209765_at	202345_s_at	226782_at	214022_s_at	1552347_at
208910_s_at	214845_s_at	212891_s_at	236314_at	219134_at	226661_at	209789_at	220576_at	206070_s_at	241998_at	211760_s_at	235182_at	229105_at	202724_s_at	228328_at	239499_at	224568_x_at	222108_at	218902_at	222582_at	237411_at	219148_at	227152_at
203341_at	225946_at	207056_s_at	212526_at	220496_at	203344_s_at	205289_at	222775_s_at	230746_s_at	39248_at	202824_s_at	239155_at	218368_s_at	201850_at	225604_s_at	229073_at	225207_at	206702_at	229103_at	201259_s_at	211998_at	212205_at	200810_s_at
202412_s_at	235801_at	227686_at	225368_at	228507_at	219588_s_at	226143_at	220115_s_at	200761_s_at	215203_at	219565_at	226184_at	222871_at	225579_at	201694_s_at	225612_s_at	204154_at	202363_at	219572_at	230466_s_at	210540_s_at	208610_s_at	208690_s_at
206095_s_at	232127_at	212920_at	218161_s_at	219054_at	204146_at	203217_s_at	226446_at	209398_at	221035_s_at	226183_at	235126_at	226237_at	241450_at	217904_s_at	217911_s_at	202071_at	213967_at	1560556_a_at	204914_s_at	224772_at	209864_at	204672_s_at
217834_s_at	200782_at	219343_at	211962_s_at	209200_at	218564_at	216836_s_at	205352_at	203324_s_at	210852_s_at	242287_at	1553349_at	218627_at	227646_at	203640_at	208937_s_at	219290_x_at	214591_at	221029_s_at	224705_s_at	213684_s_at	212023_s_at	209082_s_at
205217_at	227195_at	219099_at	202600_s_at	202404_s_at	220223_at	216060_s_at	242348_at	215311_at	209497_s_at	228149_at	202986_at	232231_at	225252_at	218309_at	204602_at	208949_s_at	204471_at	203394_s_at	225595_at	1555947_at	230903_s_at	235355_at
205895_s_at	222834_s_at	220184_at	218048_at	220979_s_at	204709_s_at	201596_x_at	203397_s_at	206858_s_at	228692_at	221765_at	208851_s_at	225667_s_at	212185_x_at	213988_s_at	1553171_x_at	204072_s_at	205572_at	237449_at	205822_s_at	223044_at	212353_at	235199_at
208744_x_at	202722_s_at	231576_at	228667_at	205609_at	219555_s_at	205031_at	214607_at	204694_at	231385_at	213578_at	212454_x_at	219440_at	203706_s_at	208991_at	233977_at	209101_at	227202_at	225627_s_at	231403_at	230147_at	219682_s_at	209799_at
238070_at	208671_at	211341_at	210162_s_at	201744_s_at	220549_at	219993_at	227761_at	221039_s_at	203562_at	213169_at	203837_at	218625_at	1554020_at	224724_at	238956_at	203633_at	209794_at	204584_at	201448_at	204565_at	210559_s_at	238478_at
214662_at	201029_s_at	53720_at	226820_at	217757_at	219231_at	214720_x_at	205594_at	205547_s_at	202219_at	211929_at	218769_s_at	227268_at	214369_s_at	202007_at	227133_at	203438_at	212704_at	203908_at	222243_s_at	225314_at	221249_s_at	205780_at
201927_s_at	218728_s_at	208017_s_at	228640_at	226695_at	201014_s_at	212094_at	203925_at	241961_at	219874_at	209896_s_at	238453_at	209793_at	201467_s_at	227624_at	215404_x_at	1554510_s_at	205532_s_at	204014_at	212752_at	226907_at	218884_s_at	214804_at
208152_s_at	201105_at	219361_s_at	227032_at	224973_at	222201_s_at	202421_at	212660_at	226117_at	218921_at	202242_at	213359_at	206488_s_at	205442_at	225974_at	228340_at	212690_at	204844_at	219093_at	227718_at	200890_s_at	242871_at	225232_at
203449_s_at	238447_at	1555963_x_at	218918_at	202878_s_at	232065_x_at	205932_s_at	1552742_at	201631_s_at	224839_s_at	233814_at	205113_at	219466_s_at	208892_s_at	201864_at	227880_s_at	219185_at	203518_at	203939_at	219670_at	221011_s_at	217010_s_at	226545_at
202165_at	202733_at	225889_at	212594_at	236517_at	203739_at	230626_at	226482_s_at	213933_at	205194_at	221478_at	204105_s_at	227399_at	203665_at	203824_at	229116_at	218718_at	238865_at	205968_at	207078_at	208779_x_at	230964_at	205222_at
222765_x_at	224811_at	238458_at	211986_at	206140_at	226980_at	213164_at	1556308_at	200839_s_at	220129_at	226612_at	212599_at	227140_at	204967_at	203505_at	228613_at	224838_at	222572_at	210239_at	202786_at	218437_s_at	228463_at	204032_at
209421_at	212345_s_at	203298_s_at	204045_at	213241_at	214835_s_at	229452_at	206243_at	209960_at	228523_at	206117_at	229294_at	203186_s_at	224407_s_at	228483_s_at	203638_s_at	230141_at	214910_s_at	224215_s_at	227198_at	229480_at	222848_at	202847_at
212009_s_at	222667_s_at	210338_s_at	226677_at	219140_s_at	205393_s_at	201565_s_at	209392_at	229912_at	214183_s_at	219654_at	202611_s_at	235518_at	226278_at	218502_s_at	239422_at	218501_at	212850_s_at	223182_s_at	222562_s_at	201430_s_at	218964_at	207761_s_at
222768_s_at	208047_s_at	225703_at	218874_s_at	200986_at	222608_s_at	205865_at	231846_at	225656_at	228790_at	229674_at	225081_s_at	225664_at	201924_at	200771_at	225817_at	222553_x_at	202761_s_at	220334_at	208691_at	202270_at	204635_at
204853_at	227792_at	214452_at	208091_s_at	203962_s_at	214727_at	213348_at	227949_at	210145_at	209211_at	235957_at	200011_s_at	202628_s_at	239654_at	230389_at	228335_at	201760_s_at	230561_s_at	1556638_at	222749_at	225681_at	204712_at
227350_at	228654_at	200692_s_at	235004_at	203708_at	236665_at	215933_s_at	204507_s_at	221541_at	214046_at	211985_s_at	237159_x_at	203140_at	205543_at	213661_at	229292_at	229125_at	212230_at	226018_at	209146_at	203921_at	1555878_at
210250_x_at	242447_at	240301_at	214600_at	225809_at	221677_s_at	205943_at	52285_f_at	221024_s_at	219615_s_at	203441_s_at	243539_at	235385_at	201641_at	203159_at	214590_s_at	205789_at	201295_s_at	1553411_s_at	205704_s_at	205818_at	229091_s_at
222252_x_at	208097_s_at	218737_at	227372_s_at	204931_at	216228_s_at	219038_at	202659_at	200931_s_at	213839_at	209308_s_at	221558_s_at	202437_s_at	213155_at	202990_at	202235_at	201243_s_at	213802_at	203296_s_at	200940_s_at	204073_s_at	209815_at
235025_at	213455_at	206268_at	214021_x_at	226137_at	219823_at	242064_at	227804_at	205742_at	201746_at	238303_at	208190_s_at	226829_at	209628_at	235308_at	216493_s_at	215696_s_at	212812_at	209098_s_at	209169_at	230652_at	204805_s_at
236816_at	238115_at	241703_at	226158_at	228367_at	228778_at	230960_at	230831_at	210135_s_at	213664_at	212609_s_at	219368_at	202195_s_at	206326_at	212062_at	205747_at	201037_at	205883_at	206424_at	1554433_a_at	233496_s_at	227529_s_at
224634_at	204451_at	209015_s_at	203044_at	219778_at	209172_s_at	229638_at	227781_x_at	203256_at	229174_at	225380_at	202763_at	209016_s_at	1556606_at	203381_s_at	228754_at	209536_s_at	202295_s_at	224822_at	226077_at	203148_s_at	1554795_a_at
213046_at	228397_at	205309_at	236179_at	231192_at	203062_s_at	214721_x_at	204269_at	204534_at	236814_at	209118_s_at	206103_at	208121_s_at	205850_s_at	202672_s_at	217028_at	204301_at	212930_at	239058_at	236016_at	225813_at	226789_at
223490_s_at	231579_s_at	1554283_at	206874_s_at	227408_s_at	222590_s_at	207069_s_at	224650_at	201058_s_at	226909_at	203228_at	1553185_at	209159_s_at	239178_at	202075_s_at	204867_at	212295_s_at	231929_at	206935_at	1558965_at	238786_at	214437_s_at
210466_s_at	223677_at	244132_x_at	212731_at	225275_at	1552680_a_at	206239_s_at	209238_at	212509_s_at	222071_s_at	201424_s_at	204286_s_at	206742_at	219230_at	218923_at	205339_at	217989_at	219179_at	224909_s_at	1552329_at	200736_s_at	243198_at
224721_at	221675_s_at	212809_at	218775_s_at	201951_at	209464_at	204411_at	205143_at	206089_at	219147_s_at	217778_at	238663_x_at	231166_at	226086_at	222513_s_at	202206_at	221218_s_at	221792_at	205029_s_at	241954_at	225864_at	209610_s_at
223403_s_at	202995_s_at	230559_x_at	209357_at	1559965_at	217640_x_at	221886_at	202043_s_at	242814_at	235626_at	223046_at	202575_at	217728_at	206960_at	205280_at	202630_at	221898_at	219049_at	228128_x_at	241738_at	224463_s_at
242905_at	212667_at	1565269_s_at	210002_at	216054_x_at	228729_at	226814_at	203814_s_at	1556821_x_at	223697_x_at	201520_s_at	230593_at	217744_s_at	203528_at	221207_s_at	205406_s_at	222892_s_at	233536_at	226690_at	225157_at	202668_at
202309_at	202464_s_at	242648_at	204403_x_at	235775_at	231808_at	207876_s_at	212798_s_at	226508_at	219648_at	226751_at	209708_at	201666_at	209581_at	226636_at	228349_at	201422_at	212841_s_at	203234_at	212314_at
219007_at	202311_s_at	242656_at	218656_s_at	223235_s_at	204128_s_at	209691_s_at	212457_at	213385_at	222874_s_at	200762_at	210154_at	209583_s_at	204681_s_at	225685_at	230403_at	200884_at	225270_at	231776_at	232597_x_at
209433_s_at	231873_at	230916_at	204062_s_at	202035_s_at	229661_at	204337_at	220083_x_at	224341_x_at	225571_at	203282_at	228377_at	1554452_a_at	203725_at	204908_s_at	203029_s_at	223849_s_at	213362_at	226847_at	226462_at
233078_at	212830_at	207197_at	225265_at	227498_at	209152_s_at	203080_s_at	202671_s_at	208792_s_at	232098_at	209538_at	209520_s_at	201324_at	231986_at	223261_at	219338_s_at	1554036_at	205262_at	227156_at	232060_at
200990_at	205412_at	238722_x_at	225710_at	205108_s_at	1565717_s_at	235165_at	221027_s_at	226051_at	232164_s_at	1567107_s_at	228157_at	226425_at	201041_s_at	203560_at	218306_s_at	202843_at	219427_at	217986_s_at	209618_at
211212_s_at	224583_at	201016_at	1558115_at	226568_at	218350_s_at	204667_at	211603_s_at	205080_at	225912_at	235346_at	212847_at	203232_s_at	226908_at	1555225_at	209803_s_at	225237_s_at	235283_at	230472_at	222396_at
205961_s_at	226615_at	203881_s_at	227297_at	219942_at	226123_at	205453_at	213285_at	230071_at	238114_at	205079_s_at	213283_s_at	227276_at	204983_s_at	210078_s_at	225564_at	203037_s_at	226811_at	227282_at	209936_at
217427_s_at	226335_at	219955_at	221654_s_at	201427_s_at	214016_s_at	219330_at	221916_at	206029_at	203929_s_at	201377_at	232760_at	216092_s_at	224851_at	208790_s_at	210999_s_at	210612_s_at	232313_at	226627_at	222403_at
213320_at	210596_at	205751_at	227236_at	225911_at	205909_at	226497_s_at	213459_at	203872_at	205286_at	224694_at	229725_at	224252_s_at	215177_s_at	201798_s_at	228407_at	219501_at	215058_at	203698_s_at	202431_s_at
205527_s_at	222662_at	231837_at	219210_s_at	203913_s_at	231407_s_at	209946_at	238513_at	201060_x_at	240983_s_at	212915_at	1554242_a_at	229485_x_at	209470_s_at	217599_s_at	228594_at	227006_at	213994_s_at	239297_at	203951_at
219178_at	209356_x_at	223529_at	1567224_at	228708_at	208931_s_at	222921_s_at	204513_s_at	244745_at	205603_s_at	237107_at	217979_at	202274_at	213764_s_at	213411_at	214719_at	217729_s_at	202380_s_at	1554679_a_at
218123_at	209560_s_at	236007_at	212256_at	218638_s_at	205053_at	226770_at	201912_s_at	203065_s_at	208343_s_at	202252_at	231807_at	202284_s_at	204897_at	213419_at	201662_s_at	212096_s_at	210038_at
206550_s_at	209882_at	229921_at	213457_at	212192_at	242389_at	232136_s_at	218113_at	223614_at	222477_s_at	222447_at	230224_at	201302_at	206091_at	202465_at	205880_at	202375_at	209234_at
218073_s_at	226395_at	1556057_s_at	226492_at	201288_at	201818_at	220297_at	203114_at	224397_s_at	204203_at	238681_at	213666_at	204363_at	219225_at	235798_at	241986_at	201944_at	238964_at
212846_at	209684_at	218681_s_at	225236_at	227971_at	235324_at	208460_at	209213_at	229461_x_at	212820_at	214890_s_at	209361_s_at	209644_x_at	235709_at	225908_at	209047_at	226062_x_at	212328_at
213647_at	228986_at	228057_at	208763_s_at	204750_s_at	238871_at	226045_at	219668_at	227038_at	221245_s_at	228479_at	213712_at	224953_at	219696_at	227623_at	205366_s_at
231918_s_at	213413_at	232985_s_at	212421_at	203477_at	218349_s_at	227850_x_at	214930_at	209289_at	228964_at	222761_at	222797_at	227550_at	209683_at	226939_at	228715_at
209852_x_at	214670_at	222496_s_at	227449_at	231899_at	226936_at	202498_s_at	228821_at	235061_at	200924_s_at	208869_s_at	203130_s_at	218574_s_at	223000_s_at	212331_at	244691_at
217850_at	224836_at	239143_x_at	235334_at	244623_at	1557227_s_at	218676_s_at	222005_s_at	205226_at	222428_s_at	206432_at	219006_at	206028_s_at	204119_s_at	223342_at	203642_s_at
211955_at	244334_at	227806_at	216266_s_at	200795_at	1553810_a_at	219327_s_at	235420_at	201891_s_at	229812_at	229773_at	237810_at	205573_s_at	223471_at	201010_s_at
206893_at	208818_s_at	218858_at	203704_s_at	223170_at	205395_s_at	1560145_at	238687_x_at	226189_at	235155_at	214985_at	221556_at	211071_s_at	244370_at
210653_s_at	204069_at	208478_s_at	200701_at	209541_at	228286_at	206204_at	211597_s_at	214146_s_at	204953_at	214778_at	203889_at	212190_at	210611_s_at
212107_s_at	1557828_a_at	212560_at	210512_s_at	204049_s_at	235425_at	208979_at	213791_at	202644_s_at	213050_at	212427_at	219945_at	214111_at
227601_at	204310_s_at	201099_at	203960_s_at	205413_at	232238_at	220786_s_at	231913_s_at	212865_s_at	228990_at	214435_x_at	202920_at	225800_at
214707_x_at	225825_at	228256_s_at	226534_at	213150_at	208644_at	217838_s_at	211015_s_at	204780_s_at	1554547_at	201599_at	244111_at	216321_s_at
219650_at	228185_at	228570_at	215717_s_at	224828_at	210868_s_at	212658_at	228956_at	203411_s_at	220892_s_at	222161_at	244563_at	207574_s_at
208859_s_at	222853_at	218513_at	201926_s_at	222642_s_at	223513_at	227231_at	213523_at	212169_at	37433_at	242427_at	235141_at	215767_at
1556348_at	203570_at	219969_at	208925_at	229802_at	203379_at	219263_at	210007_s_at	201438_at	213301_x_at	209267_s_at	223254_s_at	219511_s_at
201573_s_at	223523_at	205709_s_at	200606_at	221730_at	204033_at	213943_at	218671_s_at	229084_at	227884_at	209406_at	213438_at	227803_at
219539_at	226016_at	202713_s_at	210102_at	208933_s_at	218332_at	205523_at	242260_at	224975_at	1569142_at	200951_s_at	205977_s_at	223741_s_at
235020_at	212843_at	203313_s_at	225897_at	227862_at	223494_at	223627_at	212959_s_at	204955_at	202227_s_at	222654_at	209655_s_at	219397_at
215504_x_at	224884_at	218826_at	209014_at	203153_at	218622_at	227838_at	222609_s_at	203973_s_at	205047_s_at	200788_s_at	209615_s_at
235320_at	218147_s_at	205415_s_at	201466_s_at	239466_at	224320_s_at	219064_at	231875_at	213311_s_at	205386_s_at	1565703_at	219437_s_at
222837_s_at	225242_s_at	1559283_a_at	241708_at	204058_at	203276_at	228280_at	223232_s_at	202381_at	229377_at	202260_s_at	225660_at
223229_at	217787_s_at	225958_at	222171_s_at	226344_at	206500_s_at	227900_at	221911_at	227688_at	212805_at	243792_x_at	244165_at
230766_at	204731_at	225737_s_at	213745_at	235264_at	203117_s_at	209625_at	231731_at	206907_at	213435_at	208456_s_at	203413_at
214155_s_at	214083_at	201689_s_at	228850_s_at	239392_s_at	235773_at	209094_at	227481_at	207336_at	227094_at	1569472_s_at	220999_s_at
217884_at	203325_s_at	201955_at	223340_at	219908_at	218683_at	205935_at	204493_at	202949_s_at	232312_at	221782_at	226686_at
215354_s_at	225136_at	216841_s_at	209632_at	213056_at	206751_s_at	212989_at	201516_at	232914_s_at	204723_at	238484_s_at	206456_at
206499_s_at	224591_at	227666_at	238444_at	201506_at	213325_at	218717_s_at	206383_s_at	210136_at	209755_at	227376_at
209620_s_at	225626_at	222566_at	200632_s_at	228494_at	208103_s_at	205923_at	202854_at	206584_at	223423_at	224722_at
220668_s_at	202664_at	216241_s_at	202172_at	209506_s_at	203502_at	204099_at	202241_at	204726_at	227304_at	201416_at
1569484_s_at	219204_s_at	222830_at	224833_at	203650_at	235918_x_at	238043_at	203632_s_at	224571_at	218795_at	208296_x_at
202251_at	221773_at	1563022_at	212977_at	228087_at	225617_at	228737_at	202330_s_at	214691_x_at	204349_at	202976_s_at
223076_s_at	202766_s_at	242711_x_at	205187_at	204988_at	212177_at	205092_x_at	214815_at	210538_s_at	1553338_at	235296_at
228066_at	230424_at	202787_s_at	210139_s_at	1554206_at	207606_s_at	202202_s_at	201266_at	223519_at	221841_s_at	225669_at
221987_s_at	1553530_a_at	242916_at	235634_at	202546_at	228205_at	213379_at	231953_at	200706_s_at	209285_s_at	225541_at
218917_s_at	223282_at	235244_at	231842_at	209348_s_at	207705_s_at	222587_s_at	239948_at	212530_at	223748_at	209204_at
201323_at	214212_x_at	241734_at	227359_at	202746_at	228868_x_at	228186_s_at	230270_at	210935_s_at	206513_at	209035_at
217962_at	203320_at	201219_at	222760_at	213992_at	201165_s_at	202016_at	202422_s_at	225871_at	212774_at	1556336_at
224578_at	228233_at	213479_at	211379_x_at	230875_s_at	229966_at	214705_at	230863_at	201012_at	229422_at	203651_at
225038_s_at	224994_at	201739_at	200872_at	201110_s_at	205046_at	204749_at	226251_at	200916_at	205773_at	214830_at
213954_at	227307_at	201341_at	219136_s_at	202484_s_at	219493_at	230042_at	229975_at	232224_at	231825_x_at	208650_s_at
219037_at	226101_at	204416_x_at	212195_at	204115_at	203046_s_at	218641_at	221185_s_at	223159_s_at	211074_at	214853_s_at
200875_s_at	209904_at	219415_at	208683_at	229004_at	213761_at	229256_at	235009_at	203868_s_at	243161_x_at	238996_x_at
215170_s_at	223385_at	210059_s_at	202965_s_at	202558_s_at	227448_at	223168_at	205768_s_at	204083_s_at
210172_at	223444_at	221970_s_at	221234_s_at	235879_at	232304_at	229160_at	1562309_s_at	235466_s_at
213097_s_at	242482_at	1555679_a_at	203131_at	204159_at	211946_s_at	205330_at	205429_s_at	202686_s_at
208624_s_at	227059_at	203347_s_at	225224_at	218613_at	226349_at	204379_s_at	204465_s_at	203548_s_at
223729_at	218648_at	203072_at	226691_at	232636_at	209032_s_at	1569469_a_at	225619_at
209567_at	204464_s_at	229980_s_at	226985_at	227388_at	230337_at	214913_at	222040_at
218984_at	218573_at	221605_s_at	32541_at	206167_s_at	221683_s_at	224964_s_at
202384_s_at	201617_x_at	201397_at	212298_at	229530_at	222351_at	211518_s_at
201890_at	221760_at	216705_s_at	203304_at	209459_s_at	219787_s_at	234491_s_at
206108_s_at	202362_at	212935_at	203813_s_at	226303_at	209891_at	208636_at
237560_at	227558_at	204367_at	203498_at	205381_at	204767_s_at
234294_x_at	222605_at	1562484_at	212870_at	207981_s_at	223172_s_at
202517_at	207855_s_at	228281_at	206542_s_at	205111_s_at	205063_at
223397_s_at	239024_at	205830_at	204036_at	227526_at
218422_s_at	205198_s_at	223618_at	221019_s_at	212713_at
205085_at	202211_at	201976_s_at	213139_at	219546_at
225470_at	227337_at	230597_at	218549_s_at	228863_at
218724_s_at	1552487_a_at	224806_at	204763_s_at	205269_at
212060_at	201319_at	228293_at	226326_at	1555778_a_at
227651_at	201860_s_at	222820_at	231396_s_at	200941_at
210694_s_at	203060_s_at	225816_at	220682_s_at	204319_s_at
239071_at	37408_at	238549_at	228121_at	202709_at
228050_at	204516_at	201263_at	217996_at	219370_at
208941_s_at	225524_at	230497_at	213352_at	201645_at
222685_at	204273_at	219751_at	215913_s_at	202283_at
205526_s_at	227193_at	202831_at	223118_s_at	219090_at
220071_x_at	201847_at	223311_s_at	225688_s_at	211737_x_at
205133_s_at	209112_at	212449_s_at	227839_at	219142_at
208975_s_at	215146_s_at	229186_s_at	227809_at	207871_s_at
221514_at	228341_at	1554415_at	203971_at	205072_s_at
209725_at	203817_at	208290_s_at	224937_at	226103_at
204603_at	202770_s_at	206012_at	212382_at	213093_at
218949_s_at	212423_at	229114_at	221858_at	227870_at
223246_s_at	226641_at	220053_at	225133_at	229271_x_at
212533_at	208782_at	208447_s_at	213117_at	205440_s_at
235509_at	209651_at	222557_at	212339_at	221900_at
223700_at	227049_at	230102_at	213652_at	225782_at
204407_at	211651_s_at	218597_s_at	204517_at	221796_at
1557066_at	223452_s_at	226574_at	213355_at	214005_at
202169_s_at	200974_at	227228_s_at	225684_at	202304_at
207740_s_at	202364_at	224856_at	235050_at	221748_s_at
222310_at	228722_at	221666_s_at	221814_at	231726_at
224315_at	222154_s_at	202154_x_at	209220_at	204359_at
1561079_at	228188_at	204567_s_at	204236_at	226671_at
1554001_at	212726_at	222815_at	212124_at	217731_s_at
221860_at	1568873_at	212264_s_at	205675_at
229796_at	227191_at	218886_at	225078_at
212405_s_at	208872_s_at	238966_at	206020_at
219624_at	202537_s_at	200798_x_at	210299_s_at
209595_at	230728_at	209598_at	221935_s_at
211971_s_at	212764_at	218966_at	203603_s_at
209336_at	236561_at	203372_s_at	212928_at
202706_s_at	205480_s_at	208275_x_at	1553105_s_at
222393_s_at	202089_s_at	203100_s_at	207034_s_at
1557081_at	228697_at	201387_s_at	229730_at
220651_s_at	203935_at	235405_at	218284_at
220865_s_at	228618_at	213907_at	214730_s_at
228324_at	202196_s_at	210613_s_at	222101_s_at
1555772_a_at	215179_x_at	218750_at	207808_s_at
203138_at	205648_at	201195_s_at	228173_at
219002_at	221751_at	230788_at	218800_at
229061_s_at	201360_at	219015_s_at	226225_at
218027_at	212335_at	226213_at	235666_at
217907_at	212154_at	219155_at	214782_at
219258_at	239742_at	203588_s_at	212800_at
202264_s_at	211698_at	225162_at	239246_at
235253_at	223301_s_at	204720_s_at	225990_at
202904_s_at	203685_at	242163_at	242845_at
35148_at	202660_at	204588_s_at	209008_x_at
215743_at	212221_x_at	217127_at
219226_at	212163_at	33767_at
228517_at	228415_at	201761_at
219262_at	215529_x_at	204730_at
1568678_s_at	213373_s_at	235309_at
208955_at	214769_at	212250_at
1566191_at	224614_at	203765_at
1555888_at	223190_s_at	225649_s_at
230060_at	218162_at	213237_at
202923_s_at	213946_s_at
242438_at	201280_s_at
225730_s_at	209369_at
219083_at	211964_at
218129_s_at	209550_at
231500_s_at	213790_at
205024_s_at	1560031_at
202779_s_at	212936_at
202127_at	215389_s_at
213189_at	219992_at
220797_at	241808_at
223362_s_at	227329_at
238982_at	202506_at
235609_at	211055_s_at
201131_s_at	201823_s_at
220840_s_at	201426_s_at
215114_at	201906_s_at
225846_at	225793_at
226784_at	210210_at
201839_s_at	226520_at
242146_at	223059_s_at
1553874_a_at	210427_x_at
229184_at	212573_at
202396_at	235749_at
217496_s_at	225033_at
212350_at	211275_s_at
235178_x_at	224759_s_at
242918_at	201300_s_at
201555_at	208858_s_at
237180_at	221582_at
225060_at	203729_at
213846_at	214375_at
227196_at	214116_at
223599_at	202377_at
225792_at	228220_at
221536_s_at	211959_at
219482_at	203827_at
232633_at	200743_s_at
242562_at
227829_at
224467_s_at
1554414_a_at
224873_s_at
203001_s_at
1555281_x_at
213225_at
228260_at
1552660_a_at
213506_at
242560_at
223225_s_at
215245_x_at
224593_at
232141_at
238554_at
214700_x_at
203712_at
225609_at
229886_at
222583_s_at
235436_at
202337_at
226934_at
210407_at
206653_at
223463_at
244828_x_at
211686_s_at
211450_s_at
218774_at
204228_at
230469_at
202533_s_at
229305_at
227920_at
235476_at
212160_at
