# Supplementary material for: Differences in the Early Development of Human and Mouse Embryonic Stem Cells
Source: PLoS One. 2015 Oct 16;10(10):e0140803. doi: 10.1371/journal.pone.0140803 (PMC4608779; doi:10.1371/journal.pone.0140803)
Supplement: S9 Table — Annotation of genes of the clusters from S7 Table. (TXT) [file pone.0140803.s009.txt]

======= 0001 =======
Kbtbd8	1433902_at	kelch repeat and BTB (POZ) domain containing 8
Sin3a	1419102_at	transcriptional regulator, SIN3A (yeast)
G3bp1	1422801_at	Ras-GTPase-activating protein SH3-domain binding protein 1
Cacybp	1452047_at	calcyclin binding protein
Fam60a	1448126_at	family with sequence similarity 60, member A
Mphosph8	1427524_a_at	M-phase phosphoprotein 8
Dkc1	1441788_s_at	dyskeratosis congenita 1, dyskerin homolog (human)
Rpf2	1450423_s_at	ribosome production factor 2 homolog (S. cerevisiae)
Sdad1	1437088_at	SDA1 domain containing 1
Rsl1d1	1456383_at	ribosomal L1 domain containing 1
Pprc1	1426381_at	peroxisome proliferative activated receptor, gamma, coactivator-related 1
Pfas	1455496_at	phosphoribosylformylglycinamidine synthase (FGAR amidotransferase)
Isg20l2	1433960_at	interferon stimulated exonuclease gene 20-like 2
Tomm70a	1417192_at	translocase of outer mitochondrial membrane 70 homolog A (yeast)
Hbs1l	1440050_at	Hbs1-like (S. cerevisiae)
Pogz	1434650_at	pogo transposable element with ZNF domain
Lyar	1417511_at	Ly1 antibody reactive clone
Wdr12	1448646_at	WD repeat domain 12
Amd1	1448484_at	S-adenosylmethionine decarboxylase 1
C1qbp	1448274_at	complement component 1, q subcomponent binding protein
Cebpz	1429962_at	CCAAT/enhancer binding protein zeta
Usp1	1423674_at	ubiquitin specific peptidase 1
Srsf10	1418527_a_at	serine/arginine-rich splicing factor 10
Syncrip	1422769_at	synaptotagmin binding, cytoplasmic RNA interacting protein
Timm8a1	1416346_at	translocase of inner mitochondrial membrane 8 homolog a1 (yeast)
Nolc1	1450087_a_at	nucleolar and coiled-body phosphoprotein 1
Hsph1	1423566_a_at	heat shock 105kDa/110kDa protein 1
Chd1l	1449415_at	chromodomain helicase DNA binding protein 1-like
Wdr43	1428389_s_at	WD repeat domain 43
Pkp4	1452209_at	plakophilin 4
Ddx21	1448270_at	DEAD (Asp-Glu-Ala-Asp) box polypeptide 21
Terf1	1431332_a_at	telomeric repeat binding factor 1
Ppp1r2	1417341_a_at	protein phosphatase 1, regulatory (inhibitor) subunit 2
Esf1	1453727_at	ESF1, nucleolar pre-rRNA processing protein, homolog (S. cerevisiae)
Msh2	1416988_at	mutS homolog 2 (E. coli)
Stip1	1415909_at	stress-induced phosphoprotein 1
Trmt6	1431212_a_at	tRNA methyltransferase 6 homolog (S. cerevisiae)
Orc2	1418226_at	origin recognition complex, subunit 2
Hells	1417541_at	helicase, lymphoid specific
Adsl	1418372_at	adenylosuccinate lyase
Ubqln4	1448692_at	ubiquilin 4
Wdr89	1453433_at	WD repeat domain 89
Naa25	1439027_at	N(alpha)-acetyltransferase 25, NatB auxiliary subunit
Gpatch4	1449390_at	G patch domain containing 4
Pabpn1	1415728_at	poly(A) binding protein, nuclear 1
Exosc3	1431502_a_at	exosome component 3
Serbp1	1441501_at	serpine1 mRNA binding protein 1
Wdr75	1451649_a_at	WD repeat domain 75
Polr1b	1416126_at	polymerase (RNA) I polypeptide B
Pno1	1450735_at	partner of NOB1 homolog (S. cerevisiae)
Mthfd1	1436704_x_at	methylenetetrahydrofolate dehydrogenase (NADP+ dependent), methenyltetrahydrofolate cyclohydrolase, formyltetrahydrofolate synthase
Nup43	1432187_at	nucleoporin 43
Ppat	1452831_s_at	phosphoribosyl pyrophosphate amidotransferase
Api5	1439214_a_at	apoptosis inhibitor 5
Trim28	1415869_a_at	tripartite motif-containing 28
Orc5	1415830_at	origin recognition complex, subunit 5
Psip1	1460403_at	PC4 and SFRS1 interacting protein 1
Hira	1450049_a_at	histone cell cycle regulation defective homolog A (S. cerevisiae)
Prmt3	1431768_a_at	protein arginine N-methyltransferase 3
Gemin4	1433622_at	gem (nuclear organelle) associated protein 4
Qtrtd1	1451199_at	queuine tRNA-ribosyltransferase domain containing 1
1110004E09Rik	1424315_at	RIKEN cDNA 1110004E09 gene
Nup155	1418727_at	nucleoporin 155
Tmem48	1424173_at	transmembrane protein 48
Rrp1b	1456117_at	ribosomal RNA processing 1 homolog B (S. cerevisiae)
Dna2	1452210_at	DNA replication helicase 2 homolog (yeast)
Gfm2	1426590_at	G elongation factor, mitochondrial 2
Psme3	1418079_at	proteaseome (prosome, macropain) 28 subunit, 3
Gnl3	1433656_a_at	guanine nucleotide binding protein-like 3 (nucleolar)
Ipo5	1426946_at	importin 5
Sall1	1437983_at	sal-like 1 (Drosophila)
Bckdhb	1427153_at	branched chain ketoacid dehydrogenase E1, beta polypeptide
Dhx9	1425617_at	DEAH (Asp-Glu-Ala-His) box polypeptide 9
Mettl14	1454751_at	methyltransferase like 14
Alms1	1456950_at	Alstrom syndrome 1 homolog (human)
Ercc6l	1444024_at	excision repair cross-complementing rodent repair deficiency complementation group 6 - like
Atrx	1438750_at	Alpha thalassemia/mental retardation syndrome X-linked homolog (human)
Heatr1	1452419_at	HEAT repeat containing 1
Etf1	1451208_at	eukaryotic translation termination factor 1
Gemin6	1424300_at	gem (nuclear organelle) associated protein 6
Taf4b	1435302_at	TAF4B RNA polymerase II, TATA box binding protein (TBP)-associated factor
Ankrd10	1416065_a_at	ankyrin repeat domain 10
Arl6	1417331_a_at	ADP-ribosylation factor-like 6
Naa15	1418022_at	N(alpha)-acetyltransferase 15, NatA auxiliary subunit
Ube2t	1422462_at	ubiquitin-conjugating enzyme E2T (putative)
Gart	1424435_a_at	phosphoribosylglycinamide formyltransferase
Larp4	1455102_at	La ribonucleoprotein domain family, member 4
Nat10	1433692_at	N-acetyltransferase 10
Pelp1	1449973_a_at	proline, glutamic acid and leucine rich protein 1
Rcc1	1416962_at	regulator of chromosome condensation 1
Abcb7	1427490_at	ATP-binding cassette, sub-family B (MDR/TAP), member 7
Dnmt3b	1449052_a_at	DNA methyltransferase 3B
Mdn1	1417675_a_at	midasin homolog (yeast)
Prpf3	1424314_at	PRP3 pre-mRNA processing factor 3 homolog (yeast)
Nsun2	1423850_at	NOL1/NOP2/Sun domain family member 2
E130012A19Rik	1426980_s_at	RIKEN cDNA E130012A19 gene
Tsr1	1433502_s_at	TSR1, 20S rRNA accumulation, homolog (yeast)
Arid1a	1417440_at	AT rich interactive domain 1A (SWI-like)
Ebna1bp2	1428315_at	EBNA1 binding protein 2
Nop10	1423211_at	NOP10 ribonucleoprotein homolog (yeast)
Rcc2	1452226_at	regulator of chromosome condensation 2
Surf6	1416864_at	surfeit gene 6
Fam169a	1435783_at	family with sequence similarity 169, member A
Rrp15	1417096_at	ribosomal RNA processing 15 homolog (S. cerevisiae)
Nop56	1426533_at	NOP56 ribonucleoprotein homolog (yeast)
Cep152	1427496_at	centrosomal protein 152
Sf1	1422321_a_at	splicing factor 1
Dnajc2	1448794_s_at	DnaJ (Hsp40) homolog, subfamily C, member 2
Eif4g1	1438686_at	eukaryotic translation initiation factor 4, gamma 1
Cecr2	1431014_at	cat eye syndrome chromosome region, candidate 2 homolog (human)
Rrs1	1416998_at	RRS1 ribosome biogenesis regulator homolog (S. cerevisiae)
Pus7	1426631_at	pseudouridylate synthase 7 homolog (S. cerevisiae)
Tcof1	1423600_a_at	Treacher Collins Franceschetti syndrome 1, homolog
Rrm2	1416120_at	ribonucleotide reductase M2
Srsf6	1448454_at	serine/arginine-rich splicing factor 6
Mrps5	1453954_a_at	mitochondrial ribosomal protein S5
Gatad2a	1423992_at	GATA zinc finger domain containing 2A
Crmp1	1448289_at	collapsin response mediator protein 1
Nip7	1448480_at	nuclear import 7 homolog (S. cerevisiae)
Rbm26	1442038_at	RNA binding motif protein 26
Orc1	1422663_at	origin recognition complex, subunit 1
Nup35	1426447_at	nucleoporin 35
Tgif2	1431115_at	TGFB-induced factor homeobox 2
2610101N10Rik	1455351_at	RIKEN cDNA 2610101N10 gene
Nacc1	1420968_at	nucleus accumbens associated 1, BEN and BTB (POZ) domain containing
Mid1	1422055_at	midline 1
Rbbp4	1454875_a_at	retinoblastoma binding protein 4
Utp15	1454846_at	UTP15, U3 small nucleolar ribonucleoprotein, homolog (yeast)
Sephs1	1433974_at	selenophosphate synthetase 1
Haus6	1455488_at	HAUS augmin-like complex, subunit 6
Katna1	1450949_at	katanin p60 (ATPase-containing) subunit A1
Haus2	1432511_s_at	HAUS augmin-like complex, subunit 2
Hspe1	1422579_at	heat shock protein 1 (chaperonin 10)
Kpnb1	1434357_a_at	karyopherin (importin) beta 1
Utp14a	1435099_at	UTP14, U3 small nucleolar ribonucleoprotein, homolog A (yeast)
Utp20	1452252_at	UTP20, small subunit (SSU) processome component, homolog (yeast)
Exo1	1418026_at	exonuclease 1
Qrsl1	1456542_s_at	glutaminyl-tRNA synthase (glutamine-hydrolyzing)-like 1
Strbp	1426411_a_at	spermatid perinuclear RNA binding protein
Wee1	1416774_at	WEE 1 homolog 1 (S. pombe)
2310030N02Rik	1429213_at	RIKEN cDNA 2310030N02 gene
Mnd1	1452606_at	meiotic nuclear divisions 1 homolog (S. cerevisiae)
Ttf2	1428522_at	transcription termination factor, RNA polymerase II
Luc7l	1452708_a_at	Luc7 homolog (S. cerevisiae)-like
Aasdhppt	1430515_s_at	aminoadipate-semialdehyde dehydrogenase-phosphopantetheinyl transferase
Nup62	1415926_at	nucleoporin 62
Srsf15	1427333_s_at	serine/arginine-rich splicing factor 15
Ddx20	1416751_a_at	DEAD (Asp-Glu-Ala-Asp) box polypeptide 20
Ankrd28	1434630_at	ankyrin repeat domain 28
Trim37	1434554_at	tripartite motif-containing 37
Hnrnpl	1424101_at	heterogeneous nuclear ribonucleoprotein L
Six4	1439753_x_at	sine oculis-related homeobox 4 homolog (Drosophila)
Mettl13	1423761_at	methyltransferase like 13
Bag4	1418707_at	BCL2-associated athanogene 4
Gtf2f2	1426626_at	general transcription factor IIF, polypeptide 2
Lrpprc	1424353_at	leucine-rich PPR-motif containing
Pwp2	1424193_at	PWP2 periodic tryptophan protein homolog (yeast)
Umps	1451445_at	uridine monophosphate synthetase
Naa50	1428970_at	N(alpha)-acetyltransferase 50, NatE catalytic subunit
Rbm25	1428908_at	RNA binding motif protein 25
Mcm10	1433408_a_at	minichromosome maintenance deficient 10 (S. cerevisiae)
Pdss1	1431893_a_at	prenyl (solanesyl) diphosphate synthase, subunit 1
2410127L17Rik	1437552_at	RIKEN cDNA 2410127L17 gene
Cdc25a	1417131_at	cell division cycle 25 homolog A (S. pombe)
Hat1	1428061_at	histone aminotransferase 1
Fastkd1	1427342_at	FAST kinase domains 1
Slc25a13	1449481_at	solute carrier family 25 (mitochondrial carrier, adenine nucleotide translocator), member 13
Mrpl15	1425189_a_at	mitochondrial ribosomal protein L15
Mrpl18	1448373_at	mitochondrial ribosomal protein L18
Tipin	1426612_at	timeless interacting protein
Tomm40	1426118_a_at	translocase of outer mitochondrial membrane 40 homolog (yeast)
Rad1	1448414_at	RAD1 homolog (S. pombe)
Lsm5	1418656_at	LSM5 homolog, U6 small nuclear RNA associated (S. cerevisiae)
Tjp3	1417896_at	tight junction protein 3
Nmt2	1454919_at	N-myristoyltransferase 2
Cdk12	1455964_at	cyclin-dependent kinase 12
Meaf6	1432447_a_at	MYST/Esa1-associated factor 6
Suv39h2	1422979_at	suppressor of variegation 3-9 homolog 2 (Drosophila)
Fgfr1op	1428919_at	Fgfr1 oncogene partner
Dut	1419270_a_at	deoxyuridine triphosphatase
Suz12	1449661_at	Suppressor of zeste 12 homolog (Drosophila)
Ubr5	1444327_at	ubiquitin protein ligase E3 component n-recognin 5
Cdca7	1428069_at	cell division cycle associated 7
Gclc	1424296_at	glutamate-cysteine ligase, catalytic subunit
Asxl1	1458380_at	additional sex combs like 1 (Drosophila)
Thumpd3	1417684_at	THUMP domain containing 3
Shq1	1428927_at	SHQ1 homolog (S. cerevisiae)
Nfyb	1419266_at	nuclear transcription factor-Y beta
Bola2	1434544_at	bolA-like 2 (E. coli)
Rad51	1418281_at	RAD51 homolog (S. cerevisiae)
Ube2s	1416726_s_at	ubiquitin-conjugating enzyme E2S
Prpf4b	1425498_at	PRP4 pre-mRNA processing factor 4 homolog B (yeast)
Mina	1431939_a_at	myc induced nuclear antigen
Mett10d	1453983_a_at	methyltransferase 10 domain containing
Sept3	1439833_at	septin 3
Denr	1420368_at	density-regulated protein
Brip1	1458427_at	BRCA1 interacting protein C-terminal helicase 1
Cdh1	1448261_at	cadherin 1
BC055324	1437186_at	cDNA sequence BC055324
Senp3	1448866_at	SUMO/sentrin specific peptidase 3
Esrp1	1454681_at	epithelial splicing regulatory protein 1
Twistnb	1428633_at	TWIST neighbor
Epcam	1416579_a_at	epithelial cell adhesion molecule
Snrpa1	1417353_x_at	small nuclear ribonucleoprotein polypeptide A'
Zscan10	1438787_at	zinc finger and SCAN domain containing 10
Ccnt2	1427089_at	cyclin T2
Tcerg1	1450100_a_at	transcription elongation regulator 1 (CA150)
Ide	1453988_a_at	insulin degrading enzyme
Tbc1d1	1419448_at	TBC1 domain family, member 1
Esco2	1428304_at	establishment of cohesion 1 homolog 2 (S. cerevisiae)
Nasp	1416043_at	nuclear autoantigenic sperm protein (histone-binding)
Mcm3	1426653_at	minichromosome maintenance deficient 3 (S. cerevisiae)
Psme4	1426824_at	proteasome (prosome, macropain) activator subunit 4
Lrp11	1433536_at	low density lipoprotein receptor-related protein 11
Cox7c	1459885_s_at	cytochrome c oxidase, subunit VIIc
Rhpn2	1431805_a_at	rhophilin, Rho GTPase binding protein 2
Trim6	1424448_at	tripartite motif-containing 6
Hook1	1438018_at	hook homolog 1 (Drosophila)
Lsg1	1437630_at	large subunit GTPase 1 homolog (S. cerevisiae)
Setd4	1460373_a_at	SET domain containing 4
Xrcc5	1451968_at	X-ray repair complementing defective repair in Chinese hamster cells 5
Dnajc24	1451389_at	DnaJ (Hsp40) homolog, subfamily C, member 24
Gyltl1b	1434007_at	glycosyltransferase-like 1B
Pdcd2l	1426844_a_at	programmed cell death 2-like
Osgin2	1424290_at	oxidative stress induced growth inhibitor family member 2
Mrps25	1449194_at	mitochondrial ribosomal protein S25
Stmn2	1423281_at	stathmin-like 2
Armc8	1434949_at	armadillo repeat containing 8
Ppm1b	1425330_a_at	protein phosphatase 1B, magnesium dependent, beta isoform
Elavl2	1421882_a_at	ELAV (embryonic lethal, abnormal vision, Drosophila)-like 2 (Hu antigen B)
6030458C11Rik	1428013_at	RIKEN cDNA 6030458C11 gene
F2rl1	1448931_at	coagulation factor II (thrombin) receptor-like 1
Fancd2	1438339_at	Fanconi anemia, complementation group D2
Seh1l	1424201_a_at	SEH1-like (S. cerevisiae
Fmr1	1426086_a_at	fragile X mental retardation syndrome 1 homolog
Zfp664	1437047_at	zinc finger protein 664
U2af1	1422509_at	U2 small nuclear ribonucleoprotein auxiliary factor (U2AF) 1
Cyb5b	1448844_at	cytochrome b5 type B
Rif1	1429491_s_at	Rap1 interacting factor 1 homolog (yeast)
D19Bwg1357e	1426932_at	DNA segment, Chr 19, Brigham & Women's Genetics 1357 expressed
Gsr	1421816_at	glutathione reductase
4833420G17Rik	1419636_at	RIKEN cDNA 4833420G17 gene
Nup50	1422719_s_at	nucleoporin 50
Ddx31	1438962_s_at	DEAD/H (Asp-Glu-Ala-Asp/His) box polypeptide 31
Pmf1	1416707_a_at	polyamine-modulated factor 1
Cpsf6	1428234_at	cleavage and polyadenylation specific factor 6
Ppm1a	1425537_at	protein phosphatase 1A, magnesium dependent, alpha isoform
Polr3g	1449155_at	polymerase (RNA) III (DNA directed) polypeptide G
Rab23	1422399_a_at	RAB23, member RAS oncogene family
Naf1	1452192_at	nuclear assembly factor 1 homolog (S. cerevisiae)
Mak16	1426426_at	MAK16 homolog (S. cerevisiae)
Msh6	1416915_at	mutS homolog 6 (E. coli)
Dcps	1424080_at	decapping enzyme, scavenger
Ppih	1431506_s_at	peptidyl prolyl isomerase H
Rtkn2	1418108_at	rhotekin 2
Dhfr	1419172_at	dihydrofolate reductase
Mlf1ip	1428518_at	myeloid leukemia factor 1 interacting protein
Bend3	1434570_at	BEN domain containing 3
Trim59	1431430_s_at	tripartite motif-containing 59
Xpot	1428949_at	exportin, tRNA (nuclear export receptor for tRNAs)
======= 0002 =======
Samd4	1424594_at	sterile alpha motif domain containing 4
Ghr	1417962_s_at	growth hormone receptor
Fkbp7	1416803_at	FK506 binding protein 7
Tmem66	1424039_at	transmembrane protein 66
Angptl2	1421002_at	angiopoietin-like 2
P4ha1	1452094_at	procollagen-proline, 2-oxoglutarate 4-dioxygenase (proline 4-hydroxylase), alpha 1 polypeptide
Col4a5	1425476_at	collagen, type IV, alpha 5
Ifnar2	1440169_x_at	interferon (alpha and beta) receptor 2
Mcfd2	1424024_at	multiple coagulation factor deficiency 2
Cflar	1424996_at	CASP8 and FADD-like apoptosis regulator
Map3k2	1455597_at	mitogen-activated protein kinase kinase kinase 2
Ikbip	1429065_at	IKBKB interacting protein
Tmx4	1453120_at	thioredoxin-related transmembrane protein 4
Mtmr6	1425486_s_at	myotubularin related protein 6
Parva	1431375_s_at	parvin, alpha
Tmem106b	1435074_at	transmembrane protein 106B
Krt19	1417156_at	keratin 19
Spag9	1433648_at	sperm associated antigen 9
Ppp1r3c	1433691_at	protein phosphatase 1, regulatory (inhibitor) subunit 3C
Calu	1415870_at	calumenin
Rassf8	1452283_at	Ras association (RalGDS/AF-6) domain family (N-terminal) member 8
Tusc3	1421662_a_at	tumor suppressor candidate 3
Clcn5	1429400_at	chloride channel 5
Anxa5	1425567_a_at	annexin A5
Zfp503	1423835_at	zinc finger protein 503
Gng12	1455089_at	guanine nucleotide binding protein (G protein), gamma 12
Gfpt1	1428715_at	glutamine fructose-6-phosphate transaminase 1
Serinc1	1448108_at	serine incorporator 1
Cd99	1428850_x_at	CD99 antigen
Cnih4	1436436_at	cornichon homolog 4 (Drosophila)
Lgals1	1419573_a_at	lectin, galactose binding, soluble 1
Rbms3	1436938_at	RNA binding motif, single stranded interacting protein
P4ha2	1417149_at	procollagen-proline, 2-oxoglutarate 4-dioxygenase (proline 4-hydroxylase), alpha II polypeptide
Lpp	1438271_at	LIM domain containing preferred translocation partner in lipoma
Creb3l2	1452381_at	cAMP responsive element binding protein 3-like 2
Ash1l	1450072_at	ash1 (absent, small, or homeotic)-like (Drosophila)
Nab1	1417624_at	Ngfi-A binding protein 1
Itpripl2	1435777_at	inositol 1,4,5-triphosphate receptor interacting protein-like 2
Spin4	1427985_at	spindlin family, member 4
2510009E07Rik	1428097_at	RIKEN cDNA 2510009E07 gene
Tmx1	1437143_a_at	thioredoxin-related transmembrane protein 1
Fam114a1	1448648_at	family with sequence similarity 114, member A1
Dnajc18	1425076_at	DnaJ (Hsp40) homolog, subfamily C, member 18
Fzd1	1437284_at	frizzled homolog 1 (Drosophila)
Tug1	1426771_at	taurine upregulated gene 1
Timp2	1454677_at	tissue inhibitor of metalloproteinase 2
Atg10	1419081_at	autophagy-related 10 (yeast)
Chpt1	1455901_at	choline phosphotransferase 1
Fbln1	1451119_a_at	fibulin 1
Sparc	1448392_at	secreted acidic cysteine rich glycoprotein
Pfkfb3	1416432_at	6-phosphofructo-2-kinase/fructose-2,6-biphosphatase 3
Col1a1	1423669_at	collagen, type I, alpha 1
Bmpr2	1419616_at	bone morphogenic protein receptor, type II (serine/threonine kinase)
Megf9	1433968_a_at	multiple EGF-like-domains 9
Acat1	1451271_a_at	acetyl-Coenzyme A acetyltransferase 1
---	1437811_x_at	---
Xpr1	1426992_at	xenotropic and polytropic retrovirus receptor 1
Rps6ka3	1455206_at	ribosomal protein S6 kinase polypeptide 3
Magt1	1428624_at	magnesium transporter 1
Ppp1r3b	1436590_at	protein phosphatase 1, regulatory (inhibitor) subunit 3B
Efemp2	1417018_at	epidermal growth factor-containing fibulin-like extracellular matrix protein 2
Dlk1	1449939_s_at	delta-like 1 homolog (Drosophila)
Rit1	1420540_a_at	Ras-like without CAAX 1
Hook3	1435157_at	hook homolog 3 (Drosophila)
Rin2	1426368_at	Ras and Rab interactor 2
Osbpl8	1437069_at	oxysterol binding protein-like 8
Ston1	1439496_at	Stonin 1
Zkscan1	1429152_at	zinc finger with KRAB and SCAN domains 1
Trp53inp2	1452646_at	transformation related protein 53 inducible nuclear protein 2
Tram1l1	1451268_at	translocation associated membrane protein 1-like 1
Comt1	1418701_at	catechol-O-methyltransferase 1
Meis1	1450992_a_at	Meis homeobox 1
Gm7120	1426607_at	predicted gene 7120
Npr2	1427191_at	natriuretic peptide receptor 2
4930402H24Rik	1438038_at	RIKEN cDNA 4930402H24 gene
Zfp9	1456483_at	zinc finger protein 9
Flrt3	1429310_at	fibronectin leucine rich transmembrane protein 3
Loxl1	1451978_at	lysyl oxidase-like 1
Tmem108	1454729_at	transmembrane protein 108
Cd47	1419554_at	CD47 antigen (Rh-related antigen, integrin-associated signal transducer)
Ncam1	1426865_a_at	neural cell adhesion molecule 1
Akap13	1433722_at	A kinase (PRKA) anchor protein 13
Glt8d1	1428270_at	glycosyltransferase 8 domain containing 1
Ccdc80	1424186_at	coiled-coil domain containing 80
Galnt2	1452182_at	UDP-N-acetyl-alpha-D-galactosamine:polypeptide N-acetylgalactosaminyltransferase 2
Tgfbr3	1433795_at	transforming growth factor, beta receptor III
Ppp2r5c	1434205_at	protein phosphatase 2, regulatory subunit B (B56), gamma isoform
Col5a1	1416740_at	collagen, type V, alpha 1
Plekha2	1417288_at	pleckstrin homology domain-containing, family A (phosphoinositide binding specific) member 2
Hp1bp3	1415751_at	heterochromatin protein 1, binding protein 3
Pag1	1436570_at	phosphoprotein associated with glycosphingolipid microdomains 1
Wipf1	1436954_at	WAS/WASL interacting protein family, member 1
Srr	1419664_at	serine racemase
Elk3	1448797_at	ELK3, member of ETS oncogene family
Fbn1	1460208_at	fibrillin 1
D0H4S114	1436736_x_at	DNA segment, human D4S114
Itgb1	1426918_at	integrin beta 1 (fibronectin receptor beta)
Tshz1	1427233_at	teashirt zinc finger family member 1
Fermt2	1434180_at	fermitin family homolog 2 (Drosophila)
Sh2b3	1433455_at	SH2B adaptor protein 3
Frem1	1455280_at	Fras1 related extracellular matrix protein 1
Camk2d	1422659_at	calcium/calmodulin-dependent protein kinase II, delta
Tspan18	1442174_at	tetraspanin 18
Prkce	1452878_at	protein kinase C, epsilon
Tnnc1	1418370_at	troponin C, cardiac/slow skeletal
Cyp2s1	1428283_at	cytochrome P450, family 2, subfamily s, polypeptide 1
Senp7	1438413_at	SUMO1/sentrin specific peptidase 7
Prkar1a	1452032_at	protein kinase, cAMP dependent regulatory, type I, alpha
Gpc6	1428774_at	glypican 6
Crtc3	1436379_at	CREB regulated transcription coactivator 3
Ednra	1433525_at	endothelin receptor type A
Mageh1	1422498_at	melanoma antigen, family H, 1
Cald1	1424768_at	caldesmon 1
Man1a	1417111_at	mannosidase 1, alpha
Rap1a	1424139_at	RAS-related protein-1a
Cbx4	1419583_at	chromobox homolog 4 (Drosophila Pc class)
Rcor3	1428342_at	REST corepressor 3
Clcc1	1437511_x_at	chloride channel CLIC-like 1
Zfp148	1418381_at	zinc finger protein 148
Atp7a	1436921_at	ATPase, Cu++ transporting, alpha polypeptide
Arfgap3	1426534_a_at	ADP-ribosylation factor GTPase activating protein 3
Ankrd37	1436538_at	ankyrin repeat domain 37
Bnc1	1424890_at	basonuclin 1
2900073G15Rik	1420820_at	RIKEN cDNA 2900073G15 gene
Plat	1415806_at	plasminogen activator, tissue
Papss2	1434510_at	3'-phosphoadenosine 5'-phosphosulfate synthase 2
Mrc2	1421045_at	mannose receptor, C type 2
Atxn7	1436175_at	ataxin 7
Antxr2	1426708_at	anthrax toxin receptor 2
Ednrb	1437347_at	endothelin receptor type B
Slc30a4	1418843_at	solute carrier family 30 (zinc transporter), member 4
Lipa	1423140_at	lysosomal acid lipase A
Cdkn1b	1434045_at	cyclin-dependent kinase inhibitor 1B
Ttc28	1435456_at	tetratricopeptide repeat domain 28
Nudt16	1439884_at	nudix (nucleoside diphosphate linked moiety X)-type motif 16
Gucy1b3	1420872_at	guanylate cyclase 1, soluble, beta 3
Ccng2	1416488_at	cyclin G2
Zcchc24	1428432_at	zinc finger, CCHC domain containing 24
Ankrd44	1434856_at	ankyrin repeat domain 44
Fstl1	1448259_at	follistatin-like 1
Tgfb1i1	1418136_at	transforming growth factor beta 1 induced transcript 1
Zadh2	1451277_at	zinc binding alcohol dehydrogenase, domain containing 2
Lamb1	1424114_s_at	laminin B1
Atl3	1436389_at	Atlastin GTPase 3
Acta2	1416454_s_at	actin, alpha 2, smooth muscle, aorta
Mxi1	1450376_at	Max interacting protein 1
Prmt2	1437234_x_at	protein arginine N-methyltransferase 2
Spats2l	1425913_a_at	spermatogenesis associated, serine-rich 2-like
Fosl2	1437247_at	fos-like antigen 2
Phf2	1434924_at	PHD finger protein 2
Zfp386	1421139_a_at	zinc finger protein 386 (Kruppel-like)
Itfg1	1435637_at	integrin alpha FG-GAP repeat containing 1
Reep5	1426376_at	receptor accessory protein 5
Chmp2b	1428252_at	chromatin modifying protein 2B
Fkbp14	1433481_at	FK506 binding protein 14
Zeb1	1418926_at	zinc finger E-box binding homeobox 1
Tgfbr1	1420895_at	transforming growth factor, beta receptor I
Ugp2	1426461_at	UDP-glucose pyrophosphorylase 2
Slc39a6	1424674_at	solute carrier family 39 (metal ion transporter), member 6
Hint3	1418583_at	histidine triad nucleotide binding protein 3
Acvr1	1448460_at	activin A receptor, type 1
Pear1	1425268_a_at	platelet endothelial aggregation receptor 1
Dkk3	1417312_at	dickkopf homolog 3 (Xenopus laevis)
Pgf	1418471_at	placental growth factor
Wnt2	1449425_at	wingless-related MMTV integration site 2
Pank3	1433613_at	pantothenate kinase 3
Cst3	1426195_a_at	cystatin C
Gns	1433488_x_at	glucosamine (N-acetyl)-6-sulfatase
Sdc2	1417011_at	syndecan 2
Tulp4	1448548_at	tubby like protein 4
Eid1	1448405_a_at	EP300 interacting inhibitor of differentiation 1
Ccdc82	1435346_at	coiled-coil domain containing 82
Bcl2	1457687_at	B-cell leukemia/lymphoma 2
Itpr2	1427287_s_at	inositol 1,4,5-triphosphate receptor 2
Ids	1455481_at	iduronate 2-sulfatase
Kidins220	1433852_at	kinase D-interacting substrate 220
Ap1s2	1447903_x_at	adaptor-related protein complex 1, sigma 2 subunit
Dip2a	1452908_at	DIP2 disco-interacting protein 2 homolog A (Drosophila)
Casp8	1424552_at	caspase 8
Clcn4-2	1448161_a_at	chloride channel 4-2
Dync1li2	1433925_at	dynein, cytoplasmic 1 light intermediate chain 2
Mll5	1439107_a_at	myeloid/lymphoid or mixed-lineage leukemia 5
Olfml3	1448475_at	olfactomedin-like 3
Obsl1	1427535_s_at	obscurin-like 1
Dab2	1423805_at	disabled homolog 2 (Drosophila)
Anxa3	1460330_at	annexin A3
Col4a2	1424051_at	collagen, type IV, alpha 2
Ndn	1455792_x_at	necdin
Adam12	1421172_at	a disintegrin and metallopeptidase domain 12 (meltrin alpha)
Frmd4a	1434285_at	FERM domain containing 4A
Fam172a	1454723_at	family with sequence similarity 172, member A
Tnnt2	1418726_a_at	troponin T2, cardiac
Tac2	1419411_at	tachykinin 2
Fam164a	1428416_at	family with sequence similarity 164, member A
Zbtb46	1454884_at	zinc finger and BTB domain containing 46
Ssfa2	1423613_at	sperm specific antigen 2
Invs	1419308_at	inversin
Rnf14	1437035_x_at	ring finger protein 14
Vim	1456292_a_at	vimentin
Ctdspl	1422510_at	CTD (carboxy-terminal domain, RNA polymerase II, polypeptide A) small phosphatase-like
Lix1l	1436546_at	Lix1-like
Mpzl1	1428167_a_at	myelin protein zero-like 1
Lcor	1455121_at	ligand dependent nuclear receptor corepressor
Fam107b	1416892_s_at	family with sequence similarity 107, member B
Anxa2	1419091_a_at	annexin A2
Endod1	1426541_a_at	endonuclease domain containing 1
Uggt2	1431602_a_at	UDP-glucose glycoprotein glucosyltransferase 2
St3gal1	1418946_at	ST3 beta-galactoside alpha-2,3-sialyltransferase 1
Gyg	1448429_at	glycogenin
AI597468	1433897_at	expressed sequence AI597468
Prnp	1448233_at	prion protein
Esyt1	1451099_at	extended synaptotagmin-like protein 1
Hist3h2a	1435866_s_at	histone cluster 3, H2a
Emp3	1417104_at	epithelial membrane protein 3
Ppfibp1	1452759_s_at	PTPRF interacting protein, binding protein 1 (liprin beta 1)
Btd	1417987_at	biotinidase
Leprot	1436900_x_at	leptin receptor overlapping transcript
Fcho2	1437200_at	FCH domain only 2
Igfbp5	1452114_s_at	insulin-like growth factor binding protein 5
Wipi1	1424917_a_at	WD repeat domain, phosphoinositide interacting 1
Tpp1	1434768_at	tripeptidyl peptidase I
======= 0003 =======
Lck	1425396_a_at	lymphocyte protein tyrosine kinase
Sox2	1416967_at	SRY-box containing gene 2
Cbs	1423844_s_at	cystathionine beta-synthase
Gls2	1435245_at	glutaminase 2 (liver, mitochondrial)
Nr1d2	1416958_at	nuclear receptor subfamily 1, group D, member 2
Eed	1448653_at	embryonic ectoderm development
Fgf4	1420085_at	fibroblast growth factor 4
Ercc4	1432272_a_at	excision repair cross-complementing rodent repair deficiency, complementation group 4
Gfer	1452272_a_at	growth factor, erv1 (S. cerevisiae)-like (augmenter of liver regeneration)
Akap1	1418279_a_at	A kinase (PRKA) anchor protein 1
Pcolce2	1451527_at	procollagen C-endopeptidase enhancer 2
Gpbp1l1	1449113_at	GC-rich promoter binding protein 1-like 1
Zcchc10	1418820_s_at	zinc finger, CCHC domain containing 10
Gnpnat1	1423156_at	glucosamine-phosphate N-acetyltransferase 1
Pde12	1454963_at	phosphodiesterase 12
Ermp1	1433702_at	endoplasmic reticulum metallopeptidase 1
Chmp4c	1420517_at	chromatin modifying protein 4C
Tet1	1455425_at	tet oncogene 1
Apobec3	1417470_at	apolipoprotein B mRNA editing enzyme, catalytic polypeptide 3
Gadd45gip1	1417619_at	growth arrest and DNA-damage-inducible, gamma interacting protein 1
Slc4a8	1423443_at	solute carrier family 4 (anion exchanger), member 8
Oxnad1	1426375_s_at	oxidoreductase NAD-binding domain containing 1
Rest	1425564_at	RE1-silencing transcription factor
Cdc37l1	1417740_at	cell division cycle 37 homolog (S. cerevisiae)-like 1
9630033F20Rik	1447934_at	RIKEN cDNA 9630033F20 gene
Nanog	1429388_at	Nanog homeobox
Etnk1	1430996_at	ethanolamine kinase 1
Pou4f1	1429668_at	POU domain, class 4, transcription factor 1
A230050P20Rik	1435193_at	RIKEN cDNA A230050P20 gene
Mcf2	1419021_at	mcf.2 transforming sequence
Aen	1450506_a_at	apoptosis enhancing nuclease
B3gnt7	1436321_at	UDP-GlcNAc:betaGal beta-1,3-N-acetylglucosaminyltransferase 7
Aebp2	1437743_at	AE binding protein 2
Efha2	1435400_at	EF-hand domain family, member A2
Jarid2	1450710_at	jumonji, AT rich interactive domain 2
Hspa8 /// LOC624853	1431182_at	heat shock protein 8 /// hypothetical LOC624853
Fbrsl1	1458511_at	fibrosin-like 1
Bcat1	1450871_a_at	branched chain aminotransferase 1, cytosolic
Hspa9	1431274_a_at	heat shock protein 9
Dppa2	1453223_s_at	developmental pluripotency associated 2
Sbno1	1451436_at	sno, strawberry notch homolog 1 (Drosophila)
Lefty1	1417638_at	left right determination factor 1
Rundc3b	1434456_at	RUN domain containing 3B
Dnajb6	1429776_a_at	DnaJ (Hsp40) homolog, subfamily B, member 6
Smpdl3b	1417300_at	sphingomyelin phosphodiesterase, acid-like 3B
Ccrn4l	1425837_a_at	CCR4 carbon catabolite repression 4-like (S. cerevisiae)
Zfp518a	1428629_at	zinc finger protein 518A
Nfatc2ip	1434836_at	nuclear factor of activated T-cells, cytoplasmic, calcineurin-dependent 2 interacting protein
Fgd4	1425037_at	FYVE, RhoGEF and PH domain containing 4
Atf1	1417296_at	activating transcription factor 1
Klhl8	1433526_at	kelch-like 8 (Drosophila)
Gtf2h1	1453169_a_at	general transcription factor II H, polypeptide 1
Nodal	1422057_at	nodal
Zic3	1423424_at	zinc finger protein of the cerebellum 3
Napepld	1437872_at	N-acyl phosphatidylethanolamine phospholipase D
Eif1a	1424343_a_at	eukaryotic translation initiation factor 1A
Dmd	1448665_at	dystrophin, muscular dystrophy
L1td1	1457314_at	LINE-1 type transposase domain containing 1
Sh3gl2	1418792_at	SH3-domain GRB2-like 2
Usp28	1433982_at	ubiquitin specific peptidase 28
Syt4	1415844_at	synaptotagmin IV
Akap10	1441829_s_at	A kinase (PRKA) anchor protein 10
Kif5a	1434670_at	kinesin family member 5A
Neurod1	1426412_at	neurogenic differentiation 1
Sdf2l1	1418206_at	stromal cell-derived factor 2-like 1
Ddit4l	1451751_at	DNA-damage-inducible transcript 4-like
Dppa4	1429597_at	developmental pluripotency associated 4
Rbm47	1438021_at	RNA binding motif protein 47
Rnf138	1419368_a_at	ring finger protein 138
1190005I06Rik	1452609_at	RIKEN cDNA 1190005I06 gene
Depdc6	1451348_at	DEP domain containing 6
Bax	1416837_at	BCL2-associated X protein
Sorl1	1453003_at	sortilin-related receptor, LDLR class A repeats-containing
Usp9x	1420923_at	ubiquitin specific peptidase 9, X chromosome
Epb4.1l4a	1449167_at	erythrocyte protein band 4.1-like 4a
Btbd11	1459838_s_at	BTB (POZ) domain containing 11
1810029B16Rik	1441400_at	RIKEN cDNA 1810029B16 gene
Txlng	1434681_at	taxilin gamma
Cds1	1428680_at	CDP-diacylglycerol synthase 1
1110008L16Rik	1428775_at	RIKEN cDNA 1110008L16 gene
Tgif1	1422286_a_at	TGFB-induced factor homeobox 1
Slc35f2	1429154_at	solute carrier family 35, member F2
Atxn3	1434408_at	ataxin 3
Cnpy1	1437996_s_at	canopy 1 homolog (zebrafish)
Phc1	1423212_at	polyhomeotic-like 1 (Drosophila)
Fbxo22	1426592_a_at	F-box protein 22
Tpd52	1458668_at	tumor protein D52
Ccnc	1454144_a_at	cyclin C
Sod2	1454976_at	superoxide dismutase 2, mitochondrial
Dclk2	1428222_at	doublecortin-like kinase 2
Suv420h1	1442764_at	suppressor of variegation 4-20 homolog 1 (Drosophila)
Tcea1	1419257_at	transcription elongation factor A (SII) 1
Grhl1	1424030_at	grainyhead-like 1 (Drosophila)
Ccdc160	1437936_at	coiled-coil domain containing 160
Fancm	1457730_at	Fanconi anemia, complementation group M
Mapkapk3	1434815_a_at	mitogen-activated protein kinase-activated protein kinase 3
Cep110	1421005_at	centrosomal protein 110
Ccdc58	1440260_at	coiled-coil domain containing 58
Srfbp1	1420509_at	serum response factor binding protein 1
Ctbp2	1422887_a_at	C-terminal binding protein 2
Nptx2	1449960_at	neuronal pentraxin 2
Sgk1	1416041_at	serum/glucocorticoid regulated kinase 1
Enc1	1420965_a_at	ectodermal-neural cortex 1
Apoc1	1417561_at	apolipoprotein C-I
Ttyh1	1422694_at	tweety homolog 1 (Drosophila)
Mapk13	1448871_at	mitogen-activated protein kinase 13
Nol11	1423480_at	nucleolar protein 11
Rtn4ip1	1448800_at	reticulon 4 interacting protein 1
Mtf2	1449115_at	metal response element binding transcription factor 2
Myo1e	1428509_at	myosin IE
Snx5	1437074_at	sorting nexin 5
Pipox	1449374_at	pipecolic acid oxidase
Phgdh	1437621_x_at	3-phosphoglycerate dehydrogenase
Ada	1417976_at	adenosine deaminase
Mcf2l	1434140_at	mcf.2 transforming sequence-like
Sp2	1426237_at	Sp2 transcription factor
Gm1564	1437678_at	predicted gene 1564
4632434I11Rik	1429734_at	RIKEN cDNA 4632434I11 gene
Clgn	1418617_x_at	calmegin
Fmn2	1450064_at	formin 2
Myo10	1450651_at	myosin X
Slc7a3	1417022_at	solute carrier family 7 (cationic amino acid transporter, y+ system), member 3
Trim25	1426415_a_at	tripartite motif-containing 25
Depdc7	1424303_at	DEP domain containing 7
Tnrc6c	1440997_at	trinucleotide repeat containing 6C
Phf17	1452179_at	PHD finger protein 17
Cbfa2t2	1441615_at	core-binding factor, runt domain, alpha subunit 2, translocated to, 2 (human)
Tars	1460323_at	threonyl-tRNA synthetase
Celf5	1434969_at	CUGBP, Elav-like family member 5
Setd6	1428798_s_at	SET domain containing 6
Gpx2	1449279_at	glutathione peroxidase 2
Mta3	1451352_s_at	metastasis associated 3
Lypla1	1453949_s_at	lysophospholipase 1
Zfp64	1430117_a_at	zinc finger protein 64
Taf5l	1448195_at	TAF5-like RNA polymerase II, p300/CBP-associated factor (PCAF)-associated factor
Eif5	1456256_at	eukaryotic translation initiation factor 5
Lefty2	1436227_at	left-right determination factor 2
Gab1	1448814_at	growth factor receptor bound protein 2-associated protein 1
Gdf3	1449288_at	growth differentiation factor 3
Prps1	1416052_at	phosphoribosyl pyrophosphate synthetase 1
Stmn3	1460181_at	stathmin-like 3
Etv5	1420998_at	ets variant gene 5
Cisd1	1416849_at	CDGSH iron sulfur domain 1
Pspc1	1423192_at	paraspeckle protein 1
Ccdc88c	1427138_at	coiled-coil domain containing 88C
Fkbp5	1448231_at	FK506 binding protein 5
Pycard	1417346_at	PYD and CARD domain containing
Tubb3	1415978_at	tubulin, beta 3
Abcg1	1423570_at	ATP-binding cassette, sub-family G (WHITE), member 1
Rlim	1440850_at	ring finger protein, LIM domain interacting
Wapal	1434835_at	wings apart-like homolog (Drosophila)
Pak1ip1	1430875_a_at	PAK1 interacting protein 1
Celf4	1426930_at	CUGBP, Elav-like family member 4
Mcl1	1416881_at	myeloid cell leukemia sequence 1
Pnma2	1435618_at	paraneoplastic antigen MA2
Myo5c	1424933_at	myosin VC
Socs2	1418507_s_at	suppressor of cytokine signaling 2
Utf1	1416899_at	undifferentiated embryonic cell transcription factor 1
Cdyl	1448935_at	chromodomain protein, Y chromosome-like
Uchl1	1448260_at	ubiquitin carboxy-terminal hydrolase L1
Gsta4	1416368_at	glutathione S-transferase, alpha 4
Eef1e1	1449044_at	eukaryotic translation elongation factor 1 epsilon 1
Syngr1	1419289_a_at	synaptogyrin 1
Taf1d	1452987_at	TATA box binding protein (Tbp)-associated factor, RNA polymerase I, D
Slc7a5	1418326_at	solute carrier family 7 (cationic amino acid transporter, y+ system), member 5
Gcnt2	1425503_at	glucosaminyl (N-acetyl) transferase 2, I-branching enzyme
Alg13	1418681_at	asparagine-linked glycosylation 13 homolog (S. cerevisiae)
Erbb3	1434606_at	v-erb-b2 erythroblastic leukemia viral oncogene homolog 3 (avian)
Pitpnc1	1428025_s_at	phosphatidylinositol transfer protein, cytoplasmic 1
Tfdp2	1443962_at	transcription factor Dp 2
Sh3d19	1427574_s_at	SH3 domain protein D19
Dnajc6	1433596_at	DnaJ (Hsp40) homolog, subfamily C, member 6
Thrap3	1452125_at	thyroid hormone receptor associated protein 3
Slc7a7	1447181_s_at	solute carrier family 7 (cationic amino acid transporter, y+ system), member 7
Cth	1426243_at	cystathionase (cystathionine gamma-lyase)
Nefh	1424847_at	neurofilament, heavy polypeptide
Mthfd2	1419254_at	methylenetetrahydrofolate dehydrogenase (NAD+ dependent), methenyltetrahydrofolate cyclohydrolase
Rims3	1435971_at	regulating synaptic membrane exocytosis 3
Rps15a	1457726_at	ribosomal protein S15A
Mtdh	1434882_at	metadherin
Gca	1451451_at	grancalcin
Stk35	1431107_at	serine/threonine kinase 35
2310008H09Rik	1420548_a_at	RIKEN cDNA 2310008H09 gene
======= 0004 =======
Ddi2	1435536_at	DNA-damage inducible protein 2
Elmod2	1433730_at	ELMO domain containing 2
Pter	1417667_a_at	phosphotriesterase related
Zbtb10	1436067_at	zinc finger and BTB domain containing 10
Zc3hav1	1436183_at	zinc finger CCCH type, antiviral 1
St7l	1427916_at	suppression of tumorigenicity 7-like
H1f0	1423702_at	H1 histone family, member 0
Sh3pxd2a	1428914_at	SH3 and PX domains 2A
H2afy	1424572_a_at	H2A histone family, member Y
Hs3st3b1	1433977_at	heparan sulfate (glucosamine) 3-O-sulfotransferase 3B1
Zfp704	1417848_at	zinc finger protein 704
Zhx1	1448875_at	zinc fingers and homeoboxes 1
Wls	1423824_at	wntless homolog (Drosophila)
Thap2	1455336_at	THAP domain containing, apoptosis associated protein 2
Hgsnat	1450868_at	heparan-alpha-glucosaminide N-acetyltransferase
B230219D22Rik	1424005_at	RIKEN cDNA B230219D22 gene
Mospd1	1424280_at	motile sperm domain containing 1
Bmi1	1448733_at	Bmi1 polycomb ring finger oncogene
Vldlr	1417900_a_at	very low density lipoprotein receptor
Epm2aip1	1434105_at	EPM2A (laforin) interacting protein 1
Spg20	1451520_at	spastic paraplegia 20, spartin (Troyer syndrome) homolog (human)
Hipk2	1428433_at	homeodomain interacting protein kinase 2
Cln6	1454837_at	ceroid-lipofuscinosis, neuronal 6
Zfp36l1	1450644_at	zinc finger protein 36, C3H type-like 1
Nrip1	1434384_at	nuclear receptor interacting protein 1
Commd3	1454642_a_at	COMM domain containing 3
Agpat4	1436640_x_at	1-acylglycerol-3-phosphate O-acyltransferase 4 (lysophosphatidic acid acyltransferase, delta)
Nfatc1	1417621_at	nuclear factor of activated T-cells, cytoplasmic, calcineurin-dependent 1
Zfp362	1435087_at	zinc finger protein 362
Pcdh7	1437442_at	Protocadherin 7
Plxna2	1455037_at	plexin A2
Man1c1	1436193_at	mannosidase, alpha, class 1C, member 1
Pdcd4	1418840_at	programmed cell death 4
Ahnak	1452217_at	AHNAK nucleoprotein (desmoyokin)
Tceal1	1424634_at	transcription elongation factor A (SII)-like 1
Zfp521	1451332_at	zinc finger protein 521
Atat1	1429006_s_at	alpha tubulin acetyltransferase 1
Vopp1	1451127_at	vesicular, overexpressed in cancer, prosurvival protein 1
Rbm24	1454752_at	RNA binding motif protein 24
Tead1	1429556_at	TEA domain family member 1
Baiap2l1	1424951_at	BAI1-associated protein 2-like 1
Itgb5	1456195_x_at	integrin beta 5
Klhl24	1436968_x_at	kelch-like 24 (Drosophila)
Chsy1	1434316_at	chondroitin sulfate synthase 1
Cdh11	1450757_at	cadherin 11
Slk	1433999_at	STE20-like kinase (yeast)
Ankrd46	1428063_at	ankyrin repeat domain 46
Wwc2	1417196_s_at	WW, C2 and coiled-coil domain containing 2
Cited2	1452207_at	Cbp/p300-interacting transactivator, with Glu/Asp-rich carboxy-terminal domain, 2
Gata6	1425464_at	GATA binding protein 6
Fam115a	1428540_at	family with sequence similarity 115, member A
Lhfp	1433776_at	lipoma HMGIC fusion partner
Ulk2	1417847_at	Unc-51 like kinase 2 (C. elegans)
Rbms1	1418703_at	RNA binding motif, single stranded interacting protein 1
Gnb4	1419469_at	guanine nucleotide binding protein (G protein), beta 4
Reck	1450784_at	reversion-inducing-cysteine-rich protein with kazal motifs
Itga9	1450029_s_at	integrin alpha 9
Usp3	1435531_at	ubiquitin specific peptidase 3
Tspan2	1424567_at	tetraspanin 2
Rab8b	1426799_at	RAB8B, member RAS oncogene family
Hmga2	1450781_at	high mobility group AT-hook 2
Galnt10	1418195_at	UDP-N-acetyl-alpha-D-galactosamine:polypeptide N-acetylgalactosaminyltransferase 10
Mfhas1	1436897_at	malignant fibrous histiocytoma amplified sequence 1
Sema6d	1453055_at	sema domain, transmembrane domain (TM), and cytoplasmic domain, (semaphorin) 6D
Rbm18	1420608_at	RNA binding motif protein 18
Tsc22d3	1420772_a_at	TSC22 domain family, member 3
5031439G07Rik	1435745_at	RIKEN cDNA 5031439G07 gene
Epha4	1429021_at	Eph receptor A4
St6galnac3	1420903_at	ST6 (alpha-N-acetyl-neuraminyl-2,3-beta-galactosyl-1,3)-N-acetylgalactosaminide alpha-2,6-sialyltransferase 3
Arfgef1	1415711_at	ADP-ribosylation factor guanine nucleotide-exchange factor 1(brefeldin A-inhibited)
Rreb1	1428657_at	ras responsive element binding protein 1
Npc2	1416901_at	Niemann Pick type C2
Vegfa	1420909_at	vascular endothelial growth factor A
Hspb11	1453016_at	heat shock protein family B (small), member 11
Kitl	1415855_at	kit ligand
Fbn2	1454830_at	fibrillin 2
Cd55	1460242_at	CD55 antigen
Cldnd1	1429555_at	claudin domain containing 1
Dsp	1435493_at	desmoplakin
Vwa5a	1426221_at	von Willebrand factor A domain containing 5A
Marcks	1415973_at	myristoylated alanine rich protein kinase C substrate
Maged1	1450062_a_at	melanoma antigen, family D, 1
Jun	1417409_at	Jun oncogene
Dock1	1452220_at	dedicator of cytokinesis 1
Pknox2	1433907_at	Pbx/knotted 1 homeobox 2
Atrnl1	1419922_s_at	attractin like 1
Slit2	1424659_at	slit homolog 2 (Drosophila)
Atl1	1428260_at	atlastin GTPase 1
Ppp2r3a	1455091_at	protein phosphatase 2, regulatory subunit B'', alpha
Zfp618	1455591_at	zinc fingerprotein 618
Ndrg1	1423413_at	N-myc downstream regulated gene 1
Vezf1	1429084_at	vascular endothelial zinc finger 1
Ets1	1452163_at	E26 avian leukemia oncogene 1, 5' domain
Cxcr7	1417625_s_at	chemokine (C-X-C motif) receptor 7
Smad5	1433641_at	MAD homolog 5 (Drosophila)
Pmp22	1417133_at	peripheral myelin protein 22
Purg	1424970_at	purine-rich element binding protein G
9430020K01Rik	1428535_at	RIKEN cDNA 9430020K01 gene
Oscp1	1434223_at	organic solute carrier partner 1
Zfp703	1436026_at	zinc finger protein 703
B3galnt1	1418736_at	UDP-GalNAc:betaGlcNAc beta 1,3-galactosaminyltransferase, polypeptide 1
S100a10	1456642_x_at	S100 calcium binding protein A10 (calpactin)
Lmf1	1424259_at	lipase maturation factor 1
Il6st	1437303_at	interleukin 6 signal transducer
Capn2	1416257_at	calpain 2
Capn6	1450429_at	calpain 6
Bach2	1436515_at	BTB and CNC homology 2
Pdgfra	1421917_at	platelet derived growth factor receptor, alpha polypeptide
8430427H17Rik	1428284_at	RIKEN cDNA 8430427H17 gene
Tnrc18	1434825_at	trinucleotide repeat containing 18
Fgd5	1460578_at	FYVE, RhoGEF and PH domain containing 5
Ppp3cc	1420743_a_at	protein phosphatase 3, catalytic subunit, gamma isoform
Nrp1	1448943_at	neuropilin 1
Bambi	1423753_at	BMP and activin membrane-bound inhibitor, homolog (Xenopus laevis)
Slit3	1427086_at	Slit homolog 3 (Drosophila)
Rcan2	1421425_a_at	regulator of calcineurin 2
Sos2	1452281_at	son of sevenless homolog 2 (Drosophila)
Smarca2	1430526_a_at	SWI/SNF related, matrix associated, actin dependent regulator of chromatin, subfamily a, member 2
Lpar1	1448606_at	lysophosphatidic acid receptor 1
Colec12	1419693_at	collectin sub-family member 12
Snai2	1447643_x_at	snail homolog 2 (Drosophila)
Fam82b	1418658_at	family with sequence similarity 82, member B
Gnao1	1421152_a_at	guanine nucleotide binding protein, alpha O
Pcgf5	1434666_at	polycomb group ring finger 5
Fam126a	1450724_at	family with sequence similarity 126, member A
Klhl5	1426530_a_at	kelch-like 5 (Drosophila)
Tgfb2	1450922_a_at	transforming growth factor, beta 2
Phlda1	1418835_at	pleckstrin homology-like domain, family A, member 1
Tmcc1	1455353_at	transmembrane and coiled coil domains 1
Gulp1	1434423_at	GULP, engulfment adaptor PTB domain containing 1
Usp47	1426976_at	ubiquitin specific peptidase 47
Phldb2	1454862_at	pleckstrin homology-like domain, family B, member 2
Mbd5	1456423_at	methyl-CpG binding domain protein 5
Zc3h6	1428682_at	zinc finger CCCH type containing 6
Slc31a1	1433750_at	solute carrier family 31, member 1
Ptgfrn	1434891_at	prostaglandin F2 receptor negative regulator
Tcf4	1434148_at	transcription factor 4
Tbc1d12	1435675_at	TBC1D12: TBC1 domain family, member 12
Klf3	1454666_at	Kruppel-like factor 3 (basic)
Klhl9	1433442_at	kelch-like 9 (Drosophila)
Epb4.1l1	1460592_at	erythrocyte protein band 4.1-like 1
Pcsk5	1437339_s_at	proprotein convertase subtilisin/kexin type 5
Ppic	1416498_at	peptidylprolyl isomerase C
St3gal6	1449078_at	ST3 beta-galactoside alpha-2,3-sialyltransferase 6
Fam33a	1437480_at	family with sequence similarity 33, member A
Slc2a12	1435911_s_at	solute carrier family 2 (facilitated glucose transporter), member 12
Gpr124	1418379_s_at	G protein-coupled receptor 124
Gpc3	1450990_at	glypican 3
Fli1	1433512_at	Friend leukemia integration 1
Gm10397 /// Zmiz1	1435740_at	predicted gene 10397 /// zinc finger, MIZ-type containing 1
Mttp	1419400_at	microsomal triglyceride transfer protein
Emp2	1433670_at	epithelial membrane protein 2
Socs6	1435492_at	suppressor of cytokine signaling 6
Fhl1	1417872_at	four and a half LIM domains 1
A130022J15Rik	1454678_s_at	RIKEN cDNA A130022J15 gene
Zeb2	1434298_at	zinc finger E-box binding homeobox 2
Tspyl4	1424029_at	TSPY-like 4
Dsg2	1439476_at	desmoglein 2
Gli2	1459211_at	GLI-Kruppel family member GLI2
Smtnl2	1455794_at	smoothelin-like 2
Smad3	1454960_at	MAD homolog 3 (Drosophila)
Glg1	1417087_at	golgi apparatus protein 1
Dchs1	1429163_at	dachsous 1 (Drosophila)
Pros1	1426246_at	protein S (alpha)
Gnas	1450186_s_at	GNAS (guanine nucleotide binding protein, alpha stimulating) complex locus
Srd5a3	1456691_s_at	steroid 5 alpha-reductase 3
Mcc	1438081_at	mutated in colorectal cancers
Itga8	1454966_at	integrin alpha 8
Cttn	1433908_a_at	cortactin
Stx6	1460004_x_at	syntaxin 6
Farp1	1452280_at	FERM, RhoGEF (Arhgef) and pleckstrin domain protein 1 (chondrocyte-derived)
Boc	1426869_at	biregional cell adhesion molecule-related/down-regulated by oncogenes (Cdon) binding protein
Runx1t1	1444615_x_at	runt-related transcription factor 1; translocated to, 1 (cyclin D-related)
Krt8	1420647_a_at	keratin 8
======= 0005 =======
Nr2f2	1416158_at	nuclear receptor subfamily 2, group F, member 2
Pcyt1a	1438011_at	phosphate cytidylyltransferase 1, choline, alpha isoform
Adamts1	1450716_at	a disintegrin-like and metallopeptidase (reprolysin type) with thrombospondin type 1 motif, 1
St8sia4	1419186_a_at	ST8 alpha-N-acetyl-neuraminide alpha-2,8-sialyltransferase 4
Enpp1	1419276_at	ectonucleotide pyrophosphatase/phosphodiesterase 1
Ccdc141	1460125_at	coiled-coil domain containing 141
Hoxd10	1418606_at	homeobox D10
Plagl1	1426208_x_at	pleiomorphic adenoma gene-like 1
Prkg1	1449876_at	protein kinase, cGMP-dependent, type I
Prss35	1434195_at	protease, serine, 35
Mab21l2	1418934_at	mab-21-like 2 (C. elegans)
Apoa1	1438840_x_at	apolipoprotein A-I
Col3a1	1427883_a_at	collagen, type III, alpha 1
Lyn	1451318_a_at	Yamaguchi sarcoma viral (v-yes-1) oncogene homolog
Sorbs2	1437197_at	sorbin and SH3 domain containing 2
S1pr3	1438658_a_at	sphingosine-1-phosphate receptor 3
Fuca2	1416046_a_at	fucosidase, alpha-L- 2, plasma
Diras2	1455436_at	DIRAS family, GTP-binding RAS-like 2
Synpo2	1435399_at	synaptopodin 2
Eltd1	1418059_at	EGF, latrophilin seven transmembrane domain containing 1
Clec1b	1421182_at	C-type lectin domain family 1, member b
Pde3a	1450284_at	phosphodiesterase 3A, cGMP inhibited
Npr3	1435184_at	natriuretic peptide receptor 3
Mef2c	1421027_a_at	myocyte enhancer factor 2C
Col1a2	1423110_at	collagen, type I, alpha 2
St6galnac5	1419420_at	ST6 (alpha-N-acetyl-neuraminyl-2,3-beta-galactosyl-1,3)-N-acetylgalactosaminide alpha-2,6-sialyltransferase 5
Angpt1	1439066_at	angiopoietin 1
Lum	1423607_at	lumican
A2m	1434719_at	alpha-2-macroglobulin
Prrx1	1439774_at	paired related homeobox 1
Fam46a	1437868_at	family with sequence similarity 46, member A
Cd93	1456046_at	CD93 antigen
Megf10	1429841_at	multiple EGF-like-domains 10
Lhx2	1418317_at	LIM homeobox protein 2
Plxnc1	1423213_at	plexin C1
Rbp4	1426225_at	retinol binding protein 4, plasma
Serping1	1416625_at	serine (or cysteine) peptidase inhibitor, clade G, member 1
Nebl	1438452_at	nebulette
Pde4b	1422474_at	phosphodiesterase 4B, cAMP specific
Parm1	1428891_at	prostate androgen-regulated mucin-like protein 1
Tcf21	1417447_at	transcription factor 21
Zfhx3	1460006_at	zinc finger homeobox 3
Alpk2	1452478_at	alpha-kinase 2
Zfpm2	1449314_at	zinc finger protein, multitype 2
Lpar3	1418723_at	lysophosphatidic acid receptor 3
Snx25	1455020_at	sorting nexin 25
Edil3	1433474_at	EGF-like repeats and discoidin I-like domains 3
Alcam	1437467_at	activated leukocyte cell adhesion molecule
Zfhx4	1437556_at	zinc finger homeodomain 4
Myl4	1422580_at	myosin, light polypeptide 4
Tmtc2	1429809_at	transmembrane and tetratricopeptide repeat containing 2
Smoc2	1415935_at	SPARC related modular calcium binding 2
Sfrp1	1460187_at	secreted frizzled-related protein 1
Sox6	1427677_a_at	SRY-box containing gene 6
Apob	1455593_at	apolipoprotein B
Fam102b	1434828_at	family with sequence similarity 102, member B
Myl7	1449071_at	myosin, light polypeptide 7, regulatory
Sepp1	1452141_a_at	selenoprotein P, plasma, 1
Npnt	1452106_at	nephronectin
Hpgd	1419905_s_at	hydroxyprostaglandin dehydrogenase 15 (NAD)
Rab27b	1417214_at	RAB27b, member RAS oncogene family
Spon2	1417860_a_at	spondin 2, extracellular matrix protein
Kctd12	1434881_s_at	potassium channel tetramerisation domain containing 12
Arhgdib	1426454_at	Rho, GDP dissociation inhibitor (GDI) beta
Nrk	1450078_at	Nik related kinase
Dsc2	1426911_at	desmocollin 2
Col15a1	1448755_at	collagen, type XV, alpha 1
Zc3h12c	1437111_at	zinc finger CCCH type containing 12C
Kcnq5	1427426_at	potassium voltage-gated channel, subfamily Q, member 5
Sparcl1	1416114_at	SPARC-like 1
Tmem98	1424133_at	transmembrane protein 98
Igf1	1437401_at	insulin-like growth factor 1
Phactr2	1455101_at	phosphatase and actin regulator 2
Mpped2	1435285_at	metallophosphoesterase domain containing 2
Hoxa10	1431475_a_at	homeobox A10
Cpeb4	1420618_at	cytoplasmic polyadenylation element binding protein 4
Tmem33	1436028_at	transmembrane protein 33
Wisp1	1448594_at	WNT1 inducible signaling pathway protein 1
Col5a2	1422437_at	collagen, type V, alpha 2
Lgals8	1422662_at	lectin, galactose binding, soluble 8
Trnp1	1453008_at	TMF1-regulated nuclear protein 1
Ifit1	1450783_at	interferon-induced protein with tetratricopeptide repeats 1
5330426P16Rik	1430030_at	RIKEN cDNA 5330426P16 gene
Me1	1416632_at	malic enzyme 1, NADP(+)-dependent, cytosolic
Zmat1	1435829_at	zinc finger, matrin type 1
Hcfc2	1428618_at	host cell factor C2
Pogk	1447864_s_at	pogo transposable element with KRAB domain
Dkk2	1420512_at	dickkopf homolog 2 (Xenopus laevis)
Frmd4b	1438169_a_at	FERM domain containing 4B
Tgfbi	1415871_at	transforming growth factor, beta induced
Ppp1r9a	1456072_at	protein phosphatase 1, regulatory (inhibitor) subunit 9A
Nr2f1	1418157_at	nuclear receptor subfamily 2, group F, member 1
Procr	1420664_s_at	protein C receptor, endothelial
Ccdc126	1434313_at	coiled-coil domain containing 126
Fgb	1428079_at	fibrinogen beta chain
Tmlhe	1420725_at	trimethyllysine hydroxylase, epsilon
Vamp8	1420624_a_at	vesicle-associated membrane protein 8
Maf	1456060_at	avian musculoaponeurotic fibrosarcoma (v-maf) AS42 oncogene homolog
Itm2a	1451047_at	integral membrane protein 2A
Col4a6	1421007_at	collagen, type IV, alpha 6
Atp11a	1456388_at	ATPase, class VI, type 11A
Thbs1	1421811_at	thrombospondin 1
Mbd2	1417165_at	methyl-CpG binding domain protein 2
Gng11	1448942_at	guanine nucleotide binding protein (G protein), gamma 11
Adamts15	1427056_at	a disintegrin-like and metallopeptidase (reprolysin type) with thrombospondin type 1 motif, 15
Hspa13	1453172_at	heat shock protein 70 family, member 13
Mbnl1	1416904_at	muscleblind-like 1 (Drosophila)
Cdkn2c	1416868_at	cyclin-dependent kinase inhibitor 2C (p18, inhibits CDK4)
Psd3	1418749_at	pleckstrin and Sec7 domain containing 3
Slitrk4	1437744_at	SLIT and NTRK-like family, member 4
Tusc1	1453386_at	tumor suppressor candidate 1
Arhgap6	1451867_x_at	Rho GTPase activating protein 6
Gucy1a3	1434141_at	guanylate cyclase 1, soluble, alpha 3
Abat	1433855_at	4-aminobutyrate aminotransferase
Pgm5	1437871_at	phosphoglucomutase 5
Lrrc17	1429679_at	leucine rich repeat containing 17
Esrrg	1455267_at	estrogen-related receptor gamma
Plce1	1452398_at	phospholipase C, epsilon 1
Cdon	1434957_at	cell adhesion molecule-related/down-regulated by oncogenes
Mfap4	1424010_at	microfibrillar-associated protein 4
Bmp2k	1458370_at	BMP2 inducible kinase
Pcdh17	1436920_at	protocadherin 17
Lcp2	1418641_at	lymphocyte cytosolic protein 2
Postn	1423606_at	periostin, osteoblast specific factor
Hsbp1	1423906_at	heat shock factor binding protein 1
Rgs10	1416882_at	regulator of G-protein signalling 10
Fmod	1456084_x_at	fibromodulin
Rprm	1422552_at	reprimo, TP53 dependent G2 arrest mediator candidate
Tnc	1416342_at	tenascin C
Serpinf1	1416168_at	serine (or cysteine) peptidase inhibitor, clade F, member 1
Slc24a3	1424308_at	solute carrier family 24 (sodium/potassium/calcium exchanger), member 3
Ptn	1448254_at	pleiotrophin
Rasl11b	1423854_a_at	RAS-like, family 11, member B
St7	1418967_a_at	suppression of tumorigenicity 7
LOC100044170 /// Xrcc4	1424602_s_at	DNA repair protein XRCC4-like /// X-ray repair complementing defective repair in Chinese hamster cells 4
Nexn	1435649_at	nexilin
Prkca	1450945_at	protein kinase C, alpha
Igdcc4	1416474_at	immunoglobulin superfamily, DCC subclass, member 4
Col11a1	1449154_at	collagen, type XI, alpha 1
Npy1r	1421471_at	neuropeptide Y receptor Y1
Col8a2	1434667_at	collagen, type VIII, alpha 2
Msrb3	1454997_at	methionine sulfoxide reductase B3
Ntrk2	1435196_at	neurotrophic tyrosine kinase, receptor, type 2
Ggcx	1423554_at	gamma-glutamyl carboxylase
Fndc3a	1426903_at	fibronectin type III domain containing 3A
Tns1	1428650_at	tensin 1
Pcdhb20	1449583_at	protocadherin beta 20
Flrt2	1455096_at	fibronectin leucine rich transmembrane protein 2
Lamp2	1416344_at	lysosomal-associated membrane protein 2
Itm2b	1417999_at	integral membrane protein 2B
======= 0006 =======
Ttk	1449171_at	Ttk protein kinase
Bub1b	1447363_s_at	budding uninhibited by benzimidazoles 1 homolog, beta (S. cerevisiae)
Cdc6	1417019_a_at	cell division cycle 6 homolog (S. cerevisiae)
Rad18	1435826_at	RAD18 homolog (S. cerevisiae)
Ppil5	1452458_s_at	peptidylprolyl isomerase (cyclophilin) like 5
Ncapg	1429172_a_at	non-SMC condensin I complex, subunit G
Skp2	1449293_a_at	S-phase kinase-associated protein 2 (p45)
Rimklb	1435532_at	ribosomal modification protein rimK-like family member B
Aurka	1424511_at	aurora kinase A
Cenph	1422016_a_at	centromere protein H
Mcm4	1416214_at	minichromosome maintenance deficient 4 homolog (S. cerevisiae)
Chn1	1420545_a_at	chimerin (chimaerin) 1
Mastl	1423524_at	microtubule associated serine/threonine kinase-like
Bub1	1424046_at	budding uninhibited by benzimidazoles 1 homolog (S. cerevisiae)
Fxn	1427282_a_at	frataxin
Kif20b	1440924_at	kinesin family member 20B
Dscc1	1452912_at	defective in sister chromatid cohesion 1 homolog (S. cerevisiae)
Top2a	1454694_a_at	topoisomerase (DNA) II alpha
Prim2	1418036_at	DNA primase, p58 subunit
Cdca2	1455983_at	cell division cycle associated 2
Rbbp8	1427062_at	retinoblastoma binding protein 8
Ncapg2	1417926_at	non-SMC condensin II complex, subunit G2
Rad51ap1	1417939_at	RAD51 associated protein 1
Rfwd3	1423882_at	ring finger and WD repeat domain 3
Atad5	1435597_at	ATPase family, AAA domain containing 5
Kif23	1453748_a_at	kinesin family member 23
Cenpn	1452305_s_at	centromere protein N
Rad54b	1434734_at	RAD54 homolog B (S. cerevisiae)
Tgs1	1450401_at	trimethylguanosine synthase homolog (S. cerevisiae)
Paics	1423564_a_at	phosphoribosylaminoimidazole carboxylase, phosphoribosylaminoribosylaminoimidazole, succinocarboxamide synthetase
Casp8ap2	1449217_at	caspase 8 associated protein 2
Cenpl	1429326_at	centromere protein L
Zfp217	1437414_at	zinc finger protein 217
Depdc1b	1434789_at	DEP domain containing 1B
Suclg2	1427441_a_at	succinate-Coenzyme A ligase, GDP-forming, beta subunit
Chek1	1450677_at	checkpoint kinase 1 homolog (S. pombe)
Anln	1433543_at	anillin, actin binding protein
Brca2	1419076_a_at	breast cancer 2
Ccdc18	1453600_at	coiled-coil domain containing 18
Donson	1426739_at	downstream neighbor of SON
Wdhd1	1435114_at	WD repeat and HMG-box DNA binding protein 1
Lin28a	1437752_at	lin-28 homolog A (C. elegans)
Mcph1	1429911_at	microcephaly, primary autosomal recessive 1
Cenpf	1427161_at	centromere protein F
Mdc1	1434837_at	mediator of DNA damage checkpoint 1
Nlk	1456467_s_at	nemo like kinase
Casc5	1438833_at	cancer susceptibility candidate 5
Aurkb	1424128_x_at	aurora kinase B
Ska1	1450496_a_at	spindle and kinetochore associated complex subunit 1
Ccnb1	1416076_at	cyclin B1
Oip5	1430617_at	Opa interacting protein 5
Rfc3	1432538_a_at	replication factor C (activator 1) 3
Sall4	1424152_at	sal-like 4 (Drosophila)
Tcf3	1427764_a_at	transcription factor 3
Fus	1451285_at	fusion, derived from t(12;16) malignant liposarcoma (human)
Gmnn	1417506_at	geminin
Chd7	1448026_at	chromodomain helicase DNA binding protein 7
Sfpq	1423796_at	splicing factor proline/glutamine rich (polypyrimidine tract binding protein associated)
Pole2	1427094_at	polymerase (DNA directed), epsilon 2 (p59 subunit)
Foxh1	1437779_at	forkhead box H1
Ilf3	1422546_at	interleukin enhancer binding factor 3
Prim1	1418369_at	DNA primase, p49 subunit
Luc7l3	1424802_a_at	LUC7-like 3 (S. cerevisiae)
Lpcat1	1424459_at	lysophosphatidylcholine acyltransferase 1
Srsf3	1454993_a_at	serine/arginine-rich splicing factor 3
Mllt4	1436303_at	myeloid/lymphoid or mixed-lineage leukemia (trithorax homolog, Drosophila); translocated to, 4
Zwilch	1416757_at	Zwilch, kinetochore associated, homolog (Drosophila)
Cenpw	1429156_at	centromere protein W
Tpr	1456112_at	translocated promoter region
C330027C09Rik	1449699_s_at	RIKEN cDNA C330027C09 gene
Mre11a	1416748_a_at	meiotic recombination 11 homolog A (S. cerevisiae)
Gen1	1436654_at	Gen homolog 1, endonuclease (Drosophila)
Sgol2	1437370_at	shugoshin-like 2 (S. pombe)
Aspm	1452459_at	asp (abnormal spindle)-like, microcephaly associated (Drosophila)
Parp1	1422503_s_at	poly (ADP-ribose) polymerase family, member 1
Elovl6	1417404_at	ELOVL family member 6, elongation of long chain fatty acids (yeast)
Cenpj	1437643_at	centromere protein J
Rps6ka1	1416896_at	ribosomal protein S6 kinase polypeptide 1
Trip13	1429294_at	thyroid hormone receptor interactor 13
Bex1	1448595_a_at	brain expressed gene 1
Mgea5	1422901_at	meningioma expressed antigen 5 (hyaluronidase)
Nup37	1423969_at	nucleoporin 37
Mcm8	1429557_at	minichromosome maintenance deficient 8 (S. cerevisiae)
Lmnb1	1423521_at	lamin B1
C79407	1434767_at	expressed sequence C79407
Pan2	1426700_a_at	PAN2 polyA specific ribonuclease subunit homolog (S. cerevisiae)
Zik1	1433946_at	zinc finger protein interacting with K protein 1
Ptbp2	1423470_at	polypyrimidine tract binding protein 2
Pcyt1b	1436124_at	phosphate cytidylyltransferase 1, choline, beta isoform
Pvrl3	1417319_at	poliovirus receptor-related 3
Anp32e	1420592_a_at	acidic (leucine-rich) nuclear phosphoprotein 32 family, member E
Bpgm	1415864_at	2,3-bisphosphoglycerate mutase
Cep97	1456121_at	centrosomal protein 97
Odf2	1426040_a_at	outer dense fiber of sperm tails 2
Sfrs18	1435079_at	serine/arginine-rich splicing factor 18
Arhgap12	1431052_at	Rho GTPase activating protein 12
Tkt	1451015_at	transketolase
Ninl	1458667_at	ninein-like
Cdt1	1424144_at	chromatin licensing and DNA replication factor 1
Pum1	1423117_at	pumilio 1 (Drosophila)
Ewsr1	1417238_at	Ewing sarcoma breakpoint region 1
Cenpe	1439040_at	centromere protein E
Shcbp1	1416299_at	Shc SH2-domain binding protein 1
Timeless	1417586_at	timeless homolog (Drosophila)
Mdm1	1451053_a_at	transformed mouse 3T3 cell double minute 1
Arglu1	1433597_at	arginine and glutamate rich 1
Peli1	1431061_s_at	pellino 1
Bat2l2	1429432_at	HLA-B associated transcript 2-like 2
D10Wsu102e	1454648_s_at	DNA segment, Chr 10, Wayne State University 102, expressed
Cadm1	1417377_at	cell adhesion molecule 1
Sos1	1421886_at	son of sevenless homolog 1 (Drosophila)
Cep290	1425642_at	centrosomal protein 290
Ppp2r1b	1428265_at	protein phosphatase 2 (formerly 2A), regulatory subunit A (PR 65), beta isoform
Ect2	1419513_a_at	ect2 oncogene
Spc25	1424118_a_at	SPC25, NDC80 kinetochore complex component, homolog (S. cerevisiae)
Fen1	1421731_a_at	flap structure specific endonuclease 1
1700020C11Rik	1424223_at	RIKEN cDNA 1700020C11 gene
Sip1	1451044_at	survival of motor neuron protein interacting protein 1
======= 0007 =======
Zfp711	1432750_at	zinc finger protein 711
Tnks	1433778_at	tankyrase, TRF1-interacting ankyrin-related ADP-ribose polymerase
Sept9	1417038_at	septin 9
Cables2	1452307_at	CDK5 and Abl enzyme substrate 2
Ddah2	1416457_at	dimethylarginine dimethylaminohydrolase 2
Gm13889	1455271_at	predicted gene 13889
Frmd6	1451264_at	FERM domain containing 6
Hoxb3	1456229_at	homeobox B3
Mex3a	1455529_at	mex3 homolog A (C. elegans)
Wnt5a	1436791_at	wingless-related MMTV integration site 5A
Hand1	1448750_at	heart and neural crest derivatives expressed transcript 1
Gata3	1448886_at	GATA binding protein 3
Rgs5	1417466_at	regulator of G-protein signaling 5
Gch1	1429692_s_at	GTP cyclohydrolase 1
Efna1	1448510_at	ephrin A1
Bmp5	1455851_at	bone morphogenetic protein 5
H2afy2	1426363_x_at	H2A histone family, member Y2
Rnd3	1416700_at	Rho family GTPase 3
Fam65c	1457368_at	family with sequence similarity 65, member C
Coro2b	1434326_x_at	coronin, actin binding protein, 2B
Bmp2	1423635_at	bone morphogenetic protein 2
Rai1	1453200_at	retinoic acid induced 1
St3gal5	1460241_a_at	ST3 beta-galactoside alpha-2,3-sialyltransferase 5
Erbb2	1424919_at	v-erb-b2 erythroblastic leukemia viral oncogene homolog 2, neuro/glioblastoma derived oncogene homolog (avian)
Daam1	1431035_at	dishevelled associated activator of morphogenesis 1
Krt18	1448169_at	keratin 18
Efnb3	1423085_at	ephrin B3
Sox17	1429177_x_at	SRY-box containing gene 17
Sept10	1437208_at	septin 10
Peg10	1427550_at	paternally expressed 10
Igsf3	1455048_at	immunoglobulin superfamily, member 3
Msx1	1448601_s_at	homeobox, msh-like 1
Tspan12	1454604_s_at	tetraspanin 12
Slc5a3	1435484_at	solute carrier family 5 (inositol transporters), member 3
Tmem88	1453285_at	transmembrane protein 88
Id2	1435176_a_at	inhibitor of DNA binding 2
Arid3a	1419396_at	AT rich interactive domain 3A (BRIGHT-like)
Cdkn1c	1417649_at	cyclin-dependent kinase inhibitor 1C (P57)
Hhex	1423319_at	hematopoietically expressed homeobox
Tdo2	1419093_at	tryptophan 2,3-dioxygenase
Morc4	1434436_at	microrchidia 4
Sdk2	1430425_at	sidekick homolog 2 (chicken)
Igdcc3	1439498_at	immunoglobulin superfamily, DCC subclass, member 3
Irx3	1418517_at	Iroquois related homeobox 3 (Drosophila)
Cdc42ep4	1436801_x_at	CDC42 effector protein (Rho GTPase binding) 4
Smad6	1422771_at	MAD homolog 6 (Drosophila)
Spink3	1415938_at	serine peptidase inhibitor, Kazal type 3
Kif21b	1435772_at	kinesin family member 21B
Dennd2a	1433500_at	DENN/MADD domain containing 2A
Adamts9	1430352_at	a disintegrin-like and metallopeptidase (reprolysin type) with thrombospondin type 1 motif, 9
Flnc	1449073_at	filamin C, gamma
Dok4	1423376_a_at	docking protein 4
Rgs4	1416286_at	regulator of G-protein signaling 4
Baz2b	1435240_at	bromodomain adjacent to zinc finger domain, 2B
Pard6b	1423175_s_at	par-6 (partitioning defective 6) homolog beta (C. elegans)
Foxa1	1418496_at	forkhead box A1
Hoxb2	1449397_at	homeobox B2
Vangl1	1441097_at	Vang-like 1 (van gogh, Drosophila)
Flt1	1419300_at	FMS-like tyrosine kinase 1
Vegfc	1439766_x_at	vascular endothelial growth factor C
Hey2	1418106_at	hairy/enhancer-of-split related with YRPW motif 2
Magi3	1435461_at	membrane associated guanylate kinase, WW and PDZ domain containing 3
Cttnbp2	1435435_at	cortactin binding protein 2
Btbd7	1454874_at	BTB (POZ) domain containing 7
Gjc1	1449094_at	gap junction protein, gamma 1
Frs2	1437891_at	fibroblast growth factor receptor substrate 2
Cdc42ep5	1418712_at	CDC42 effector protein (Rho GTPase binding) 5
Slc2a3	1455898_x_at	solute carrier family 2 (facilitated glucose transporter), member 3
Pctp	1420984_at	phosphatidylcholine transfer protein
Gprc5c	1424450_at	G protein-coupled receptor, family C, group 5, member C
Mkln1	1416733_at	muskelin 1, intracellular mediator containing kelch motifs
Grb14	1417673_at	growth factor receptor bound protein 14
Ncoa6	1423374_at	nuclear receptor coactivator 6
Slc38a4	1448889_at	solute carrier family 38, member 4
Evl	1434920_a_at	Ena-vasodilator stimulated phosphoprotein
Lhfpl2	1434129_s_at	lipoma HMGIC fusion partner-like 2
C530008M17Rik	1434645_at	RIKEN cDNA C530008M17 gene
Rnf128	1449036_at	ring finger protein 128
Twist1	1418733_at	twist homolog 1 (Drosophila)
Hapln1	1438020_at	hyaluronan and proteoglycan link protein 1
Mex3b	1437152_at	mex3 homolog B (C. elegans)
Unc5c	1419592_at	unc-5 homolog C (C. elegans)
Itih5	1429159_at	inter-alpha (globulin) inhibitor H5
Zc3hav1l	1456756_at	zinc finger CCCH-type, antiviral 1-like
Cblb	1455082_at	Casitas B-lineage lymphoma b
Pigh	1455860_at	phosphatidylinositol glycan anchor biosynthesis, class H
Ddah1	1455400_at	dimethylarginine dimethylaminohydrolase 1
Foxf1a	1434939_at	forkhead box F1a
Sgms1	1436499_at	sphingomyelin synthase 1
Leprel1	1436178_at	leprecan-like 1
Reln	1449465_at	reelin
Smarcd3	1418467_at	SWI/SNF related, matrix associated, actin dependent regulator of chromatin, subfamily d, member 3
Arid1b	1455979_at	AT rich interactive domain 1B (SWI-like)
Tox2	1440156_s_at	TOX high mobility group box family member 2
Zbtb1	1438110_at	zinc finger and BTB domain containing 1
Lama4	1424807_at	laminin, alpha 4
Coq2	1452791_at	coenzyme Q2 homolog, prenyltransferase (yeast)
Galnt7	1452232_at	UDP-N-acetyl-alpha-D-galactosamine: polypeptide N-acetylgalactosaminyltransferase 7
Rspo3	1455607_at	R-spondin 3 homolog (Xenopus laevis)
Mest	1423294_at	mesoderm specific transcript
Inadl	1418983_at	InaD-like (Drosophila)
Nap1l3	1418500_at	nucleosome assembly protein 1-like 3
Itsn1	1435884_at	intersectin 1 (SH3 domain protein 1A)
2700081O15Rik	1437291_at	RIKEN cDNA 2700081O15 gene
Pgm2l1	1452841_at	phosphoglucomutase 2-like 1
Rhou	1449027_at	ras homolog gene family, member U
Mum1l1	1455238_at	melanoma associated antigen (mutated) 1-like 1
Mn1	1454867_at	meningioma 1
Fgfr3	1421841_at	fibroblast growth factor receptor 3
Lhx8	1427300_at	LIM homeobox protein 8
Adamts3	1441693_at	a disintegrin-like and metallopeptidase (reprolysin type) with thrombospondin type 1 motif, 3
Gng2	1428157_at	guanine nucleotide binding protein (G protein), gamma 2
Bmp4	1422912_at	bone morphogenetic protein 4
Sav1	1448204_at	salvador homolog 1 (Drosophila)
Actn1	1428585_at	actinin, alpha 1
======= 0008 =======
E2f8	1444319_at	E2F transcription factor 8
Skil	1422054_a_at	SKI-like
Igsf9	1420518_a_at	immunoglobulin superfamily, member 9
Mapk10	1437195_x_at	mitogen-activated protein kinase 10
Foxd3	1422210_at	forkhead box D3
Miat	1455325_at	myocardial infarction associated transcript (non-protein coding)
Sox3	1435192_at	SRY-box containing gene 3
Six1	1427277_at	sine oculis-related homeobox 1 homolog (Drosophila)
Usp15	1436891_at	ubiquitin specific peptidase 15
Vsig10	1436591_at	V-set and immunoglobulin domain containing 10
Elavl3	1435871_at	ELAV (embryonic lethal, abnormal vision, Drosophila)-like 3 (Hu antigen C)
Tnfsf11	1419083_at	tumor necrosis factor (ligand) superfamily, member 11
Pten	1438454_at	phosphatase and tensin homolog
Aadat	1418519_at	aminoadipate aminotransferase
Bcl2l11	1426334_a_at	BCL2-like 11 (apoptosis facilitator)
En2	1418868_at	engrailed 2
Cdh9	1427618_at	cadherin 9
Rbp7	1449461_at	retinol binding protein 7, cellular
Insm1	1455865_at	insulinoma-associated 1
Pgap1	1431169_at	post-GPI attachment to proteins 1
Mrpl35	1419362_at	mitochondrial ribosomal protein L35
Cdh10	1425092_at	cadherin 10
Hes6	1436050_x_at	hairy and enhancer of split 6 (Drosophila)
Serpini1	1448443_at	serine (or cysteine) peptidase inhibitor, clade I, member 1
Fam19a4	1435610_at	family with sequence similarity 19, member A4
Galnt3	1417588_at	UDP-N-acetyl-alpha-D-galactosamine:polypeptide N-acetylgalactosaminyltransferase 3
Pak3	1435486_at	p21 protein (Cdc42/Rac)-activated kinase 3
Myo5a	1419754_at	myosin VA
Zfp652	1456520_at	zinc finger protein 652
Gclm	1439050_at	glutamate-cysteine ligase, modifier subunit
Phf15	1455345_at	PHD finger protein 15
Kcnh8	1440980_at	potassium voltage-gated channel, subfamily H (eag-related), member 8
Tstd1	1456169_at	thiosulfate sulfurtransferase (rhodanese)-like domain containing 1
Prrt3	1437966_at	proline-rich transmembrane protein 3
Timp4	1423405_at	tissue inhibitor of metalloproteinase 4
Enpp2	1448136_at	ectonucleotide pyrophosphatase/phosphodiesterase 2
Foxred2	1434414_at	FAD-dependent oxidoreductase domain containing 2
Phactr3	1429651_at	phosphatase and actin regulator 3
Ppp3r1	1450368_a_at	protein phosphatase 3, regulatory subunit B, alpha isoform (calcineurin B, type I)
Cep76	1437209_at	centrosomal protein 76
Psmb10	1448632_at	proteasome (prosome, macropain) subunit, beta type 10
Tlcd1	1430084_at	TLC domain containing 1
Frmd5	1435956_at	FERM domain containing 5
Fam57b	1438641_x_at	family with sequence similarity 57, member B
Pim2	1417216_at	proviral integration site 2
Mal2	1427042_at	mal, T-cell differentiation protein 2
Stx3	1426151_a_at	syntaxin 3
Ncan	1434679_at	neurocan
Sms	1428699_at	spermine synthase
Nqo2	1436189_at	NAD(P)H dehydrogenase, quinone 2
Ankmy2	1425936_a_at	ankyrin repeat and MYND domain containing 2
Tcfe3	1434318_a_at	transcription factor E3
Uchl5	1419453_at	ubiquitin carboxyl-terminal esterase L5
Pdxk	1427930_at	pyridoxal (pyridoxine, vitamin B6) kinase
Pla2g12a	1452026_a_at	phospholipase A2, group XIIA
Etv4	1423232_at	ets variant gene 4 (E1A enhancer binding protein, E1AF)
Tmem30b	1433579_at	transmembrane protein 30B
Nefl	1426255_at	neurofilament, light polypeptide
Rpl37a	1416218_x_at	ribosomal protein L37a
Prrg4	1444084_at	proline rich Gla (G-carboxyglutamic acid) 4 (transmembrane)
Elmo1	1450208_a_at	engulfment and cell motility 1, ced-12 homolog (C. elegans)
Gspt1	1446550_at	G1 to S phase transition 1
Tmem2	1424711_at	transmembrane protein 2
Sssca1	1417725_a_at	Sjogren's syndrome/scleroderma autoantigen 1 homolog (human)
Cbr1	1460196_at	carbonyl reductase 1
Gdap1l1	1424935_at	ganglioside-induced differentiation-associated protein 1-like 1
Slitrk5	1429718_at	SLIT and NTRK-like family, member 5
St6gal2	1434819_at	beta galactoside alpha 2,6 sialyltransferase 2
Gng3	1417428_at	guanine nucleotide binding protein (G protein), gamma 3
Hapln4	1435650_at	hyaluronan and proteoglycan link protein 4
Zfp770	1437305_at	zinc finger protein 770
Hopx	1451776_s_at	HOP homeobox
Penk	1427038_at	preproenkephalin
Brcc3	1426605_at	BRCA1/BRCA2-containing complex, subunit 3
Hspa4	1416147_at	heat shock protein 4
Ugt8a	1419063_at	UDP galactosyltransferase 8A
Ccne1	1416492_at	cyclin E1
Gpd2	1452741_s_at	glycerol phosphate dehydrogenase 2, mitochondrial
Atpif1	1453681_at	ATPase inhibitory factor 1
Matr3	1441272_at	Matrin 3
Gnptab	1435335_a_at	N-acetylglucosamine-1-phosphate transferase, alpha and beta subunits
Exosc1	1432052_at	exosome component 1
Kif21a	1455029_at	kinesin family member 21A
Cgn	1435155_at	cingulin
Etv1	1450684_at	ets variant gene 1
Otx2	1425926_a_at	orthodenticle homolog 2 (Drosophila)
Cnksr3	1433983_at	Cnksr family member 3
Bid	1448560_at	BH3 interacting domain death agonist
Srm	1421260_a_at	spermidine synthase
G3bp2	1421323_a_at	GTPase activating protein (SH3 domain) binding protein 2
Hprt	1448736_a_at	hypoxanthine guanine phosphoribosyl transferase
Trib1	1424880_at	tribbles homolog 1 (Drosophila)
Gprc5b	1451411_at	G protein-coupled receptor, family C, group 5, member B
Ung	1457922_at	Uracil DNA glycosylase
Trim33	1426954_at	tripartite motif-containing 33
Txnrd1	1424486_a_at	thioredoxin reductase 1
Bptf	1427311_at	bromodomain PHD finger transcription factor
Nup153	1441689_at	nucleoporin 153
Prpf38b	1456506_at	PRP38 pre-mRNA processing factor 38 (yeast) domain containing B
Acsl4	1451828_a_at	acyl-CoA synthetase long-chain family member 4
Lrp2	1452320_at	low density lipoprotein receptor-related protein 2
Asxl2	1453295_at	additional sex combs like 2 (Drosophila)
Bmpr1b	1437312_at	bone morphogenetic protein receptor, type 1B
Iqcg	1460467_at	IQ motif containing G
Bod1l	1460005_at	biorientation of chromosomes in cell division 1-like
Slc27a2	1416316_at	solute carrier family 27 (fatty acid transporter), member 2
Phf21b	1454999_at	PHD finger protein 21B
Mpp6	1441546_at	Membrane protein, palmitoylated 6 (MAGUK p55 subfamily member 6)
Ina	1418178_at	internexin neuronal intermediate filament protein, alpha
Slain1	1424824_at	SLAIN motif family, member 1
Hnrnpa1	1455740_at	heterogeneous nuclear ribonucleoprotein A1
======= 0009 =======
Sema3a	1449865_at	sema domain, immunoglobulin domain (Ig), short basic domain, secreted, (semaphorin) 3A
Fam174a	1419171_at	family with sequence similarity 174, member A
Prkcdbp	1423771_at	protein kinase C, delta binding protein
Rarres2	1428538_s_at	retinoic acid receptor responder (tazarotene induced) 2
Insig2	1417980_a_at	insulin induced gene 2
Tmem45a	1422587_at	transmembrane protein 45a
Prss23	1437671_x_at	protease, serine, 23
Dnajc1 /// LOC100504126	1453372_at	DnaJ (Hsp40) homolog, subfamily C, member 1 /// hypothetical LOC100504126
Zfp827	1439493_at	zinc finger protein 827
Ntm	1426283_at	neurotrimin
Fam105a	1435375_at	family with sequence similarity 105, member A
Rnasel	1426604_at	ribonuclease L (2', 5'-oligoisoadenylate synthetase-dependent)
Gria3	1434728_at	glutamate receptor, ionotropic, AMPA3 (alpha 3)
Dcn	1449368_at	decorin
Serpinb6a	1450138_a_at	serine (or cysteine) peptidase inhibitor, clade B, member 6a
Gpx7	1417836_at	glutathione peroxidase 7
Col6a2	1452250_a_at	collagen, type VI, alpha 2
Adm	1416077_at	adrenomedullin
Mamdc2	1453152_at	MAM domain containing 2
Epha3	1425575_at	Eph receptor A3
Stc1	1450448_at	stanniocalcin 1
Arl6ip5	1417225_at	ADP-ribosylation factor-like 6 interacting protein 5
Hist1h1c	1436994_a_at	histone cluster 1, H1c
Cav2	1417327_at	caveolin 2
Ntrk3	1433825_at	neurotrophic tyrosine kinase, receptor, type 3
Hoxc6	1427362_x_at	homeobox C6
Afp	1416645_a_at	alpha fetoprotein
---	1435059_at	---
Tagln	1423505_at	transgelin
Tecrl	1437482_at	trans-2,3-enoyl-CoA reductase-like
Tifa	1426501_a_at	TRAF-interacting protein with forkhead-associated domain
Ier3	1419647_a_at	immediate early response 3
Ptger3	1450344_a_at	prostaglandin E receptor 3 (subtype EP3)
Ctsb	1417492_at	cathepsin B
Hgf	1451866_a_at	hepatocyte growth factor
Sdk1	1445326_at	sidekick homolog 1 (chicken)
Efhc1	1453159_at	EF-hand domain (C-terminal) containing 1
Pla2g4a	1448558_a_at	phospholipase A2, group IVA (cytosolic, calcium-dependent)
Crispld2	1437056_x_at	cysteine-rich secretory protein LCCL domain containing 2
Slc2a10	1419434_at	solute carrier family 2 (facilitated glucose transporter), member 10
Vcl	1416156_at	vinculin
Tnni3	1422536_at	troponin I, cardiac 3
Shox2	1438042_at	short stature homeobox 2
Cdh3	1426673_at	cadherin 3
Vtn	1420484_a_at	vitronectin
Myl9	1452670_at	myosin, light polypeptide 9, regulatory
Mxra7	1440975_at	matrix-remodelling associated 7
Nell1	1433787_at	NEL-like 1 (chicken)
Serpinb9	1422601_at	serine (or cysteine) peptidase inhibitor, clade B, member 9
Dleu2	1427410_at	deleted in lymphocytic leukemia, 2
Phc3	1455312_at	polyhomeotic-like 3 (Drosophila)
Chn2	1428573_at	chimerin (chimaerin) 2
Tlr4	1418162_at	toll-like receptor 4
Clu	1437689_x_at	clusterin
Selm	1424394_at	selenoprotein M
Rarb	1454906_at	retinoic acid receptor, beta
Sept11	1460626_at	septin 11
Ankrd1	1420992_at	ankyrin repeat domain 1 (cardiac muscle)
Acta1	1427735_a_at	actin, alpha 1, skeletal muscle
Stom	1419098_at	stomatin
Rerg	1451236_at	RAS-like, estrogen-regulated, growth-inhibitor
Cav1	1449145_a_at	caveolin 1, caveolae protein
Mmp16	1437568_at	matrix metallopeptidase 16
Tmtc1	1435261_at	transmembrane and tetratricopeptide repeat containing 1
Negr1	1456392_at	neuronal growth regulator 1
Sgms2	1428663_at	sphingomyelin synthase 2
Nfib	1427680_a_at	nuclear factor I/B
Ppm1k	1452973_at	protein phosphatase 1K (PP2C domain containing)
Pdgfrl	1428896_at	platelet-derived growth factor receptor-like
B2m	1452428_a_at	beta-2 microglobulin
Itgb8	1436223_at	integrin beta 8
Ppbp	1418480_at	pro-platelet basic protein
Tnfaip3	1433699_at	tumor necrosis factor, alpha-induced protein 3
Col14a1	1427168_a_at	collagen, type XIV, alpha 1
Fas	1460251_at	Fas (TNF receptor superfamily member 6)
Lmna	1457670_s_at	lamin A
Fkbp9	1423677_at	FK506 binding protein 9
Col6a3	1424131_at	collagen, type VI, alpha 3
Cntn4	1438782_at	contactin 4
Nfia	1421163_a_at	nuclear factor I/A
Srpx	1451939_a_at	sushi-repeat-containing protein
Cebpd	1423233_at	CCAAT/enhancer binding protein (C/EBP), delta
Tcf25	1437204_a_at	transcription factor 25 (basic helix-loop-helix)
Adam9	1416094_at	a disintegrin and metallopeptidase domain 9 (meltrin gamma)
Lrch2	1436877_at	leucine-rich repeats and calponin homology (CH) domain containing 2
Tnfsf9	1422924_at	tumor necrosis factor (ligand) superfamily, member 9
LOC100503149 /// Sox5	1455535_at	hypothetical LOC100503149 /// SRY-box containing gene 5
Fhl2	1419184_a_at	four and a half LIM domains 2
Sytl2	1421594_a_at	synaptotagmin-like 2
Mbp	1456228_x_at	myelin basic protein
Ly96	1449874_at	lymphocyte antigen 96
Cdh13	1423551_at	cadherin 13
Irf2bp2	1433632_at	interferon regulatory factor 2 binding protein 2
Fam63b	1436841_at	family with sequence similarity 63, member B
Birc3	1421392_a_at	baculoviral IAP repeat-containing 3
B230120H23Rik	1435029_at	RIKEN cDNA B230120H23 gene
Litaf	1416303_at	LPS-induced TN factor
Nek7	1448474_at	NIMA (never in mitosis gene a)-related expressed kinase 7
Wdr1	1423054_at	WD repeat domain 1
Steap2	1446071_at	six transmembrane epithelial antigen of prostate 2
Anxa1	1448213_at	annexin A1
Tagln2	1426529_a_at	transgelin 2
Masp1	1425985_s_at	mannan-binding lectin serine peptidase 1
Nek6	1423596_at	NIMA (never in mitosis gene a)-related expressed kinase 6
Vcam1	1448162_at	vascular cell adhesion molecule 1
Tpm2	1449577_x_at	tropomyosin 2, beta
Disp1	1435132_at	dispatched homolog 1 (Drosophila)
Axl	1423586_at	AXL receptor tyrosine kinase
Lpl	1431056_a_at	lipoprotein lipase
======= 0010 =======
Si	1422523_at	silver
Cps1	1455540_at	carbamoyl-phosphate synthetase 1
1110001A16Rik	1435755_at	RIKEN cDNA 1110001A16 gene
Wdr20a	1451220_at	WD repeat domain 20A
Fam129a	1422567_at	family with sequence similarity 129, member A
Zfp706	1436686_at	zinc finger protein 706
Ubxn2a	1425020_at	UBX domain protein 2A
Gdf15	1418949_at	growth differentiation factor 15
Sox1	1438729_at	SRY-box containing gene 1
Fabp3	1416023_at	fatty acid binding protein 3, muscle and heart
Prdm14	1444390_at	PR domain containing 14
Nedd4l	1423269_a_at	neural precursor cell expressed, developmentally down-regulated gene 4-like
Zfp750	1437469_at	zinc finger protein 750
Poli	1449098_a_at	polymerase (DNA directed), iota
Cspg5	1450713_at	chondroitin sulfate proteoglycan 5
Jam2	1431417_at	junction adhesion molecule 2
Eif2s2	1441023_at	eukaryotic translation initiation factor 2, subunit 2 (beta)
Ncoa3	1422737_at	nuclear receptor coactivator 3
Arrdc4	1424759_at	arrestin domain containing 4
D630023F18Rik	1439880_at	RIKEN cDNA D630023F18 gene
Aqp3	1422008_a_at	aquaporin 3
Golga4	1460213_at	golgi autoantigen, golgin subfamily a, 4
Tex14	1419240_at	testis expressed gene 14
Aass	1423523_at	aminoadipate-semialdehyde synthase
Rbm4b	1430032_at	RNA binding motif protein 4B
Prex2	1432047_at	phosphatidylinositol-3,4,5-trisphosphate-dependent Rac exchange factor 2
Dppa3	1424295_at	developmental pluripotency-associated 3
Fez1	1454674_at	fasciculation and elongation protein zeta 1 (zygin I)
Slc6a8	1448596_at	solute carrier family 6 (neurotransmitter transporter, creatine), member 8
Slc12a8	1420334_at	solute carrier family 12 (potassium/chloride transporters), member 8
Sigirr	1449163_at	single immunoglobulin and toll-interleukin 1 receptor (TIR) domain
Gpt2	1434542_at	glutamic pyruvate transaminase (alanine aminotransferase) 2
Psph	1415673_at	phosphoserine phosphatase
Sohlh2	1429817_at	spermatogenesis and oogenesis specific basic helix-loop-helix 2
Nanos1	1436648_at	nanos homolog 1 (Drosophila)
Tktl1	1449567_at	transketolase-like 1
Fam110b	1437150_at	family with sequence similarity 110, member B
Klf5	1451021_a_at	Kruppel-like factor 5
Fut9	1435308_at	fucosyltransferase 9
Kcnk5	1421852_at	potassium channel, subfamily K, member 5
Clmn	1425321_a_at	calmin
Trp53	1438808_at	transformation related protein 53
Slc1a1	1425415_a_at	solute carrier family 1 (neuronal/epithelial high affinity glutamate transporter, system Xag), member 1
4930453N24Rik	1438553_x_at	RIKEN cDNA 4930453N24 gene
Mdm4	1419558_at	transformed mouse 3T3 cell double minute 4
Zfp518b	1452340_at	zinc finger protein 518B
Slco4c1	1460616_at	solute carrier organic anion transporter family, member 4C1
BC016495	1425646_at	cDNA sequence BC016495
Camk1d	1452050_at	calcium/calmodulin-dependent protein kinase ID
2210016F16Rik	1428331_at	RIKEN cDNA 2210016F16 gene
Mreg	1437250_at	melanoregulin
Cln8	1455745_at	ceroid-lipofuscinosis, neuronal 8
Lifr	1425107_a_at	leukemia inhibitory factor receptor
Dst	1421276_a_at	dystonin
Eppk1	1427537_at	epiplakin 1
Trp53inp1	1416926_at	transformation related protein 53 inducible nuclear protein 1
Pcmtd1	1435635_at	protein-L-isoaspartate (D-aspartate) O-methyltransferase domain containing 1
Mapt	1424719_a_at	microtubule-associated protein tau
Tcfap2c	1436392_s_at	transcription factor AP-2, gamma
Cars	1452394_at	cysteinyl-tRNA synthetase
Diap2	1427564_at	diaphanous homolog 2 (Drosophila)
Nr5a2	1420410_at	nuclear receptor subfamily 5, group A, member 2
Tm7sf3	1442801_x_at	transmembrane 7 superfamily member 3
Cebpg	1425262_at	CCAAT/enhancer binding protein (C/EBP), gamma
Dmxl2	1428749_at	Dmx-like 2
Fzd5	1455604_at	frizzled homolog 5 (Drosophila)
Prdm1	1420425_at	PR domain containing 1, with ZNF domain
Slc3a2	1425364_a_at	solute carrier family 3 (activators of dibasic and neutral amino acid transport), member 2
Lars	1448403_at	leucyl-tRNA synthetase
Usp48	1419277_at	ubiquitin specific peptidase 48
Bdh2	1453011_at	3-hydroxybutyrate dehydrogenase, type 2
Snap91	1416688_at	synaptosomal-associated protein 91
Cobl	1434917_at	cordon-bleu
Snhg12	1436040_at	small nucleolar RNA host gene 12
Fam13c	1436761_s_at	family with sequence similarity 13, member C
Psat1	1454607_s_at	phosphoserine aminotransferase 1
Pias2	1428725_at	protein inhibitor of activated STAT 2
Trim24	1446295_at	tripartite motif-containing 24
Taf15	1438130_at	TAF15 RNA polymerase II, TATA box binding protein (TBP)-associated factor
Trim13	1417888_at	tripartite motif-containing 13
Brd8	1429526_at	bromodomain containing 8
Asns	1433966_x_at	asparagine synthetase
Mdm2	1427718_a_at	transformed mouse 3T3 cell double minute 2
Grtp1	1439150_x_at	GH regulated TBC protein 1
Prune2	1455342_at	prune homolog 2 (Drosophila)
Satb2	1427017_at	special AT-rich sequence binding protein 2
Dhtkd1	1457027_at	dehydrogenase E1 and transketolase domain containing 1
Ppp6r3	1423881_at	protein phosphatase 6, regulatory subunit 3
Scn3b	1435767_at	sodium channel, voltage-gated, type III, beta
Nmnat2	1436155_at	nicotinamide nucleotide adenylyltransferase 2
Gpr160	1453072_at	G protein-coupled receptor 160
Smcr8	1429017_at	Smith-Magenis syndrome chromosome region, candidate 8 homolog (human)
Acp6	1448445_at	acid phosphatase 6, lysophosphatidic
Med7	1417564_at	mediator complex subunit 7
BC031781	1436511_at	cDNA sequence BC031781
Klf4	1417394_at	Kruppel-like factor 4 (gut)
D14Abb1e	1457034_at	DNA segment, Chr 14, Abbott 1 expressed
Slc4a11	1434867_at	solute carrier family 4, sodium bicarbonate transporter-like, member 11
Aim2	1426619_at	absent in melanoma 2
Zfp238	1417010_at	zinc finger protein 238
Nrd1	1424391_at	nardilysin, N-arginine dibasic convertase, NRD convertase 1
Cpeb3	1455372_at	cytoplasmic polyadenylation element binding protein 3
Atf7ip	1449192_at	activating transcription factor 7 interacting protein
Folr1	1450995_at	folate receptor 1 (adult)
Zfp42	1418362_at	zinc finger protein 42
======= 0011 =======
Rab34	1416591_at	RAB34, member of RAS oncogene family
Pitx2	1424797_a_at	paired-like homeodomain transcription factor 2
Fzd2	1418533_s_at	frizzled homolog 2 (Drosophila)
Vamp3	1456245_x_at	vesicle-associated membrane protein 3
Eps15	1419252_at	epidermal growth factor receptor pathway substrate 15
Lpgat1	1435327_at	lysophosphatidylglycerol acyltransferase 1
Hdlbp	1419869_s_at	high density lipoprotein (HDL) binding protein
Fam162a	1451385_at	family with sequence similarity 162, member A
Kdelc1	1436443_a_at	KDEL (Lys-Asp-Glu-Leu) containing 1
Bola3	1433970_at	bolA-like 3 (E. coli)
Prdx2	1418506_a_at	peroxiredoxin 2
Sesn1	1438931_s_at	sestrin 1
Yaf2	1429839_a_at	YY1 associated factor 2
Papd4	1433568_at	PAP associated domain containing 4
St6gal1	1420928_at	beta galactoside alpha 2,6 sialyltransferase 1
Slco3a1	1418030_at	solute carrier organic anion transporter family, member 3a1
Anapc1	1434444_s_at	anaphase promoting complex subunit 1
Pgk1	1417864_at	phosphoglycerate kinase 1
Ube2j1	1448824_at	ubiquitin-conjugating enzyme E2, J1
Vamp4	1422895_at	vesicle-associated membrane protein 4
Tceb1	1436226_at	transcription elongation factor B (SIII), polypeptide 1
Cyp20a1	1435616_at	cytochrome P450, family 20, subfamily A, polypeptide 1
Gsk3b	1437001_at	glycogen synthase kinase 3 beta
Clip1	1425060_s_at	CAP-GLY domain containing linker protein 1
B630005N14Rik	1454937_at	RIKEN cDNA B630005N14 gene
Ugcg	1435133_at	UDP-glucose ceramide glucosyltransferase
Bmpr1a	1425492_at	bone morphogenetic protein receptor, type 1A
Sema5a	1422167_at	sema domain, seven thrombospondin repeats (type 1 and type 1-like), transmembrane domain (TM) and short cytoplasmic domain, (semaphorin) 5A
Hnrnpa3	1452774_at	heterogeneous nuclear ribonucleoprotein A3
Ptpn11	1451225_at	protein tyrosine phosphatase, non-receptor type 11
Tspan7	1448737_at	tetraspanin 7
Efna5	1436866_at	ephrin A5
Bnip3l	1416923_a_at	BCL2/adenovirus E1B interacting protein 3-like
Ube2ql1	1452779_at	ubiquitin-conjugating enzyme E2Q family-like 1
Tpm1	1423721_at	tropomyosin 1, alpha
Ptpla	1457434_s_at	protein tyrosine phosphatase-like (proline instead of catalytic arginine), member a
Sertad4	1454877_at	SERTA domain containing 4
Grip1	1435951_at	glutamate receptor interacting protein 1
Calm1	1433592_at	calmodulin 1
Cdh2	1418815_at	cadherin 2
Bnip2	1422490_at	BCL2/adenovirus E1B interacting protein 2
Stt3b	1426342_at	STT3, subunit of the oligosaccharyltransferase complex, homolog B (S. cerevisiae)
Akt3	1435879_at	thymoma viral proto-oncogene 3
Pkdcc	1454838_s_at	protein kinase domain containing, cytoplasmic
Tuba1a	1418884_x_at	tubulin, alpha 1A
Pafah1b3	1416410_at	platelet-activating factor acetylhydrolase, isoform 1b, subunit 3
Cul4a	1451971_at	cullin 4A
Slc39a1	1424424_at	solute carrier family 39 (zinc transporter), member 1
Egln1	1451110_at	EGL nine homolog 1 (C. elegans)
Grsf1	1433824_x_at	G-rich RNA sequence binding factor 1
Cnrip1	1433695_at	cannabinoid receptor interacting protein 1
Dpysl2	1433770_at	dihydropyrimidinase-like 2
Gbe1	1420654_a_at	glucan (1,4-alpha-), branching enzyme 1
Zfp637	1434689_at	zinc finger protein 637
Tpm4	1433883_at	tropomyosin 4
Fundc1	1424215_at	FUN14 domain containing 1
Mpdz	1418664_at	multiple PDZ domain protein
Ubap2l	1435882_at	ubiquitin associated protein 2-like
Antxr1	1451446_at	anthrax toxin receptor 1
Pdzrn3	1416846_a_at	PDZ domain containing RING finger 3
Prkra	1448923_at	protein kinase, interferon inducible double stranded RNA dependent activator
Rab13	1424894_at	RAB13, member RAS oncogene family
Mettl9	1438171_x_at	methyltransferase like 9
Gdpd1	1424076_at	glycerophosphodiester phosphodiesterase domain containing 1
Fam149a	1455793_at	family with sequence similarity 149, member A
Soat1	1417695_a_at	sterol O-acyltransferase 1
Bivm	1434288_at	basic, immunoglobulin-like variable motif containing
Gabarapl1	1416418_at	gamma-aminobutyric acid (GABA) A receptor-associated protein-like 1
Has2	1418678_at	hyaluronan synthase 2
Snap23	1420898_at	synaptosomal-associated protein 23
Ext1	1417730_at	exostoses (multiple) 1
Megf8	1460586_at	multiple EGF-like-domains 8
AI314180	1439127_at	expressed sequence AI314180
Rala	1450870_at	v-ral simian leukemia viral oncogene homolog A (ras related)
Oat	1416452_at	ornithine aminotransferase
Naalad2	1422671_s_at	N-acetylated alpha-linked acidic dipeptidase 2
Wac	1439249_at	WW domain containing adaptor with coiled-coil
Slc39a8	1416832_at	solute carrier family 39 (metal ion transporter), member 8
Bag2	1423948_at	BCL2-associated athanogene 2
Ccnd2	1434745_at	cyclin D2
Impad1	1437290_at	inositol monophosphatase domain containing 1
Pea15a	1416407_at	phosphoprotein enriched in astrocytes 15A
Smad4	1422486_a_at	MAD homolog 4 (Drosophila)
Stxbp1	1420505_a_at	syntaxin binding protein 1
Ptpn13	1452127_a_at	protein tyrosine phosphatase, non-receptor type 13
Rras2	1448689_at	related RAS viral (r-ras) oncogene homolog 2
Ttc3	1448361_at	tetratricopeptide repeat domain 3
Dnajc10	1426904_s_at	DnaJ (Hsp40) homolog, subfamily C, member 10
Ssbp2	1449815_a_at	single-stranded DNA binding protein 2
Gli3	1455154_at	GLI-Kruppel family member GLI3
Mib1	1454740_at	mindbomb homolog 1 (Drosophila)
Sox4	1433575_at	SRY-box containing gene 4
Tnfaip8	1416950_at	tumor necrosis factor, alpha-induced protein 8
Rhobtb3	1433647_s_at	Rho-related BTB domain containing 3
Eif5a2	1434593_at	eukaryotic translation initiation factor 5A2
Ifnar1	1449026_at	interferon (alpha and beta) receptor 1
Rpl22l1	1417126_a_at	ribosomal protein L22 like 1
Lmo4	1420981_a_at	LIM domain only 4
Mdk	1416006_at	midkine
Rbmx	1416354_at	RNA binding motif protein, X chromosome
Zfyve16	1447947_at	zinc finger, FYVE domain containing 16
Slc38a6	1457266_at	solute carrier family 38, member 6
Cd24a	1437502_x_at	CD24a antigen
Shc1	1422853_at	src homology 2 domain-containing transforming protein C1
Aldoa	1439375_x_at	aldolase A, fructose-bisphosphate
======= 0012 =======
Kif1a	1421053_at	kinesin family member 1A
Jakmip2	1436552_at	janus kinase and microtubule interacting protein 2
Rab39b	1435014_at	RAB39B, member RAS oncogene family
Pcsk9	1437453_s_at	proprotein convertase subtilisin/kexin type 9
Ccnd1	1417420_at	cyclin D1
7420416P09Rik	1440542_at	RIKEN cDNA 7420416P09 gene
Mlf1	1418589_a_at	myeloid leukemia factor 1
Camta1	1433971_at	calmodulin binding transcription activator 1
Mcoln3	1437540_at	mucolipin 3
Slc9a3r1	1438115_a_at	solute carrier family 9 (sodium/hydrogen exchanger), member 3 regulator 1
LOC100504883	1438428_at	hypothetical protein LOC100504883
Tpbg	1423311_s_at	trophoblast glycoprotein
Lrp8	1440882_at	low density lipoprotein receptor-related protein 8, apolipoprotein e receptor
Tmod2	1431326_a_at	tropomodulin 2
Cntnap2	1422798_at	contactin associated protein-like 2
Fam19a5	1419490_at	family with sequence similarity 19, member A5
Rab38	1417700_at	RAB38, member of RAS oncogene family
Rem2	1448860_at	rad and gem related GTP binding protein 2
Vangl2	1455592_at	vang-like 2 (van gogh, Drosophila)
Ism1	1436987_at	isthmin 1 homolog (zebrafish)
Cxadr	1453282_at	coxsackie virus and adenovirus receptor
Fmnl2	1428579_at	formin-like 2
Mfsd7b	1434424_at	major facilitator superfamily domain containing 7B
Arid2	1434506_at	AT rich interactive domain 2 (ARID, RFX-like)
Arnt2	1434028_at	aryl hydrocarbon receptor nuclear translocator 2
Thy1	1423135_at	thymus cell antigen 1, theta
Hnrpdl	1428224_at	heterogeneous nuclear ribonucleoprotein D-like
Map3k5	1439830_at	mitogen-activated protein kinase kinase kinase 5
Ankra2	1441935_at	ankyrin repeat, family A (RFXANK-like), 2
Fgfbp3	1453006_at	fibroblast growth factor binding protein 3
Hnrnpd	1457568_at	heterogeneous nuclear ribonucleoprotein D
Nefm	1422520_at	neurofilament, medium polypeptide
Nrcam	1434709_at	neuron-glia-CAM-related cell adhesion molecule
Auts2	1427293_a_at	autism susceptibility candidate 2
Jph3	1418161_at	junctophilin 3
Med14	1437632_at	mediator complex subunit 14
Cdca7l	1451306_at	cell division cycle associated 7 like
Arf3	1421789_s_at	ADP-ribosylation factor 3
Ap1s3	1455735_at	adaptor-related protein complex AP-1, sigma 3
0610010F05Rik	1428652_at	RIKEN cDNA 0610010F05 gene
Lef1	1421299_a_at	lymphoid enhancer binding factor 1
Lsr	1451255_at	lipolysis stimulated lipoprotein receptor
Nap1l2	1418046_at	nucleosome assembly protein 1-like 2
Casp3	1426165_a_at	caspase 3
Rac3	1420554_a_at	RAS-related C3 botulinum substrate 3
Rasef	1458591_at	RAS and EF hand domain containing
Pmaip1	1418203_at	phorbol-12-myristate-13-acetate-induced protein 1
Gria4	1436772_at	Glutamate receptor, ionotropic, AMPA4 (alpha 4)
Crabp2	1451191_at	cellular retinoic acid binding protein II
Grik3	1440177_at	glutamate receptor, ionotropic, kainate 3
Moxd1	1422643_at	monooxygenase, DBH-like 1
LOC100505264 /// Me2	1426573_at	NAD-dependent malic enzyme, mitochondrial-like /// malic enzyme 2, NAD(+)-dependent, mitochondrial
Klhl14	1428837_at	kelch-like 14 (Drosophila)
Ncbp1	1433663_s_at	nuclear cap binding protein subunit 1
Zfp207	1438515_at	zinc finger protein 207
Fubp1	1433640_at	far upstream element (FUSE) binding protein 1
Sall2	1416638_at	sal-like 2 (Drosophila)
Tex15	1420719_at	testis expressed gene 15
Acsl6	1451257_at	acyl-CoA synthetase long-chain family member 6
Coch	1423285_at	coagulation factor C homolog (Limulus polyphemus)
Tspan13	1460239_at	tetraspanin 13
Etl4	1426880_at	enhancer trap locus 4
Zcchc18	1425293_a_at	zinc finger, CCHC domain containing 18
Sept6	1420876_a_at	septin 6
Pcbp4	1449054_a_at	poly(rC) binding protein 4
Elovl2	1416444_at	elongation of very long chain fatty acids (FEN1/Elo2, SUR4/Elo3, yeast)-like 2
Dpysl5	1449290_at	dihydropyrimidinase-like 5
Kif5c	1455266_at	kinesin family member 5C
Ndufaf4	1435333_at	NADH dehydrogenase (ubiquinone) 1 alpha subcomplex, assembly factor 4
Cldn6	1417845_at	claudin 6
Cdc14b	1429418_at	CDC14 cell division cycle 14 homolog B (S. cerevisiae)
Scg5	1423150_at	secretogranin V
Ddx25	1418263_at	DEAD (Asp-Glu-Ala-Asp) box polypeptide 25
Ank2	1434264_at	ankyrin 2, brain
Krt222	1457354_at	keratin 222
Qser1	1427151_at	glutamine and serine rich 1
Marveld2	1426914_at	MARVEL (membrane-associating) domain containing 2
G2e3	1434700_at	G2/M-phase specific E3 ubiquitin ligase
Nfasc	1456068_at	neurofascin
Epha1	1422917_at	Eph receptor A1
Tmem47	1449885_at	transmembrane protein 47
Pak1	1450070_s_at	p21 protein (Cdc42/Rac)-activated kinase 1
Ankrd11	1460020_at	ankyrin repeat domain 11
Sema6a	1425903_at	sema domain, transmembrane domain (TM), and cytoplasmic domain, (semaphorin) 6A
BC016423	1418772_at	cDNA sequence BC016423
Nell2	1423561_at	NEL-like 2 (chicken)
Cyfip2	1428347_at	cytoplasmic FMR1 interacting protein 2
Cisd2	1430992_s_at	CDGSH iron sulfur domain 2
Gabra5	1433602_at	gamma-aminobutyric acid (GABA) A receptor, subunit alpha 5
======= 0013 =======
Tm4sf1	1450958_at	transmembrane 4 superfamily member 1
Ptx3	1418666_at	pentraxin related gene
Ccl2	1420380_at	chemokine (C-C motif) ligand 2
Ifi204	1419603_at	interferon activated gene 204
Igfbp6	1417933_at	insulin-like growth factor binding protein 6
Ildr2	1436293_x_at	immunoglobulin-like domain containing receptor 2
Olr1	1419534_at	oxidized low density lipoprotein (lectin-like) receptor 1
9930013L23Rik	1429987_at	RIKEN cDNA 9930013L23 gene
Aldh1a1	1416468_at	aldehyde dehydrogenase family 1, subfamily A1
Serpina1a	1420553_x_at	serine (or cysteine) peptidase inhibitor, clade A, member 1A
Pde1a	1449298_a_at	phosphodiesterase 1A, calmodulin-dependent
Ogn	1419663_at	osteoglycin
Mgp	1448416_at	matrix Gla protein
Rgs1	1417601_at	regulator of G-protein signaling 1
Il1r1	1448950_at	interleukin 1 receptor, type I
1500015O10Rik	1460049_s_at	RIKEN cDNA 1500015O10 gene
Cdkn2b	1449152_at	cyclin-dependent kinase inhibitor 2B (p15, inhibits CDK4)
Cxcl1	1419209_at	chemokine (C-X-C motif) ligand 1
Ppp2r2b	1426621_a_at	protein phosphatase 2 (formerly 2A), regulatory subunit B (PR 52), beta isoform
Gpr39	1432260_at	G protein-coupled receptor 39
Tnfrsf12a	1418572_x_at	tumor necrosis factor receptor superfamily, member 12a
Klhdc8a	1424885_at	kelch domain containing 8A
Col8a1	1455627_at	collagen, type VIII, alpha 1
Dram1	1424524_at	DNA-damage regulated autophagy modulator 1
Runx2	1424704_at	runt related transcription factor 2
Fam84a	1425452_s_at	family with sequence similarity 84, member A
Rai2	1452358_at	retinoic acid induced 2
Nrn1	1428393_at	neuritin 1
Rnft1	1428078_at	ring finger protein, transmembrane 1
Gria1	1435239_at	glutamate receptor, ionotropic, AMPA1 (alpha 1)
Cd36	1450883_a_at	CD36 antigen
Apoa2	1417950_a_at	apolipoprotein A-II
Vgll3	1453593_at	vestigial like 3 (Drosophila)
Inhba	1422053_at	inhibin beta-A
S100a4	1424542_at	S100 calcium binding protein A4
Slc8a1	1440201_at	solute carrier family 8 (sodium/calcium exchanger), member 1
Col12a1	1434411_at	collagen, type XII, alpha 1
Serpine1	1419149_at	serine (or cysteine) peptidase inhibitor, clade E, member 1
Bcl6	1421818_at	B-cell leukemia/lymphoma 6
March1	1434955_at	membrane-associated ring finger (C3HC4) 1
Cyp1b1	1416612_at	cytochrome P450, family 1, subfamily b, polypeptide 1
Afap1l2	1436870_s_at	actin filament associated protein 1-like 2
Tmed5	1424574_at	transmembrane emp24 protein transport domain containing 5
Krt7	1423952_a_at	keratin 7
Ptpro	1417676_a_at	protein tyrosine phosphatase, receptor type, O
Ndrg4	1436188_a_at	N-myc downstream regulated gene 4
Figf	1449528_at	c-fos induced growth factor
Gpr155	1452353_at	G protein-coupled receptor 155
S100a6	1421375_a_at	S100 calcium binding protein A6 (calcyclin)
Perp	1416271_at	PERP, TP53 apoptosis effector
Timp1	1460227_at	tissue inhibitor of metalloproteinase 1
Cd200	1448788_at	CD200 antigen
2310016C08Rik	1421031_a_at	RIKEN cDNA 2310016C08 gene
Emp1	1416529_at	epithelial membrane protein 1
Clip4	1435504_at	CAP-GLY domain containing linker protein family, member 4
Atxn1	1438294_at	ataxin 1
Plxdc2	1418912_at	plexin domain containing 2
Slc7a8	1417929_at	solute carrier family 7 (cationic amino acid transporter, y+ system), member 8
Fxyd5	1418296_at	FXYD domain-containing ion transport regulator 5
Shisa3	1460000_at	shisa homolog 3 (Xenopus laevis)
Actg2	1422340_a_at	actin, gamma 2, smooth muscle, enteric
Cdkn1a	1424638_at	cyclin-dependent kinase inhibitor 1A (P21)
Anxa4	1421223_a_at	annexin A4
F3	1417408_at	coagulation factor III
Cdkn2a	1450140_a_at	cyclin-dependent kinase inhibitor 2A
Yipf5	1444289_at	Yip1 domain family, member 5
Gfra1	1450440_at	glial cell line derived neurotrophic factor family receptor alpha 1
Lmcd1	1424596_s_at	LIM and cysteine-rich domains 1
Mertk	1422869_at	c-mer proto-oncogene tyrosine kinase
Snx7	1428527_at	sorting nexin 7
Mllt11	1416313_at	myeloid/lymphoid or mixed-lineage leukemia (trithorax homolog, Drosophila); translocated to, 11
Serpine2	1416666_at	serine (or cysteine) peptidase inhibitor, clade E, member 2
Opcml	1435612_at	opioid binding protein/cell adhesion molecule-like
Jazf1	1433894_at	JAZF zinc finger 1
Nr3c1	1457635_s_at	nuclear receptor subfamily 3, group C, member 1
Gadd45b	1449773_s_at	growth arrest and DNA-damage-inducible 45 beta
Zfp804a	1443036_at	zinc finger protein 804A
Sncaip	1430463_a_at	synuclein, alpha interacting protein (synphilin)
Enpp5	1425702_a_at	ectonucleotide pyrophosphatase/phosphodiesterase 5
Ttyh2	1434500_at	tweety homolog 2 (Drosophila)
Coq10b	1428487_s_at	coenzyme Q10 homolog B (S. cerevisiae)
======= 0014 =======
Gatm	1423569_at	glycine amidinotransferase (L-arginine:glycine amidinotransferase)
Sfrp2	1448201_at	secreted frizzled-related protein 2
Acot7	1417094_at	acyl-CoA thioesterase 7
Rab20	1438097_at	RAB20, member RAS oncogene family
Met	1434447_at	met proto-oncogene
Gsto1	1456036_x_at	glutathione S-transferase omega 1
Klf7	1419356_at	Kruppel-like factor 7 (ubiquitous)
Syt11	1449264_at	synaptotagmin XI
Eps8	1422824_s_at	epidermal growth factor receptor pathway substrate 8
Sema3e	1419717_at	sema domain, immunoglobulin domain (Ig), short basic domain, secreted, (semaphorin) 3E
Impa2	1418665_at	inositol (myo)-1(or 4)-monophosphatase 2
Cbln4	1433607_at	cerebellin 4 precursor protein
1810014F10Rik	1452626_a_at	RIKEN cDNA 1810014F10 gene
Bcl11a	1419406_a_at	B-cell CLL/lymphoma 11A (zinc finger protein)
Ass1	1416239_at	argininosuccinate synthetase 1
Hsbp1l1	1444790_at	heat shock factor binding protein 1-like 1
Ahr	1422631_at	aryl-hydrocarbon receptor
Usp53	1452385_at	ubiquitin specific peptidase 53
Bdnf	1422168_a_at	brain derived neurotrophic factor
Foxo1	1416981_at	forkhead box O1
Capg	1450355_a_at	capping protein (actin filament), gelsolin-like
Pqlc3	1424906_at	PQ loop repeat containing
Rspo1	1449319_at	R-spondin homolog (Xenopus laevis)
Ebf1	1416301_a_at	early B-cell factor 1
Srxn1	1425351_at	sulfiredoxin 1 homolog (S. cerevisiae)
Mt2	1428942_at	metallothionein 2
Fzd7	1450044_at	frizzled homolog 7 (Drosophila)
Bicd1	1437548_at	bicaudal D homolog 1 (Drosophila)
Rasgrp2	1438933_x_at	RAS, guanyl releasing protein 2
Nqo1	1423627_at	NAD(P)H dehydrogenase, quinone 1
Mfap3l	1428804_at	microfibrillar-associated protein 3-like
Dusp6	1415834_at	dual specificity phosphatase 6
Hmox1	1448239_at	heme oxygenase (decycling) 1
Shroom2	1433992_at	shroom family member 2
2610018G03Rik	1419032_at	RIKEN cDNA 2610018G03 gene
Svip	1429146_at	small VCP/p97-interacting protein
Aff1	1418135_at	AF4/FMR2 family, member 1
Chd9	1457672_at	chromodomain helicase DNA binding protein 9
Hspa4l	1449010_at	heat shock protein 4 like
Bst2	1424921_at	bone marrow stromal cell antigen 2
Wscd1	1455845_at	WSC domain containing 1
Nxt2	1456599_at	nuclear transport factor 2-like export factor 2
Grp	1424525_at	gastrin releasing peptide
Nav2	1435981_at	neuron navigator 2
Gabrb3	1435021_at	gamma-aminobutyric acid (GABA) A receptor, subunit beta 3
Fgf9	1438718_at	fibroblast growth factor 9
Tmem100	1449533_at	transmembrane protein 100
Syt13	1451045_at	synaptotagmin XIII
Lpar4	1439665_at	lysophosphatidic acid receptor 4
Sema4d	1420824_at	sema domain, immunoglobulin domain (Ig), transmembrane domain (TM) and short cytoplasmic domain, (semaphorin) 4D
Pla2g16	1451611_at	phospholipase A2, group XVI
Rapgef5	1455840_at	Rap guanine nucleotide exchange factor (GEF) 5
Gadd45a	1449519_at	growth arrest and DNA-damage-inducible 45 alpha
Rims1	1438305_at	regulating synaptic membrane exocytosis 1
Dusp1	1448830_at	dual specificity phosphatase 1
Lrig3	1430554_at	leucine-rich repeats and immunoglobulin-like domains 3
Gpc4	1421088_at	glypican 4
Cdk6	1435338_at	cyclin-dependent kinase 6
Itga6	1422444_at	integrin alpha 6
Gpm6a	1456741_s_at	glycoprotein m6a
Mfap5	1418454_at	microfibrillar associated protein 5
Ptger4	1424208_at	prostaglandin E receptor 4 (subtype EP4)
Matn3	1455948_x_at	matrilin 3
Pgbd5	1460570_at	piggyBac transposable element derived 5
Gas2l3	1455980_a_at	growth arrest-specific 2 like 3
Dennd1b	1444951_at	DENN/MADD domain containing 1B
Fam49a	1454806_at	family with sequence similarity 49, member A
F11r	1424595_at	F11 receptor
Adk	1449641_at	adenosine kinase
Rab3ip	1434306_at	RAB3A interacting protein
C77370	1440910_at	expressed sequence C77370
Dtna	1456069_at	dystrobrevin alpha
======= 0015 =======
Polr3gl	1451364_at	polymerase (RNA) III (DNA directed) polypeptide G like
Qk	1417073_a_at	quaking
Cyr61	1438133_a_at	cysteine rich protein 61
Tnik	1455256_at	TRAF2 and NCK interacting kinase
Sertad2	1454815_at	SERTA domain containing 2
Cmc1	1431510_s_at	COX assembly mitochondrial protein homolog (S. cerevisiae)
Eno2	1418829_a_at	enolase 2, gamma neuronal
Tubb2a	1427347_s_at	tubulin, beta 2A
Xbp1	1437223_s_at	X-box binding protein 1
Lyrm5	1418996_a_at	LYR motif containing 5
Asah1	1416735_at	N-acylsphingosine amidohydrolase 1
Kdelr3	1418538_at	KDEL (Lys-Asp-Glu-Leu) endoplasmic reticulum protein retention receptor 3
Mknk1	1417630_at	MAP kinase-interacting serine/threonine kinase 1
Btg1	1426083_a_at	B-cell translocation gene 1, anti-proliferative
Ppap2a	1422619_at	phosphatidic acid phosphatase type 2A
S100a11	1460351_at	S100 calcium binding protein A11 (calgizzarin)
Tsc22d1	1425742_a_at	TSC22 domain family, member 1
1810010H24Rik	1428809_at	RIKEN cDNA 1810010H24 gene
Tfpi	1438530_at	tissue factor pathway inhibitor
---	1452886_at	---
Glipr2	1428492_at	GLI pathogenesis-related 2
Egr1	1417065_at	early growth response 1
Bace1	1455826_a_at	beta-site APP cleaving enzyme 1
Mbnl2	1433754_at	muscleblind-like 2
Camk2n1	1456609_at	calcium/calmodulin-dependent protein kinase II inhibitor 1
Sat1	1420502_at	spermidine/spermine N1-acetyl transferase 1
Stat3	1460700_at	signal transducer and activator of transcription 3
Sulf2	1447602_x_at	sulfatase 2
Nid1	1416808_at	nidogen 1
Tet2	1455300_at	tet oncogene family member 2
Tmem64	1454709_at	transmembrane protein 64
---	1447613_at	---
Tspan8	1424649_a_at	tetraspanin 8
Abca1	1421840_at	ATP-binding cassette, sub-family A (ABC1), member 1
Taf9b	1434960_at	TAF9B RNA polymerase II, TATA box binding protein (TBP)-associated factor
Trps1	1449530_at	trichorhinophalangeal syndrome I (human)
Lamc1	1423886_at	laminin, gamma 1
Fnbp1	1453746_at	formin binding protein 1
Pamr1	1433529_at	peptidase domain containing associated with muscle regeneration 1
Gls	1434657_at	glutaminase
Pygl	1417741_at	liver glycogen phosphorylase
Zbtb20	1422064_a_at	zinc finger and BTB domain containing 20
Atp9a	1415932_x_at	ATPase, class II, type 9A
Apoe	1432466_a_at	apolipoprotein E
Atf3	1449363_at	activating transcription factor 3
Pltp	1456424_s_at	phospholipid transfer protein
Ctbs	1429943_at	chitobiase, di-N-acetyl-
Sorbs1	1436737_a_at	sorbin and SH3 domain containing 1
Glrb	1459850_x_at	glycine receptor, beta subunit
Nbea	1452251_at	neurobeachin
Pld1	1437112_at	phospholipase D1
Cdc42ep3	1450700_at	CDC42 effector protein (Rho GTPase binding) 3
Bcl3	1418133_at	B-cell leukemia/lymphoma 3
Polk	1449483_at	polymerase (DNA directed), kappa
Ggh	1419595_a_at	gamma-glutamyl hydrolase
4933434E20Rik	1448463_at	RIKEN cDNA 4933434E20 gene
Kcnab1	1448468_a_at	potassium voltage-gated channel, shaker-related subfamily, beta member 1
Ptrf	1424130_a_at	polymerase I and transcript release factor
Myof	1427318_s_at	myoferlin
Mdfic	1427040_at	MyoD family inhibitor domain containing
Adam22	1435293_at	a disintegrin and metallopeptidase domain 22
Apbb2	1452342_at	amyloid beta (A4) precursor protein-binding, family B, member 2
Pcolce	1437165_a_at	procollagen C-endopeptidase enhancer protein
Tmem170b	1434556_at	transmembrane protein 170B
Iah1	1454898_s_at	isoamyl acetate-hydrolyzing esterase 1 homolog (S. cerevisiae)
Cacna2d1	1433643_at	calcium channel, voltage-dependent, alpha2/delta subunit 1
Cpeb2	1434272_at	cytoplasmic polyadenylation element binding protein 2
Rbl2	1425981_a_at	retinoblastoma-like 2
Rrm2b	1433773_at	ribonucleotide reductase M2 B (TP53 inducible)
Txnip	1415997_at	thioredoxin interacting protein
======= 0016 =======
Adra2a	1433600_at	adrenergic receptor, alpha 2a
Msx2	1449559_at	homeobox, msh-like 2
Prox1	1437894_at	prospero-related homeobox 1
Hey1	1415999_at	hairy/enhancer-of-split related with YRPW motif 1
Apcdd1	1418383_at	adenomatosis polyposis coli down-regulated 1
Nfxl1	1417145_at	nuclear transcription factor, X-box binding-like 1
Fzd3	1434788_at	frizzled homolog 3 (Drosophila)
2610021K21Rik	1430339_at	RIKEN cDNA 2610021K21 gene
Slc32a1	1422756_at	solute carrier family 32 (GABA vesicular transporter), member 1
Eif2ak4	1421389_a_at	eukaryotic translation initiation factor 2 alpha kinase 4
Ephb2	1425016_at	Eph receptor B2
Ddit4	1428306_at	DNA-damage-inducible transcript 4
St8sia2	1420377_at	ST8 alpha-N-acetyl-neuraminide alpha-2,8-sialyltransferase 2
Nog	1422300_at	noggin
Tmem158	1428074_at	transmembrane protein 158
Gsbs	1449240_at	G substrate
Notch2	1455556_at	Notch gene homolog 2 (Drosophila)
Tnfrsf19	1448147_at	tumor necrosis factor receptor superfamily, member 19
Klf12	1455521_at	Kruppel-like factor 12
Dnahc2	1438763_at	dynein, axonemal, heavy chain 2
Prtg	1438333_at	protogenin homolog (Gallus gallus)
[truncated: 440 more rows]
