# Supplementary material for: Differences in the Early Development of Human and Mouse Embryonic Stem Cells
Source: PLoS One. 2015 Oct 16;10(10):e0140803. doi: 10.1371/journal.pone.0140803 (PMC4608779; doi:10.1371/journal.pone.0140803)
Supplement: S10 Table — TFs with binding sites found to be overrepresented with p-value <10−9 on the promoters of clusters. (XLSX) [file pone.0140803.s010.xlsx]

## Sheet: Sheet1
TF Human	Gene groups with TFBS	P/A Calls	TF Mouse	Gene groups with TFBS	P/A Calls
ALX1	1	1	Alx1	0	0
CDX1	1	0	Cdx1	0	0
CDX2	1	0	Cdx2	0	18
CHURC1	1	24	Churc1	0	27
DMRT1	0	0	Dmrt1	1	16
DMRT2	0	0	Dmrt2	1	0
DMRT3	0	2	Dmrt3	1	10
E2F1	3	8	E2f1	4	27
E2F2	1	6	E2f2	2	13
E2F3	3	24	E2f3	4	27
E2F4	3	0	E2f4	4	27
E2F5	1	24	E2f5	2	27
E2F7	1	24	E2f7	2	27
EGR1	9	24	Egr1	6	27
EGR2	9	0	Egr2	6	17
EGR3	9	18	Egr3	6	14
EP300	1	24	Ep300	2	27
FOXA1	1	5	Foxa1	2	18
FOXA2	1	12	Foxa2	2	16
FOXA3	1	17	Foxa3	2	27
FOXC1	3	20	Foxc1	4	19
FOXD1	3	3	Foxd1	4	0
FOXD3	3	21	Foxd3	4	6
FOXF1	3	18	Foxf1	4	26
FOXF2	3	18	Foxf2	4	19
FOXG1	3	14	Foxg1	2	3
FOXH1	3	18	Foxh1	4	26
FOXI1	3	0	Foxi1	4	0
FOXJ1	3	0	Foxj1	4	17
FOXJ2	3	19	Foxj2	4	27
FOXL1	3	0	Foxl1	4	0
FOXO1	4	24	Foxo1	4	27
FOXO3	3	24	Foxo3	4	27
FOXO4	5	5	Foxo4	4	27
GTF2I	2	17	Gtf2i	1	27
IRF1	1	9	Irf1	0	27
IRF2	1	6	Irf2	0	20
MAX	1	24	Max	1	11
MAZ	2	18	Maz	1	27
MDS1	0	22	Mecom	1	15
MEF2A	1	24	Mef2a	0	27
MEF2C	1	7	Mef2c	0	12
MEF2D	1	1	Mef2d	0	23
MEIS2	1	24	Meis2	2	25
MITF	1	24	Mitf	0	27
MTF1	1	19	Mtf1	1	27
MYC	1	24	Myc	1	27
MYCN	1	24	Mycn	1	27
MZF1	2	21	Mzf1	1	0
NRF1	3	24	Nrf1	3	27
PATZ1	10	24	Patz1	5	27
PBX1	0	24	Pbx1	1	25
PBX2	0	24	Pbx2	1	27
PBX3	0	24	Pbx3	1	27
PDX1	1	0	Pdx1	0	0
POU2F1	2	24	Pou2f1	0	27
POU3F2	1	22	Pou3f2	1	5
PPARA	1	23	Ppara	0	0
PRDM1	1	17	Prdm1	2	27
RREB1	1	24	Rreb1	0	26
RRN3	1	24	Rrn3	2	27
RXRA	1	19	Rxra	0	21
SMAD2	1	24	Smad2	2	27
SP1	11	24	Sp1	6	27
SP2	8	24	Sp2	6	27
SP3	11	24	Sp3	6	27
SP4	11	24	Sp4	7	27
TBP	2	24	Tbp	1	27
TFAP2A	6	24	Tfap2a	1	7
TFAP2B	6	24	Tfap2b	1	7
TFAP2C	6	19	Tfap2c	1	25
TFAP4	0	1	Tfap4	2	27
TFDP1	3	24	Tfdp1	4	27
TGIF1	1	24	Tgif1	2	27
VDR	1	1	Vdr	4	0
WT1	6	0	Wt1	2	16
ZBTB7B	1	0	Zbtb7b	3	2
ZIC1	1	24	Zic1	0	12
ZIC2	1	24	Zic2	0	14
ZNF148	3	24	Zfp148	2	27
ZNF219	9	16	Zfp219	6	27
